# Supplementary material for: Identification of a novel inhibitor of SARS-CoV-2 3CL-PRO through virtual screening and molecular dynamics simulation
Source: PeerJ. 2021 Apr 13;9:e11261. doi: 10.7717/peerj.11261 (PMC8051358; doi:10.7717/peerj.11261)
Supplement: Supplemental Information 8 [file peerj-09-11261-s008.odt]

Predicted Binding Affinity (kcal/mol)
Group
Molecule
Total
Single Crystal Structures
MD Simulation Structures
(Average of ten structures)


Average
SD
6LZE
6M0K
6YB7
6LZE_MD
6M0K_MD
6BY7_MD
Vina Hits
R897698
-8.6
0.5
-9.6
-8.6
-8.2
-8.92
-8.15
-8.78
Vina Hits
ST031238
-8.4
0.5
-9.2
-9
-8.3
-8.56
-8.12
-8.37
Vina Hits
ST018363
-8.2
0.7
-9.7
-8.8
-8.5
-8.59
-7.59
-8.25
Vina Hits
R818984
-8.2
0.6
-9.1
-8.7
-8.8
-8.39
-7.72
-8.22
Vina Hits
ST088323
-8.1
0.5
-8.7
-8.4
-8.5
-8.28
-7.6
-8.26
Vina Hits
L363340
-8.1
0.6
-9.2
-8.4
-7.8
-8.18
-7.6
-8.3
Vina Hits
ST042014
-8.1
0.5
-8.5
-8.1
-9.2
-8.2
-7.83
-7.98
Vina Hits
ST031351
-8.0
0.5
-8.1
-7.9
-9.2
-8.25
-7.69
-8.08
Vina Hits
L220477
-8.0
0.8
-9.4
-8.7
-7.8
-8.3
-7.24
-8.28
Vina Hits
R679445
-8.0
0.6
-8.6
-8.1
-8.3
-8.18
-7.49
-8.22
Vina Hits
ST000954
-8.0
0.6
-9
-8.8
-8.8
-8.24
-7.39
-8.09
Vina Hits
ST020475
-8.0
0.6
-9.3
-8.9
-8.1
-8.17
-7.42
-8.12
Vina Hits
ST018407
-8.0
0.5
-9.1
-8.4
-8.5
-7.98
-7.71
-8.04
Vina Hits
L128643
-8.0
0.6
-9.9
-8.4
-8.4
-8.02
-7.62
-7.95
Vina Hits
ST094780
-7.9
0.6
-8.6
-8.2
-8.4
-8.26
-7.31
-8.1
Vina Hits
ST074801
-7.9
0.6
-8.6
-8.4
-8.5
-8.01
-7.41
-8.18
Vina Hits
R461083
-7.9
0.5
-9
-8.4
-8.3
-8.11
-7.51
-7.95
Vina Hits
R872172
-7.8
0.6
-8.5
-8.8
-8.4
-7.93
-7.27
-8.01
Vina Hits
ST074799
-7.8
0.6
-9
-8.1
-8.6
-7.93
-7.17
-8.07
Vina Hits
S51765
-7.7
0.7
-9.1
-8.2
-6.8
-8.1
-7.08
-7.8
Decoy
C15498341
-7.6
0.5
-8.6
-7.3
-7.6
-7.7
-7.28
-7.64
Decoy
C20570172
-7.5
0.7
-8.3
-7.3
-7.7
-7.62
-6.79
-7.91
Decoy
C02520392
-7.5
0.5
-8.6
-7.4
-7.5
-7.55
-7.27
-7.48
Decoy
C16293465
-7.4
0.6
-8.1
-6.6
-7.7
-7.59
-7.06
-7.45
Decoy
C03797930
-7.3
0.7
-8.2
-8.7
-7.2
-7.42
-6.64
-7.7
Decoy
C83318194
-7.3
0.4
-8.1
-7.6
-7.8
-7.53
-6.74
-7.38
Decoy
C09198485
-7.3
0.6
-8.3
-7.1
-7.8
-7.48
-6.66
-7.51
Decoy
C12502781
-7.3
0.5
-7.6
-7.3
-7.4
-7.45
-6.95
-7.33
Decoy
C08873546
-7.2
0.4
-8.1
-7.4
-7.8
-7.3
-6.96
-7.27
Reference Active
11a_ref_active
-7.2
0.6
-7.8
-7.9
-7.1
-7.56
-6.64
-7.38
Decoy
C16320893
-7.1
0.5
-7.9
-7.7
-7.2
-7.33
-6.81
-7.16
Decoy
C09240148
-7.1
0.4
-8
-7.3
-7.3
-7.21
-6.94
-7.11
Decoy
C09891882
-7.1
0.5
-8.3
-7.6
-7.6
-7.21
-6.75
-7.19
Decoy
C16632549
-7.1
0.6
-8.2
-7.2
-6.7
-7.14
-6.64
-7.36
Decoy
C71901589
-7.0
0.5
-7.8
-7.1
-7.8
-7.27
-6.58
-7.05
Decoy
C09620230
-7.0
0.5
-7.7
-7.1
-7.5
-7.34
-6.71
-6.87
Decoy
C03846613
-7.0
0.6
-7.7
-7.1
-7.3
-7.27
-6.3
-7.21
Decoy
C22570349
-7.0
0.5
-7.9
-6.8
-6.6
-7.17
-6.59
-7.08
Decoy
C40683522
-6.9
0.5
-7.6
-7
-6.7
-7.14
-6.65
-7.01
Decoy
C09026939
-6.9
0.4
-7.6
-7
-7.4
-7.13
-6.55
-6.99
Decoy
C38881187
-6.9
0.5
-8.1
-6.9
-7.1
-6.88
-6.75
-7.02
Decoy
C33871869
-6.9
0.5
-7.5
-7.1
-7.1
-6.94
-6.54
-7.17
Decoy
C20528314
-6.9
0.7
-8.2
-6.7
-7.2
-6.93
-6.43
-7.18
Decoy
C58133586
-6.9
0.6
-8
-7.3
-7.4
-7.08
-6.56
-6.83
Decoy
C21316414
-6.8
0.6
-7.9
-6.9
-7.1
-6.93
-6.4
-7.07
Decoy
C09409893
-6.8
0.4
-7.3
-6.6
-7.1
-6.87
-6.62
-6.96
Decoy
C21323121
-6.8
0.7
-7.3
-7
-7.4
-6.81
-6.41
-7.16
Decoy
C20528155
-6.8
0.5
-7.4
-6.5
-6.5
-6.98
-6.54
-6.8
Decoy
C13121226
-6.8
0.6
-7.4
-6.7
-7
-6.81
-6.38
-7.01
Decoy
C58998229
-6.7
0.5
-7.7
-6.8
-6.3
-6.86
-6.58
-6.75
Decoy
C58997867
-6.7
0.6
-7.7
-7.3
-7.3
-6.77
-6.53
-6.7
Decoy
C03524549
-6.7
0.7
-7.9
-7.6
-6.6
-7.07
-6.18
-6.67
Decoy
C01111485
-6.7
0.5
-7.5
-7.2
-6.6
-6.84
-6.05
-7.08
Decoy
C58998128
-6.7
0.4
-7.1
-6.6
-6.5
-6.82
-6.44
-6.77
Decoy
C20527302
-6.6
0.6
-7.3
-6.2
-6.4
-6.61
-6.45
-6.88
Decoy
C59312095
-6.6
0.5
-7.6
-6.6
-6.3
-6.63
-6.46
-6.68
Decoy
C04388726
-6.6
0.5
-7.2
-6.9
-7.4
-6.73
-6.04
-6.86
Decoy
C40155905
-6.6
0.6
-8
-7.3
-7.6
-6.74
-5.93
-6.71
Decoy
C16811033
-6.5
0.5
-7.1
-6.9
-6.9
-6.79
-6.03
-6.62
Decoy
C09128471
-6.5
0.8
-7.2
-7.1
-7.1
-6.79
-6
-6.59
Decoy
C58988384
-6.4
0.6
-7.1
-6
-6.4
-6.64
-5.99
-6.49
Decoy
C25073536
-6.4
0.4
-7
-6.4
-6.8
-6.38
-6.14
-6.46
Decoy
C20292952
-6.3
0.7
-7.8
-6.1
-6.5
-6.36
-5.93
-6.6
Decoy
C13763634
-6.3
0.5
-7.4
-6.7
-6.9
-6.6
-5.83
-6.38
Decoy
C20917273
-6.2
0.8
-7.7
-5.6
-6.6
-6.26
-6.08
-6.12
Decoy
C58989519
-6.2
0.7
-6.7
-7.2
-6.2
-6.19
-5.83
-6.3
Decoy
C12495322
-6.2
0.5
-6.7
-6.1
-6
-6.37
-5.76
-6.32
Decoy
C20917866
-6.1
0.6
-6.7
-5.8
-6.3
-6
-5.79
-6.57
Decoy
C09820856
-6.1
0.4
-6.4
-6.3
-5.7
-6.32
-5.84
-6.19
Decoy
C14236347
-6.1
0.5
-7.1
-7
-7
-6.21
-5.68
-6.17
Decoy
C05638191
-5.7
0.4
-6.8
-6.1
-6.3
-5.7
-5.26
-5.88
