# Supplementary material for: Identification of a novel inhibitor of SARS-CoV-2 3CL-PRO through virtual screening and molecular dynamics simulation
Source: PeerJ. 2021 Apr 13;9:e11261. doi: 10.7717/peerj.11261 (PMC8051358; doi:10.7717/peerj.11261)
Supplement: Supplemental Information 9 [file peerj-09-11261-s009.odt]

Acceptor

Donor
Hydrogen Bonding Occupancy (%)
11a
L220477
R872172
ST074801
S51765
ARG188-Main
Ligand
0.2
0.6
0.2
5.19
0.6
ASN119-Side
Ligand


1.4


ASN142-Side
Ligand
0.2


0.4
ASN51-Main
Ligand

0.4


ASP187-Main
Ligand
0.2
10.78
0.2
2.2

ASP48-Main
Ligand


0.2


CYS145-Side
Ligand
0.2


CYS44-Main
Ligand
12.38

0.2


GLN189-Main
Ligand

0.8

1

GLN189-Side
Ligand
2.99


0.2
0.8
GLN192-Side
Ligand


0.4

GLU166-Main
Ligand
1.2
0.6

0.2
6.59
GLU166-Side
Ligand
0.8


HIS164-Main
Ligand
3.19


HIS164-Side
Ligand


0.2

HIS41-Main
Ligand
0.2


0.2
HIS41-Side
Ligand
0.4


1.8
LEU167-Side
Ligand


0.2

MET49-Main
Ligand

0.4
0.4


PHE140-Main
Ligand
0.2

0.2


SER144-Side
Ligand
0.4


SER46-Main
Ligand
0.2

0.2


SER46-Side
Ligand
1.4

0.2


THR190-Main
Ligand

0.2

2.2

THR24-Side
Ligand


0.4


THR25-Side
Ligand
3.39

1


THR26-Main
Ligand

0.6


THR45-Main
Ligand
1.2
0.2

1

TYR54-Side
Ligand

0.8


VAL186-Main
Ligand
0.4


Ligand
ALA191-Main 

1.39

0.6

Ligand
ARG188-Main 


0.2
0.2

Ligand
ASN119-Side 


1.2


Ligand
ASN142-Main 


0.4


Ligand
ASN142-Side 
3.19

2.19


Ligand
ASN51-Main 

0.2


Ligand
CYS145-Main 
2.19


Ligand
CYS145-Side 
1.79


1.99
Ligand
CYS44-Side 

0.6
0.6

0.6
Ligand
GLN189-Main 

0.8

7.37
1
Ligand
GLN189-Side 
0.6
4.98
2.99
11.16
1.99
Ligand
GLN192-Main 
0.4


8.37

Ligand
GLN192-Side 

0.6

6.57
0.4
Ligand
GLU166-Main 
16.14
0.4
0.4
0.2
57.17
Ligand
GLU166-Side 


0.2

0.2
Ligand
GLY143-Main 
0.4


Ligand
HIS164-Side 


0.2

Ligand
HIS172-Side 
0.4


Ligand
HIS41-Side 
19.12
1.99


0.2
Ligand
LEU167-Side 

0.6


Ligand
LEU27-Side 
0.4

0.2


Ligand
MET165-Main 
0.8


Ligand
MET165-Side 
0.2
0.4


2.39
Ligand
MET49-Main 


0.6

Ligand
MET49-Side 
0.2


0.4
0.6
Ligand
PHE140-Side 
0.2


Ligand
PRO168-Side 

1.79


Ligand
SER46-Main 
0.2

0.4
0.6

Ligand
SER46-Side 
0.8
0.2

1.2
0.2
Ligand
THR190-Main 

3.19

5.58

Ligand
THR190-Side 

0.4


Ligand
THR24-Side 


5.38


Ligand
THR25-Main 


0.2


Ligand
THR25-Side 
1.39

0.2
0.4

Ligand
THR26-Main 


1.39


Ligand
THR26-Side 


0.2


Ligand
TYR54-Side 


0.4


Total
77.57
32.92
21.15
56.24
77.13
