# Supplementary material for: Identification of a novel inhibitor of SARS-CoV-2 3CL-PRO through virtual screening and molecular dynamics simulation
Source: PeerJ. 2021 Apr 13;9:e11261. doi: 10.7717/peerj.11261 (PMC8051358; doi:10.7717/peerj.11261)
Supplement: Supplemental Information 10 [file peerj-09-11261-s010.odt]

Rank
Ligand_Name
Predicted Binding Affinity (kcal/mol)
SD (±)
6LZE_Rank
6M0K_Rank
6YB7_Rank
1
R897698
-8.7
0.5
3
5
63
2
ST031238
-8.4
0.5
17
12
87
3
ST042014
-8.4
0.6
2
1
85
4
ST018363
-8.3
0.7
4
9
28
5
L363340
-8.2
0.6
18
35
178
6
ST031351
-8.1
0.5
107
179
3
7
L220477
-8.1
0.8
8
11
142
8
R679445
-8.1
0.6
80
24
29
9
ST000954
-8.1
0.6
42
37
13
10
R872172
-8.1
0.6
19
6
41
11
ST074801
-8.1
0.5
56
143
126
12
ST088323
-8.1
0.5
57
15
43
13
ST018407
-8.1
0.6
81
13
12
14
S51765
-8.0
0.6
135
88
22
15
R818984
-8.0
0.7
20
4
5
16
ST074799
-8.0
0.5
82
112
8
17
ST094780
-8.0
0.6
136
89
68
18
ST020475
-8.0
0.6
12
3
62
19
L128643
-8.0
0.7
1
32
30
20
R461083
-8.0
0.5
28
36
64
