# Supplementary material for: Identification of a novel inhibitor of SARS-CoV-2 3CL-PRO through virtual screening and molecular dynamics simulation
Source: PeerJ. 2021 Apr 13;9:e11261. doi: 10.7717/peerj.11261 (PMC8051358; doi:10.7717/peerj.11261)
Supplement: Supplemental Information 11 [file peerj-09-11261-s011.zip]

Archive with 8 entries (8 files):
- 6lze-L220477.pdb
- 6lze-R872172.pdb
- 6lze-S51765.pdb
- 6lze-ST074801.pdb
- L220477.sdf
- R872172.sdf
- S51765.sdf
- ST074801.sdf
