# Supplementary material for: Identification of a novel inhibitor of SARS-CoV-2 3CL-PRO through virtual screening and molecular dynamics simulation
Source: PeerJ. 2021 Apr 13;9:e11261. doi: 10.7717/peerj.11261 (PMC8051358; doi:10.7717/peerj.11261)
Supplement: Supplemental Information 11 [file peerj-09-11261-s011.zip › 6lze-ST074801.pdb]

ATOM      1  N   SER A   1     -32.137   8.947  34.109  1.00 32.07           N  
ATOM      2  CA  SER A   1     -31.794   7.704  34.814  1.00 30.51           C  
ATOM      3  C   SER A   1     -30.534   7.795  35.587  1.00 28.24           C  
ATOM      4  O   SER A   1     -29.761   8.786  35.452  1.00 30.05           O  
ATOM      5  CB  SER A   1     -31.634   6.523  33.819  1.00 29.67           C  
ATOM      6  OG  SER A   1     -32.750   6.398  33.000  1.00 41.73           O  
ATOM      7  HN1 SER A   1     -31.404   9.175  33.452  1.00  0.00           H  
ATOM      8  HN2 SER A   1     -33.008   8.823  33.612  1.00  0.00           H  
ATOM      9  HN3 SER A   1     -32.235   9.698  34.778  1.00  0.00           H  
ATOM     10  HG  SER A   1     -32.624   5.662  32.397  1.00  0.00           H  
ATOM     11  N   GLY A   2     -30.278   6.751  36.369  1.00 26.32           N  
ATOM     12  CA  GLY A   2     -29.128   6.649  37.243  1.00 25.49           C  
ATOM     13  C   GLY A   2     -29.474   6.969  38.680  1.00 26.75           C  
ATOM     14  O   GLY A   2     -30.434   7.667  38.970  1.00 26.80           O  
ATOM     15  HN  GLY A   2     -30.928   5.978  36.352  1.00  0.00           H  
ATOM     16  N   PHE A   3     -28.637   6.486  39.604  1.00 23.69           N  
ATOM     17  CA  PHE A   3     -28.885   6.684  41.023  1.00 25.42           C  
ATOM     18  C   PHE A   3     -27.564   6.769  41.748  1.00 24.58           C  
ATOM     19  O   PHE A   3     -26.793   5.807  41.727  1.00 28.64           O  
ATOM     20  CB  PHE A   3     -29.743   5.553  41.604  1.00 25.18           C  
ATOM     21  CG  PHE A   3     -30.406   5.950  42.905  1.00 22.58           C  
ATOM     22  CD1 PHE A   3     -31.482   6.822  42.872  1.00 27.55           C  
ATOM     23  CD2 PHE A   3     -29.947   5.481  44.124  1.00 26.34           C  
ATOM     24  CE1 PHE A   3     -32.090   7.251  44.077  1.00 27.41           C  
ATOM     25  CE2 PHE A   3     -30.546   5.904  45.316  1.00 25.30           C  
ATOM     26  CZ  PHE A   3     -31.625   6.792  45.247  1.00 24.23           C  
ATOM     27  HN  PHE A   3     -27.817   5.974  39.311  1.00  0.00           H  
ATOM     28  N   ARG A   4     -27.291   7.925  42.370  1.00 22.27           N  
ATOM     29  CA  ARG A   4     -26.010   8.208  42.990  1.00 22.05           C  
ATOM     30  C   ARG A   4     -26.226   8.660  44.423  1.00 23.61           C  
ATOM     31  O   ARG A   4     -27.269   9.222  44.756  1.00 23.91           O  
ATOM     32  CB  ARG A   4     -25.240   9.328  42.183  1.00 22.35           C  
ATOM     33  CG  ARG A   4     -24.553   8.875  40.914  1.00 28.62           C  
ATOM     34  CD  ARG A   4     -23.245   8.149  41.277  1.00 30.07           C  
ATOM     35  NE  ARG A   4     -22.460   7.828  40.064  1.00 30.11           N  
ATOM     36  CZ  ARG A   4     -21.265   7.250  40.127  1.00 31.98           C  
ATOM     37  NH1 ARG A   4     -20.745   6.960  41.327  1.00 34.29           N1+
ATOM     38  NH2 ARG A   4     -20.606   6.941  39.033  1.00 27.43           N  
ATOM     39  HN  ARG A   4     -28.011   8.632  42.409  1.00  0.00           H  
ATOM     40  HE  ARG A   4     -22.845   8.056  39.159  1.00  0.00           H  
ATOM     41 1HH1 ARG A   4     -21.256   7.189  42.168  1.00  0.00           H  
ATOM     42 2HH1 ARG A   4     -19.842   6.512  41.391  1.00  0.00           H  
ATOM     43 1HH2 ARG A   4     -21.003   7.151  38.128  1.00  0.00           H  
ATOM     44 2HH2 ARG A   4     -19.703   6.493  39.097  1.00  0.00           H  
ATOM     45  N   LYS A   5     -25.229   8.437  45.276  1.00 23.03           N  
ATOM     46  CA  LYS A   5     -25.283   9.070  46.584  1.00 22.14           C  
ATOM     47  C   LYS A   5     -24.994  10.552  46.375  1.00 23.23           C  
ATOM     48  O   LYS A   5     -23.888  10.933  45.988  1.00 33.01           O  
ATOM     49  CB  LYS A   5     -24.291   8.411  47.545  1.00 29.79           C  
ATOM     50  CG  LYS A   5     -24.705   8.498  48.994  1.00 29.04           C  
ATOM     51  CD  LYS A   5     -24.075   7.335  49.782  1.00 30.99           C  
ATOM     52  CE  LYS A   5     -25.108   6.214  50.002  1.00 37.88           C  
ATOM     53  NZ  LYS A   5     -24.460   5.002  50.538  1.00 44.15           N1+
ATOM     54  HN  LYS A   5     -24.453   7.842  45.021  1.00  0.00           H  
ATOM     55  HZ1 LYS A   5     -25.154   4.281  50.675  1.00  0.00           H  
ATOM     56  HZ2 LYS A   5     -24.021   5.218  51.422  1.00  0.00           H  
ATOM     57  HZ3 LYS A   5     -23.761   4.677  49.885  1.00  0.00           H  
ATOM     58  N   MET A   6     -26.022  11.367  46.486  1.00 19.37           N  
ATOM     59  CA  MET A   6     -25.966  12.762  46.089  1.00 21.03           C  
ATOM     60  C   MET A   6     -26.100  13.658  47.311  1.00 20.34           C  
ATOM     61  O   MET A   6     -26.982  13.456  48.159  1.00 20.10           O  
ATOM     62  CB  MET A   6     -27.089  13.024  45.057  1.00 22.84           C  
ATOM     63  CG  MET A   6     -27.324  14.408  44.714  1.00 30.75           C  
ATOM     64  SD  MET A   6     -28.596  14.427  43.414  1.00 35.57           S  
ATOM     65  CE  MET A   6     -28.032  13.238  42.241  1.00 26.76           C  
ATOM     66  HN  MET A   6     -26.886  11.006  46.864  1.00  0.00           H  
ATOM     67  N   ALA A   7     -25.222  14.636  47.421  1.00 17.42           N  
ATOM     68  CA  ALA A   7     -25.295  15.594  48.500  1.00 18.63           C  
ATOM     69  C   ALA A   7     -25.994  16.861  48.023  1.00 17.85           C  
ATOM     70  O   ALA A   7     -26.141  17.081  46.815  1.00 18.44           O  
ATOM     71  CB  ALA A   7     -23.895  15.957  48.983  1.00 22.58           C  
ATOM     72  HN  ALA A   7     -24.483  14.717  46.737  1.00  0.00           H  
ATOM     73  N   PHE A   8     -26.367  17.707  48.952  1.00 18.37           N  
ATOM     74  CA  PHE A   8     -26.921  19.002  48.556  1.00 15.24           C  
ATOM     75  C   PHE A   8     -25.789  19.915  48.121  1.00 21.04           C  
ATOM     76  O   PHE A   8     -24.665  19.770  48.589  1.00 21.04           O  
ATOM     77  CB  PHE A   8     -27.658  19.648  49.757  1.00 18.48           C  
ATOM     78  CG  PHE A   8     -29.053  19.056  50.023  1.00 18.16           C  
ATOM     79  CD1 PHE A   8     -30.110  19.388  49.182  1.00 24.11           C  
ATOM     80  CD2 PHE A   8     -29.266  18.163  51.032  1.00 22.61           C  
ATOM     81  CE1 PHE A   8     -31.372  18.846  49.357  1.00 26.43           C  
ATOM     82  CE2 PHE A   8     -30.601  17.607  51.205  1.00 21.04           C  
ATOM     83  CZ  PHE A   8     -31.605  17.990  50.382  1.00 24.64           C  
ATOM     84  HN  PHE A   8     -26.273  17.468  49.929  1.00  0.00           H  
ATOM     85  N   PRO A   9     -26.055  20.848  47.208  1.00 19.63           N  
ATOM     86  CA  PRO A   9     -25.023  21.837  46.864  1.00 18.17           C  
ATOM     87  C   PRO A   9     -24.575  22.548  48.132  1.00 22.52           C  
ATOM     88  O   PRO A   9     -25.406  22.920  48.961  1.00 22.43           O  
ATOM     89  CB  PRO A   9     -25.746  22.798  45.897  1.00 22.07           C  
ATOM     90  CG  PRO A   9     -26.927  21.996  45.353  1.00 25.11           C  
ATOM     91  CD  PRO A   9     -27.341  21.140  46.540  1.00 22.70           C  
ATOM     92  N   SER A  10     -23.261  22.783  48.265  1.00 19.76           N  
ATOM     93  CA  SER A  10     -22.726  23.183  49.576  1.00 20.97           C  
ATOM     94  C   SER A  10     -22.427  24.662  49.697  1.00 21.34           C  
ATOM     95  O   SER A  10     -22.035  25.090  50.789  1.00 20.97           O  
ATOM     96  CB  SER A  10     -21.457  22.380  49.885  1.00 20.31           C  
ATOM     97  OG  SER A  10     -20.538  22.527  48.825  1.00 22.03           O  
ATOM     98  HN  SER A  10     -22.644  22.686  47.471  1.00  0.00           H  
ATOM     99  HG  SER A  10     -20.247  23.441  48.777  1.00  0.00           H  
ATOM    100  N   GLY A  11     -22.638  25.465  48.643  1.00 21.83           N  
ATOM    101  CA  GLY A  11     -22.184  26.858  48.693  1.00 19.70           C  
ATOM    102  C   GLY A  11     -22.768  27.664  49.840  1.00 23.53           C  
ATOM    103  O   GLY A  11     -22.066  28.491  50.445  1.00 23.56           O  
ATOM    104  HN  GLY A  11     -23.106  25.112  47.821  1.00  0.00           H  
ATOM    105  N   LYS A  12     -24.055  27.454  50.140  1.00 20.55           N  
ATOM    106  CA  LYS A  12     -24.654  28.230  51.242  1.00 21.50           C  
ATOM    107  C   LYS A  12     -23.982  27.954  52.571  1.00 21.97           C  
ATOM    108  O   LYS A  12     -23.923  28.848  53.430  1.00 23.78           O  
ATOM    109  CB  LYS A  12     -26.143  27.934  51.392  1.00 22.46           C  
ATOM    110  CG  LYS A  12     -26.990  28.622  50.325  1.00 27.30           C  
ATOM    111  CD  LYS A  12     -28.445  28.251  50.484  1.00 29.37           C  
ATOM    112  CE  LYS A  12     -29.297  29.049  49.473  1.00 38.71           C  
ATOM    113  NZ  LYS A  12     -28.917  28.712  48.059  1.00 42.28           N1+
ATOM    114  HN  LYS A  12     -24.603  26.780  49.624  1.00  0.00           H  
ATOM    115  HZ1 LYS A  12     -28.724  29.563  47.550  1.00  0.00           H  
ATOM    116  HZ2 LYS A  12     -29.678  28.219  47.614  1.00  0.00           H  
ATOM    117  HZ3 LYS A  12     -28.094  28.127  48.062  1.00  0.00           H  
ATOM    118  N   VAL A  13     -23.446  26.751  52.757  1.00 20.16           N  
ATOM    119  CA  VAL A  13     -22.731  26.434  53.990  1.00 20.13           C  
ATOM    120  C   VAL A  13     -21.277  26.871  53.886  1.00 19.82           C  
ATOM    121  O   VAL A  13     -20.678  27.285  54.887  1.00 20.40           O  
ATOM    122  CB  VAL A  13     -22.860  24.935  54.256  1.00 18.99           C  
ATOM    123  CG1 VAL A  13     -22.106  24.491  55.542  1.00 20.51           C  
ATOM    124  CG2 VAL A  13     -24.342  24.606  54.377  1.00 22.06           C  
ATOM    125  HN  VAL A  13     -23.535  26.048  52.037  1.00  0.00           H  
ATOM    126  N   GLU A  14     -20.660  26.728  52.697  1.00 20.50           N  
ATOM    127  CA  GLU A  14     -19.300  27.230  52.552  1.00 19.73           C  
ATOM    128  C   GLU A  14     -19.179  28.660  53.034  1.00 22.88           C  
ATOM    129  O   GLU A  14     -18.196  29.015  53.689  1.00 24.20           O  
ATOM    130  CB  GLU A  14     -18.867  27.143  51.087  1.00 20.18           C  
ATOM    131  CG  GLU A  14     -18.739  25.715  50.561  1.00 21.58           C  
ATOM    132  CD  GLU A  14     -18.548  25.697  49.030  1.00 22.24           C  
ATOM    133  OE1 GLU A  14     -17.661  26.388  48.475  1.00 26.06           O  
ATOM    134  OE2 GLU A  14     -19.316  24.949  48.394  1.00 24.19           O1-
ATOM    135  HN  GLU A  14     -21.130  26.282  51.922  1.00  0.00           H  
ATOM    136  N   GLY A  15     -20.165  29.497  52.721  1.00 23.18           N  
ATOM    137  CA  GLY A  15     -20.054  30.884  53.140  1.00 23.59           C  
ATOM    138  C   GLY A  15     -20.163  31.119  54.639  1.00 24.57           C  
ATOM    139  O   GLY A  15     -20.006  32.274  55.069  1.00 25.14           O  
ATOM    140  HN  GLY A  15     -20.971  29.176  52.204  1.00  0.00           H  
ATOM    141  N   CYS A  16     -20.376  30.060  55.420  1.00 22.40           N  
ATOM    142  CA  CYS A  16     -20.498  30.157  56.864  1.00 20.98           C  
ATOM    143  C   CYS A  16     -19.287  29.600  57.606  1.00 22.21           C  
ATOM    144  O   CYS A  16     -19.229  29.742  58.828  1.00 23.46           O  
ATOM    145  CB  CYS A  16     -21.784  29.430  57.357  1.00 20.94           C  
ATOM    146  SG  CYS A  16     -23.272  30.124  56.650  1.00 24.31           S  
ATOM    147  HN  CYS A  16     -20.456  29.150  54.989  1.00  0.00           H  
ATOM    148  HG  CYS A  16     -23.564  29.487  55.512  1.00  0.00           H  
ATOM    149  N   MET A  17     -18.307  28.988  56.922  1.00 22.31           N  
ATOM    150  CA  MET A  17     -17.238  28.284  57.648  1.00 21.14           C  
ATOM    151  C   MET A  17     -16.091  29.229  57.991  1.00 22.34           C  
ATOM    152  O   MET A  17     -15.614  30.000  57.146  1.00 26.05           O  
ATOM    153  CB  MET A  17     -16.710  27.102  56.803  1.00 21.38           C  
ATOM    154  CG  MET A  17     -17.774  26.035  56.489  1.00 22.02           C  
ATOM    155  SD  MET A  17     -18.779  25.486  57.902  1.00 21.93           S  
ATOM    156  CE  MET A  17     -17.534  24.870  59.065  1.00 21.78           C  
ATOM    157  HN  MET A  17     -18.304  29.011  55.912  1.00  0.00           H  
ATOM    158  N   VAL A  18     -15.644  29.145  59.244  1.00 21.68           N  
ATOM    159  CA  VAL A  18     -14.550  29.938  59.784  1.00 24.26           C  
ATOM    160  C   VAL A  18     -13.627  29.016  60.574  1.00 22.69           C  
ATOM    161  O   VAL A  18     -13.928  27.854  60.836  1.00 22.49           O  
ATOM    162  CB  VAL A  18     -15.030  31.100  60.692  1.00 25.45           C  
ATOM    163  CG1 VAL A  18     -15.938  32.038  59.901  1.00 27.34           C  
ATOM    164  CG2 VAL A  18     -15.694  30.579  61.947  1.00 22.85           C  
ATOM    165  HN  VAL A  18     -16.096  28.485  59.861  1.00  0.00           H  
ATOM    166  N   GLN A  19     -12.462  29.538  60.908  1.00 28.09           N  
ATOM    167  CA  GLN A  19     -11.495  28.841  61.732  1.00 28.34           C  
ATOM    168  C   GLN A  19     -11.501  29.423  63.142  1.00 24.61           C  
ATOM    169  O   GLN A  19     -11.456  30.645  63.309  1.00 27.91           O  
ATOM    170  CB  GLN A  19     -10.116  29.003  61.098  1.00 34.45           C  
ATOM    171  CG  GLN A  19      -9.032  28.374  61.866  1.00 39.52           C  
ATOM    172  CD  GLN A  19      -7.709  28.704  61.284  1.00 38.44           C  
ATOM    173  NE2 GLN A  19      -7.231  29.918  61.555  1.00 38.95           N  
ATOM    174  OE1 GLN A  19      -7.109  27.890  60.612  1.00 37.59           O  
ATOM    175  HN  GLN A  19     -12.234  30.464  60.575  1.00  0.00           H  
ATOM    176 1HE2 GLN A  19      -7.768  30.557  62.124  1.00  0.00           H  
ATOM    177 2HE2 GLN A  19      -6.332  30.199  61.191  1.00  0.00           H  
ATOM    178  N   VAL A  20     -11.498  28.557  64.157  1.00 25.05           N  
ATOM    179  CA  VAL A  20     -11.439  28.940  65.556  1.00 25.69           C  
ATOM    180  C   VAL A  20     -10.210  28.315  66.200  1.00 26.58           C  
ATOM    181  O   VAL A  20     -10.027  27.096  66.142  1.00 26.15           O  
ATOM    182  CB  VAL A  20     -12.701  28.483  66.326  1.00 24.75           C  
ATOM    183  CG1 VAL A  20     -12.603  28.967  67.790  1.00 26.27           C  
ATOM    184  CG2 VAL A  20     -13.951  29.001  65.673  1.00 25.43           C  
ATOM    185  HN  VAL A  20     -11.539  27.572  63.938  1.00  0.00           H  
ATOM    186  N   THR A  21      -9.379  29.144  66.841  1.00 26.70           N  
ATOM    187  CA  THR A  21      -8.201  28.657  67.532  1.00 26.00           C  
ATOM    188  C   THR A  21      -8.267  29.073  68.990  1.00 28.34           C  
ATOM    189  O   THR A  21      -8.586  30.230  69.296  1.00 31.69           O  
ATOM    190  CB  THR A  21      -6.921  29.226  66.900  1.00 29.23           C  
ATOM    191  CG2 THR A  21      -5.670  28.701  67.627  1.00 35.37           C  
ATOM    192  OG1 THR A  21      -6.849  28.851  65.528  1.00 29.75           O  
ATOM    193  HN  THR A  21      -9.577  30.134  66.844  1.00  0.00           H  
ATOM    194  HG1 THR A  21      -6.591  27.929  65.461  1.00  0.00           H  
ATOM    195  N   CYS A  22      -7.996  28.123  69.882  1.00 30.23           N  
ATOM    196  CA  CYS A  22      -7.828  28.416  71.299  1.00 28.95           C  
ATOM    197  C   CYS A  22      -6.568  27.686  71.751  1.00 32.39           C  
ATOM    198  O   CYS A  22      -6.451  26.466  71.571  1.00 31.91           O  
ATOM    199  CB  CYS A  22      -9.085  28.014  72.124  1.00 32.96           C  
ATOM    200  SG  CYS A  22      -9.079  28.557  73.861  1.00 39.06           S  
ATOM    201  HN  CYS A  22      -7.904  27.168  69.566  1.00  0.00           H  
ATOM    202  HG  CYS A  22      -8.415  29.712  73.965  1.00  0.00           H  
ATOM    203  N   GLY A  23      -5.611  28.430  72.292  1.00 33.96           N  
ATOM    204  CA  GLY A  23      -4.344  27.818  72.660  1.00 39.50           C  
ATOM    205  C   GLY A  23      -3.650  27.256  71.424  1.00 40.43           C  
ATOM    206  O   GLY A  23      -3.407  27.955  70.431  1.00 45.30           O  
ATOM    207  HN  GLY A  23      -5.762  29.416  72.447  1.00  0.00           H  
ATOM    208  N   THR A  24      -3.357  25.959  71.439  1.00 37.36           N  
ATOM    209  CA  THR A  24      -2.744  25.310  70.291  1.00 37.25           C  
ATOM    210  C   THR A  24      -3.730  24.471  69.497  1.00 32.74           C  
ATOM    211  O   THR A  24      -3.317  23.757  68.577  1.00 39.99           O  
ATOM    212  CB  THR A  24      -1.574  24.437  70.741  1.00 43.14           C  
ATOM    213  CG2 THR A  24      -0.491  25.307  71.362  1.00 45.39           C  
ATOM    214  OG1 THR A  24      -2.036  23.483  71.709  1.00 43.75           O  
ATOM    215  HN  THR A  24      -3.564  25.414  72.264  1.00  0.00           H  
ATOM    216  HG1 THR A  24      -2.395  23.947  72.469  1.00  0.00           H  
ATOM    217  N   THR A  25      -5.024  24.547  69.821  1.00 32.26           N  
ATOM    218  CA  THR A  25      -6.044  23.769  69.138  1.00 30.03           C  
ATOM    219  C   THR A  25      -6.759  24.614  68.096  1.00 29.20           C  
ATOM    220  O   THR A  25      -7.267  25.696  68.412  1.00 31.24           O  
ATOM    221  CB  THR A  25      -7.070  23.220  70.133  1.00 29.48           C  
ATOM    222  CG2 THR A  25      -8.177  22.448  69.403  1.00 30.52           C  
ATOM    223  OG1 THR A  25      -6.404  22.388  71.089  1.00 36.30           O  
ATOM    224  HN  THR A  25      -5.303  25.167  70.567  1.00  0.00           H  
ATOM    225  HG1 THR A  25      -7.045  22.042  71.714  1.00  0.00           H  
ATOM    226  N   THR A  26      -6.804  24.113  66.860  1.00 26.93           N  
ATOM    227  CA  THR A  26      -7.531  24.767  65.779  1.00 25.76           C  
ATOM    228  C   THR A  26      -8.634  23.826  65.305  1.00 25.76           C  
ATOM    229  O   THR A  26      -8.385  22.635  65.080  1.00 29.12           O  
ATOM    230  CB  THR A  26      -6.592  25.163  64.639  1.00 31.30           C  
ATOM    231  CG2 THR A  26      -7.354  25.676  63.423  1.00 35.21           C  
ATOM    232  OG1 THR A  26      -5.712  26.195  65.098  1.00 35.59           O  
ATOM    233  HN  THR A  26      -6.317  23.250  66.667  1.00  0.00           H  
ATOM    234  HG1 THR A  26      -5.007  26.322  64.459  1.00  0.00           H  
ATOM    235  N   LEU A  27      -9.845  24.351  65.159  1.00 23.31           N  
ATOM    236  CA  LEU A  27     -10.911  23.567  64.498  1.00 21.98           C  
ATOM    237  C   LEU A  27     -11.825  24.541  63.754  1.00 23.15           C  
ATOM    238  O   LEU A  27     -11.479  25.716  63.580  1.00 24.53           O  
ATOM    239  CB  LEU A  27     -11.669  22.682  65.509  1.00 25.19           C  
ATOM    240  CG  LEU A  27     -11.979  23.250  66.890  1.00 21.70           C  
ATOM    241  CD1 LEU A  27     -12.934  24.400  66.691  1.00 22.07           C  
ATOM    242  CD2 LEU A  27     -12.668  22.147  67.751  1.00 22.56           C  
ATOM    243  HN  LEU A  27     -10.038  25.283  65.498  1.00  0.00           H  
ATOM    244  N   ASN A  28     -12.973  24.050  63.274  1.00 20.17           N  
ATOM    245  CA  ASN A  28     -13.846  24.903  62.477  1.00 18.94           C  
ATOM    246  C   ASN A  28     -14.989  25.440  63.311  1.00 19.69           C  
ATOM    247  O   ASN A  28     -15.427  24.830  64.292  1.00 21.15           O  
ATOM    248  CB  ASN A  28     -14.446  24.110  61.298  1.00 20.34           C  
ATOM    249  CG  ASN A  28     -13.379  23.431  60.471  1.00 21.56           C  
ATOM    250  ND2 ASN A  28     -13.224  22.128  60.681  1.00 20.29           N  
ATOM    251  OD1 ASN A  28     -12.668  24.059  59.682  1.00 22.26           O  
ATOM    252  HN  ASN A  28     -13.234  23.093  63.463  1.00  0.00           H  
ATOM    253 1HD2 ASN A  28     -13.814  21.650  61.347  1.00  0.00           H  
ATOM    254 2HD2 ASN A  28     -12.517  21.615  60.174  1.00  0.00           H  
ATOM    255  N   GLY A  29     -15.516  26.583  62.841  1.00 19.57           N  
ATOM    256  CA  GLY A  29     -16.722  27.142  63.413  1.00 22.10           C  
ATOM    257  C   GLY A  29     -17.713  27.502  62.319  1.00 20.06           C  
ATOM    258  O   GLY A  29     -17.371  27.656  61.149  1.00 20.10           O  
ATOM    259  HN  GLY A  29     -15.063  27.060  62.075  1.00  0.00           H  
ATOM    260  N   LEU A  30     -18.970  27.658  62.749  1.00 19.97           N  
ATOM    261  CA  LEU A  30     -20.092  28.008  61.876  1.00 19.94           C  
ATOM    262  C   LEU A  30     -20.564  29.421  62.228  1.00 18.19           C  
ATOM    263  O   LEU A  30     -21.023  29.672  63.348  1.00 19.02           O  
ATOM    264  CB  LEU A  30     -21.204  26.963  62.033  1.00 17.64           C  
ATOM    265  CG  LEU A  30     -22.426  27.140  61.141  1.00 17.71           C  
ATOM    266  CD1 LEU A  30     -22.062  26.738  59.717  1.00 19.17           C  
ATOM    267  CD2 LEU A  30     -23.624  26.318  61.673  1.00 19.72           C  
ATOM    268  HN  LEU A  30     -19.156  27.527  63.733  1.00  0.00           H  
ATOM    269  N   TRP A  31     -20.426  30.342  61.290  1.00 20.22           N  
ATOM    270  CA  TRP A  31     -20.696  31.762  61.500  1.00 20.74           C  
ATOM    271  C   TRP A  31     -22.040  32.130  60.899  1.00 20.73           C  
ATOM    272  O   TRP A  31     -22.208  32.099  59.673  1.00 22.13           O  
ATOM    273  CB  TRP A  31     -19.587  32.587  60.856  1.00 21.65           C  
ATOM    274  CG  TRP A  31     -19.619  34.096  60.978  1.00 24.03           C  
ATOM    275  CD1 TRP A  31     -20.224  34.849  61.965  1.00 25.17           C  
ATOM    276  CD2 TRP A  31     -18.979  35.033  60.100  1.00 26.99           C  
ATOM    277  CE2 TRP A  31     -19.259  36.331  60.594  1.00 29.19           C  
ATOM    278  CE3 TRP A  31     -18.203  34.895  58.944  1.00 30.13           C  
ATOM    279  NE1 TRP A  31     -20.028  36.191  61.726  1.00 25.27           N  
ATOM    280  CZ2 TRP A  31     -18.766  37.499  59.975  1.00 29.29           C  
ATOM    281  CZ3 TRP A  31     -17.739  36.033  58.323  1.00 29.40           C  
ATOM    282  CH2 TRP A  31     -18.027  37.329  58.846  1.00 29.77           C  
ATOM    283  HN  TRP A  31     -20.116  30.047  60.375  1.00  0.00           H  
ATOM    284  HE1 TRP A  31     -20.389  36.948  62.289  1.00  0.00           H  
ATOM    285  N   LEU A  32     -23.013  32.434  61.771  1.00 21.74           N  
ATOM    286  CA  LEU A  32     -24.361  32.773  61.350  1.00 25.09           C  
ATOM    287  C   LEU A  32     -24.749  34.032  62.084  1.00 23.58           C  
ATOM    288  O   LEU A  32     -24.645  34.081  63.319  1.00 23.00           O  
ATOM    289  CB  LEU A  32     -25.359  31.658  61.692  1.00 22.26           C  
ATOM    290  CG  LEU A  32     -25.160  30.277  61.106  1.00 21.57           C  
ATOM    291  CD1 LEU A  32     -26.027  29.202  61.764  1.00 23.77           C  
ATOM    292  CD2 LEU A  32     -25.377  30.280  59.570  1.00 22.21           C  
ATOM    293  HN  LEU A  32     -22.800  32.427  62.758  1.00  0.00           H  
ATOM    294  N   ASP A  33     -25.189  35.052  61.351  1.00 25.45           N  
ATOM    295  CA  ASP A  33     -25.443  36.374  61.926  1.00 27.50           C  
ATOM    296  C   ASP A  33     -24.174  36.771  62.685  1.00 25.65           C  
ATOM    297  O   ASP A  33     -23.076  36.577  62.143  1.00 28.41           O  
ATOM    298  CB  ASP A  33     -26.737  36.333  62.730  1.00 32.38           C  
ATOM    299  CG  ASP A  33     -27.937  35.976  61.859  1.00 37.35           C  
ATOM    300  OD1 ASP A  33     -28.042  36.559  60.765  1.00 41.70           O  
ATOM    301  OD2 ASP A  33     -28.756  35.120  62.250  1.00 40.18           O1-
ATOM    302  HN  ASP A  33     -25.353  34.909  60.365  1.00  0.00           H  
ATOM    303  N   ASP A  34     -24.253  37.231  63.937  1.00 27.29           N  
ATOM    304  CA  ASP A  34     -23.044  37.637  64.650  1.00 26.06           C  
ATOM    305  C   ASP A  34     -22.580  36.599  65.673  1.00 24.63           C  
ATOM    306  O   ASP A  34     -21.988  36.958  66.704  1.00 27.38           O  
ATOM    307  CB  ASP A  34     -23.232  39.006  65.318  1.00 29.80           C  
ATOM    308  CG  ASP A  34     -24.294  39.003  66.378  1.00 32.73           C  
ATOM    309  OD1 ASP A  34     -25.076  38.042  66.466  1.00 30.66           O  
ATOM    310  OD2 ASP A  34     -24.363  39.997  67.154  1.00 37.41           O1-
ATOM    311  HN  ASP A  34     -25.152  37.298  64.392  1.00  0.00           H  
ATOM    312  N   VAL A  35     -22.809  35.304  65.406  1.00 23.42           N  
ATOM    313  CA  VAL A  35     -22.388  34.260  66.338  1.00 24.20           C  
ATOM    314  C   VAL A  35     -21.590  33.206  65.582  1.00 22.53           C  
ATOM    315  O   VAL A  35     -21.975  32.797  64.481  1.00 22.92           O  
ATOM    316  CB  VAL A  35     -23.596  33.606  67.038  1.00 22.51           C  
ATOM    317  CG1 VAL A  35     -23.115  32.497  67.972  1.00 23.42           C  
ATOM    318  CG2 VAL A  35     -24.410  34.635  67.833  1.00 27.80           C  
ATOM    319  HN  VAL A  35     -23.279  35.047  64.549  1.00  0.00           H  
ATOM    320  N   VAL A  36     -20.530  32.704  66.211  1.00 23.22           N  
ATOM    321  CA  VAL A  36     -19.750  31.572  65.703  1.00 22.23           C  
ATOM    322  C   VAL A  36     -19.946  30.410  66.656  1.00 21.47           C  
ATOM    323  O   VAL A  36     -19.709  30.547  67.856  1.00 21.82           O  
ATOM    324  CB  VAL A  36     -18.262  31.943  65.581  1.00 22.25           C  
ATOM    325  CG1 VAL A  36     -17.427  30.735  65.181  1.00 21.43           C  
ATOM    326  CG2 VAL A  36     -18.098  33.021  64.526  1.00 25.53           C  
ATOM    327  HN  VAL A  36     -20.248  33.125  67.085  1.00  0.00           H  
ATOM    328  N   TYR A  37     -20.395  29.269  66.129  1.00 18.73           N  
ATOM    329  CA  TYR A  37     -20.677  28.058  66.904  1.00 17.30           C  
ATOM    330  C   TYR A  37     -19.531  27.082  66.673  1.00 17.70           C  
ATOM    331  O   TYR A  37     -19.125  26.868  65.521  1.00 18.71           O  
ATOM    332  CB  TYR A  37     -21.989  27.393  66.433  1.00 17.01           C  
ATOM    333  CG  TYR A  37     -23.200  28.302  66.550  1.00 18.53           C  
ATOM    334  CD1 TYR A  37     -23.506  29.212  65.562  1.00 20.50           C  
ATOM    335  CD2 TYR A  37     -24.063  28.182  67.658  1.00 19.32           C  
ATOM    336  CE1 TYR A  37     -24.596  30.083  65.694  1.00 19.83           C  
ATOM    337  CE2 TYR A  37     -25.155  29.019  67.771  1.00 21.60           C  
ATOM    338  CZ  TYR A  37     -25.428  29.938  66.784  1.00 22.65           C  
ATOM    339  OH  TYR A  37     -26.516  30.764  66.922  1.00 27.27           O  
ATOM    340  HN  TYR A  37     -20.550  29.238  65.132  1.00  0.00           H  
ATOM    341  HH  TYR A  37     -27.314  30.234  66.984  1.00  0.00           H  
ATOM    342  N   CYS A  38     -19.030  26.464  67.733  1.00 18.14           N  
ATOM    343  CA  CYS A  38     -17.975  25.471  67.567  1.00 19.14           C  
ATOM    344  C   CYS A  38     -18.030  24.470  68.715  1.00 16.88           C  
ATOM    345  O   CYS A  38     -18.694  24.705  69.714  1.00 17.61           O  
ATOM    346  CB  CYS A  38     -16.582  26.119  67.464  1.00 21.39           C  
ATOM    347  SG  CYS A  38     -15.923  26.821  68.953  1.00 23.19           S  
ATOM    348  HN  CYS A  38     -19.379  26.681  68.656  1.00  0.00           H  
ATOM    349  HG  CYS A  38     -15.334  25.863  69.675  1.00  0.00           H  
ATOM    350  N   PRO A  39     -17.312  23.341  68.608  1.00 16.93           N  
ATOM    351  CA  PRO A  39     -17.292  22.379  69.734  1.00 18.74           C  
ATOM    352  C   PRO A  39     -16.620  22.970  70.961  1.00 18.38           C  
ATOM    353  O   PRO A  39     -15.551  23.596  70.857  1.00 19.27           O  
ATOM    354  CB  PRO A  39     -16.457  21.218  69.177  1.00 19.00           C  
ATOM    355  CG  PRO A  39     -16.698  21.287  67.639  1.00 18.42           C  
ATOM    356  CD  PRO A  39     -16.636  22.789  67.410  1.00 18.97           C  
ATOM    357  N   ARG A  40     -17.231  22.781  72.137  1.00 18.61           N  
ATOM    358  CA  ARG A  40     -16.585  23.340  73.329  1.00 17.58           C  
ATOM    359  C   ARG A  40     -15.235  22.681  73.667  1.00 19.20           C  
ATOM    360  O   ARG A  40     -14.422  23.314  74.356  1.00 21.53           O  
ATOM    361  CB  ARG A  40     -17.548  23.296  74.529  1.00 18.96           C  
ATOM    362  CG  ARG A  40     -17.784  21.889  75.067  1.00 19.89           C  
ATOM    363  CD  ARG A  40     -18.713  21.897  76.278  1.00 20.98           C  
ATOM    364  NE  ARG A  40     -18.962  20.524  76.737  1.00 17.62           N  
ATOM    365  CZ  ARG A  40     -19.618  20.233  77.857  1.00 20.42           C  
ATOM    366  NH1 ARG A  40     -20.043  21.238  78.629  1.00 24.55           N1+
ATOM    367  NH2 ARG A  40     -19.765  18.971  78.279  1.00 22.31           N  
ATOM    368  HN  ARG A  40     -18.102  22.274  72.201  1.00  0.00           H  
ATOM    369  HE  ARG A  40     -18.617  19.761  76.173  1.00  0.00           H  
ATOM    370 1HH1 ARG A  40     -19.900  22.194  78.338  1.00  0.00           H  
ATOM    371 2HH1 ARG A  40     -20.507  21.041  79.504  1.00  0.00           H  
ATOM    372 1HH2 ARG A  40     -19.409  18.207  77.722  1.00  0.00           H  
ATOM    373 2HH2 ARG A  40     -20.232  18.783  79.155  1.00  0.00           H  
ATOM    374  N   HIS A  41     -14.942  21.475  73.109  1.00 19.62           N  
ATOM    375  CA  HIS A  41     -13.655  20.887  73.483  1.00 20.64           C  
ATOM    376  C   HIS A  41     -12.483  21.648  72.895  1.00 22.57           C  
ATOM    377  O   HIS A  41     -11.354  21.321  73.238  1.00 24.36           O  
ATOM    378  CB  HIS A  41     -13.601  19.370  73.148  1.00 22.65           C  
ATOM    379  CG  HIS A  41     -13.607  18.990  71.683  1.00 20.11           C  
ATOM    380  CD2 HIS A  41     -14.435  18.162  71.007  1.00 18.83           C  
ATOM    381  ND1 HIS A  41     -12.586  19.319  70.802  1.00 23.37           N  
ATOM    382  CE1 HIS A  41     -12.830  18.748  69.626  1.00 18.12           C  
ATOM    383  NE2 HIS A  41     -13.946  18.052  69.714  1.00 19.31           N  
ATOM    384  HN  HIS A  41     -15.576  21.012  72.473  1.00  0.00           H  
ATOM    385  HE2 HIS A  41     -14.373  17.526  68.965  1.00  0.00           H  
ATOM    386  N   VAL A  42     -12.728  22.683  72.092  1.00 21.40           N  
ATOM    387  CA  VAL A  42     -11.631  23.582  71.695  1.00 22.78           C  
ATOM    388  C   VAL A  42     -10.936  24.184  72.886  1.00 25.52           C  
ATOM    389  O   VAL A  42      -9.754  24.510  72.775  1.00 25.57           O  
ATOM    390  CB  VAL A  42     -12.156  24.661  70.711  1.00 21.89           C  
ATOM    391  CG1 VAL A  42     -12.950  25.720  71.418  1.00 20.52           C  
ATOM    392  CG2 VAL A  42     -10.976  25.348  69.951  1.00 22.87           C  
ATOM    393  HN  VAL A  42     -13.666  22.851  71.756  1.00  0.00           H  
ATOM    394  N   ILE A  43     -11.598  24.288  74.051  1.00 23.45           N  
ATOM    395  CA  ILE A  43     -10.949  24.919  75.210  1.00 22.65           C  
ATOM    396  C   ILE A  43     -10.218  23.917  76.087  1.00 26.69           C  
ATOM    397  O   ILE A  43      -9.620  24.311  77.105  1.00 33.14           O  
ATOM    398  CB  ILE A  43     -11.920  25.740  76.082  1.00 26.05           C  
ATOM    399  CG1 ILE A  43     -12.893  24.844  76.886  1.00 27.04           C  
ATOM    400  CG2 ILE A  43     -12.674  26.775  75.236  1.00 25.30           C  
ATOM    401  CD1 ILE A  43     -13.883  25.645  77.715  1.00 26.94           C  
ATOM    402  HN  ILE A  43     -12.540  23.933  74.130  1.00  0.00           H  
ATOM    403  N   CYS A  44     -10.229  22.636  75.708  1.00 28.50           N  
ATOM    404  CA  CYS A  44      -9.594  21.595  76.565  1.00 31.95           C  
ATOM    405  C   CYS A  44      -8.131  21.336  76.178  1.00 37.49           C  
ATOM    406  O   CYS A  44      -7.863  21.112  74.981  1.00 41.33           O  
ATOM    407  CB  CYS A  44     -10.375  20.288  76.491  1.00 38.17           C  
ATOM    408  SG  CYS A  44     -12.053  20.412  77.165  1.00 49.25           S  
ATOM    409  HN  CYS A  44     -10.669  22.372  74.838  1.00  0.00           H  
ATOM    410  HG  CYS A  44     -12.408  21.698  77.242  1.00  0.00           H  
ATOM    411  N   THR A  45      -7.230  21.367  77.170  1.00 46.61           N  
ATOM    412  CA  THR A  45      -5.826  21.059  76.968  1.00 50.42           C  
ATOM    413  C   THR A  45      -5.597  19.560  77.097  1.00 56.20           C  
ATOM    414  O   THR A  45      -6.427  18.817  77.635  1.00 48.58           O  
ATOM    415  CB  THR A  45      -4.959  21.807  77.974  1.00 51.53           C  
ATOM    416  CG2 THR A  45      -5.015  23.301  77.689  1.00 50.00           C  
ATOM    417  OG1 THR A  45      -5.440  21.536  79.298  1.00 49.46           O  
ATOM    418  HN  THR A  45      -7.542  21.615  78.098  1.00  0.00           H  
ATOM    419  HG1 THR A  45      -4.898  22.004  79.938  1.00  0.00           H  
ATOM    420  N   SER A  46      -4.446  19.119  76.589  1.00 64.08           N  
ATOM    421  CA  SER A  46      -4.105  17.702  76.639  1.00 71.06           C  
ATOM    422  C   SER A  46      -4.067  17.164  78.064  1.00 72.57           C  
ATOM    423  O   SER A  46      -4.243  15.957  78.264  1.00 73.67           O  
ATOM    424  CB  SER A  46      -2.757  17.475  75.958  1.00 73.51           C  
ATOM    425  OG  SER A  46      -2.939  17.297  74.565  1.00 73.56           O  
ATOM    426  HN  SER A  46      -3.804  19.773  76.165  1.00  0.00           H  
ATOM    427  HG  SER A  46      -2.087  17.155  74.146  1.00  0.00           H  
ATOM    428  N   GLU A  47      -3.871  18.036  79.055  1.00 72.79           N  
ATOM    429  CA  GLU A  47      -3.691  17.639  80.445  1.00 73.87           C  
ATOM    430  C   GLU A  47      -4.998  17.373  81.179  1.00 72.15           C  
ATOM    431  O   GLU A  47      -4.955  16.916  82.325  1.00 77.14           O  
ATOM    432  CB  GLU A  47      -2.918  18.723  81.203  1.00 76.13           C  
ATOM    433  CG  GLU A  47      -1.435  18.808  80.875  1.00 81.37           C  
ATOM    434  CD  GLU A  47      -1.169  19.127  79.416  1.00 84.22           C  
ATOM    435  OE1 GLU A  47      -0.349  18.418  78.798  1.00 86.22           O  
ATOM    436  OE2 GLU A  47      -1.786  20.074  78.883  1.00 82.77           O1-
ATOM    437  HN  GLU A  47      -3.846  19.020  78.830  1.00  0.00           H  
ATOM    438  N   ASP A  48      -6.148  17.663  80.577  1.00 61.10           N  
ATOM    439  CA  ASP A  48      -7.423  17.510  81.265  1.00 62.06           C  
ATOM    440  C   ASP A  48      -8.491  17.038  80.287  1.00 54.57           C  
ATOM    441  O   ASP A  48      -9.575  17.613  80.184  1.00 55.95           O  
ATOM    442  CB  ASP A  48      -7.831  18.815  81.951  1.00 68.31           C  
ATOM    443  CG  ASP A  48      -8.637  18.583  83.225  1.00 73.76           C  
ATOM    444  OD1 ASP A  48      -8.369  17.584  83.930  1.00 75.46           O  
ATOM    445  OD2 ASP A  48      -9.545  19.395  83.515  1.00 73.49           O1-
ATOM    446  HN  ASP A  48      -6.137  17.996  79.624  1.00  0.00           H  
ATOM    447  N   MET A  49      -8.192  15.976  79.545  1.00 49.96           N  
ATOM    448  CA  MET A  49      -9.194  15.406  78.651  1.00 47.68           C  
ATOM    449  C   MET A  49      -9.965  14.256  79.279  1.00 43.31           C  
ATOM    450  O   MET A  49     -10.963  13.808  78.692  1.00 40.35           O  
ATOM    451  CB  MET A  49      -8.553  14.926  77.352  1.00 52.24           C  
ATOM    452  CG  MET A  49      -8.105  16.052  76.442  1.00 60.77           C  
ATOM    453  SD  MET A  49      -7.389  15.408  74.923  1.00 64.69           S  
ATOM    454  CE  MET A  49      -6.554  13.929  75.511  1.00 65.82           C  
ATOM    455  HN  MET A  49      -7.271  15.564  79.600  1.00  0.00           H  
ATOM    456  N   LEU A  50      -9.535  13.777  80.440  1.00 43.31           N  
ATOM    457  CA  LEU A  50     -10.203  12.664  81.098  1.00 47.05           C  
ATOM    458  C   LEU A  50     -11.477  13.128  81.790  1.00 48.22           C  
ATOM    459  O   LEU A  50     -12.561  12.580  81.554  1.00 44.09           O  
ATOM    460  CB  LEU A  50      -9.250  12.006  82.098  1.00 53.84           C  
ATOM    461  CG  LEU A  50      -9.492  10.552  82.508  1.00 60.64           C  
ATOM    462  CD1 LEU A  50      -8.168   9.810  82.601  1.00 63.95           C  
ATOM    463  CD2 LEU A  50     -10.229  10.489  83.841  1.00 62.71           C  
ATOM    464  HN  LEU A  50      -8.726  14.195  80.877  1.00  0.00           H  
ATOM    465  N   ASN A  51     -11.377  14.153  82.633  1.00 49.25           N  
ATOM    466  CA  ASN A  51     -12.549  14.703  83.314  1.00 49.99           C  
ATOM    467  C   ASN A  51     -12.501  16.227  83.307  1.00 43.26           C  
ATOM    468  O   ASN A  51     -12.415  16.873  84.360  1.00 48.20           O  
ATOM    469  CB  ASN A  51     -12.662  14.138  84.734  1.00 58.07           C  
ATOM    470  CG  ASN A  51     -13.646  12.977  84.810  1.00 58.78           C  
ATOM    471  ND2 ASN A  51     -13.159  11.807  85.208  1.00 58.36           N  
ATOM    472  OD1 ASN A  51     -14.825  13.128  84.481  1.00 60.62           O  
ATOM    473  HN  ASN A  51     -10.470  14.561  82.807  1.00  0.00           H  
ATOM    474 1HD2 ASN A  51     -12.183  11.724  85.456  1.00  0.00           H  
ATOM    475 2HD2 ASN A  51     -13.764  11.000  85.263  1.00  0.00           H  
ATOM    476  N   PRO A  52     -12.606  16.842  82.130  1.00 38.87           N  
ATOM    477  CA  PRO A  52     -12.669  18.305  82.087  1.00 36.48           C  
ATOM    478  C   PRO A  52     -13.937  18.795  82.760  1.00 37.13           C  
ATOM    479  O   PRO A  52     -15.018  18.241  82.551  1.00 39.05           O  
ATOM    480  CB  PRO A  52     -12.682  18.616  80.591  1.00 33.36           C  
ATOM    481  CG  PRO A  52     -13.348  17.378  79.969  1.00 35.58           C  
ATOM    482  CD  PRO A  52     -12.759  16.255  80.792  1.00 34.74           C  
ATOM    483  N   ASN A  53     -13.811  19.852  83.560  1.00 32.37           N  
ATOM    484  CA  ASN A  53     -14.984  20.618  83.958  1.00 31.27           C  
ATOM    485  C   ASN A  53     -15.033  21.833  83.039  1.00 32.00           C  
ATOM    486  O   ASN A  53     -14.257  22.797  83.210  1.00 30.92           O  
ATOM    487  CB  ASN A  53     -14.989  21.073  85.410  1.00 33.71           C  
ATOM    488  CG  ASN A  53     -16.325  21.633  85.748  1.00 39.55           C  
ATOM    489  ND2 ASN A  53     -17.231  20.773  86.214  1.00 41.66           N  
ATOM    490  OD1 ASN A  53     -16.599  22.797  85.466  1.00 36.15           O  
ATOM    491  HN  ASN A  53     -12.897  20.124  83.893  1.00  0.00           H  
ATOM    492 1HD2 ASN A  53     -16.977  19.809  86.377  1.00  0.00           H  
ATOM    493 2HD2 ASN A  53     -18.172  21.086  86.404  1.00  0.00           H  
ATOM    494  N   TYR A  54     -15.949  21.785  82.070  1.00 25.73           N  
ATOM    495  CA  TYR A  54     -16.023  22.832  81.071  1.00 24.45           C  
ATOM    496  C   TYR A  54     -16.461  24.159  81.689  1.00 28.40           C  
ATOM    497  O   TYR A  54     -16.066  25.223  81.199  1.00 26.38           O  
ATOM    498  CB  TYR A  54     -16.948  22.390  79.955  1.00 22.86           C  
ATOM    499  CG  TYR A  54     -16.297  21.404  79.042  1.00 23.91           C  
ATOM    500  CD1 TYR A  54     -15.368  21.807  78.108  1.00 23.78           C  
ATOM    501  CD2 TYR A  54     -16.611  20.030  79.126  1.00 23.58           C  
ATOM    502  CE1 TYR A  54     -14.783  20.895  77.230  1.00 26.50           C  
ATOM    503  CE2 TYR A  54     -16.037  19.109  78.254  1.00 22.34           C  
ATOM    504  CZ  TYR A  54     -15.138  19.540  77.305  1.00 25.43           C  
ATOM    505  OH  TYR A  54     -14.543  18.632  76.488  1.00 26.91           O  
ATOM    506  HN  TYR A  54     -16.597  21.011  82.032  1.00  0.00           H  
ATOM    507  HH  TYR A  54     -15.154  17.913  76.309  1.00  0.00           H  
ATOM    508  N   GLU A  55     -17.293  24.126  82.728  1.00 27.27           N  
ATOM    509  CA  GLU A  55     -17.688  25.382  83.350  1.00 26.04           C  
ATOM    510  C   GLU A  55     -16.469  26.109  83.909  1.00 29.08           C  
ATOM    511  O   GLU A  55     -16.299  27.314  83.683  1.00 29.98           O  
ATOM    512  CB  GLU A  55     -18.712  25.139  84.462  1.00 31.55           C  
ATOM    513  CG  GLU A  55     -19.593  26.356  84.701  1.00 45.89           C  
ATOM    514  CD  GLU A  55     -20.387  26.272  85.993  1.00 63.50           C  
ATOM    515  OE1 GLU A  55     -20.815  25.156  86.365  1.00 70.09           O  
ATOM    516  OE2 GLU A  55     -20.585  27.327  86.639  1.00 68.45           O1-
ATOM    517  HN  GLU A  55     -17.644  23.246  83.078  1.00  0.00           H  
ATOM    518  N   ASP A  56     -15.575  25.369  84.553  1.00 27.47           N  
ATOM    519  CA  ASP A  56     -14.351  25.984  85.069  1.00 30.11           C  
ATOM    520  C   ASP A  56     -13.435  26.411  83.930  1.00 28.92           C  
ATOM    521  O   ASP A  56     -12.803  27.481  83.995  1.00 30.30           O  
ATOM    522  CB  ASP A  56     -13.591  25.007  85.961  1.00 32.69           C  
ATOM    523  CG  ASP A  56     -14.212  24.819  87.310  1.00 37.00           C  
ATOM    524  OD1 ASP A  56     -15.050  25.645  87.716  1.00 40.23           O  
ATOM    525  OD2 ASP A  56     -13.797  23.844  87.952  1.00 38.69           O1-
ATOM    526  HN  ASP A  56     -15.739  24.381  84.687  1.00  0.00           H  
ATOM    527  N   LEU A  57     -13.267  25.550  82.918  1.00 29.90           N  
ATOM    528  CA  LEU A  57     -12.361  25.891  81.842  1.00 27.79           C  
ATOM    529  C   LEU A  57     -12.800  27.176  81.168  1.00 32.43           C  
ATOM    530  O   LEU A  57     -11.958  28.011  80.811  1.00 32.75           O  
ATOM    531  CB  LEU A  57     -12.277  24.739  80.830  1.00 27.33           C  
ATOM    532  CG  LEU A  57     -11.612  23.478  81.393  1.00 31.05           C  
ATOM    533  CD1 LEU A  57     -11.657  22.354  80.365  1.00 30.31           C  
ATOM    534  CD2 LEU A  57     -10.185  23.747  81.798  1.00 36.68           C  
ATOM    535  HN  LEU A  57     -13.767  24.673  82.906  1.00  0.00           H  
ATOM    536  N   LEU A  58     -14.116  27.367  81.008  1.00 26.51           N  
ATOM    537  CA  LEU A  58     -14.607  28.547  80.300  1.00 23.91           C  
ATOM    538  C   LEU A  58     -14.542  29.796  81.166  1.00 25.16           C  
ATOM    539  O   LEU A  58     -14.269  30.880  80.644  1.00 27.55           O  
ATOM    540  CB  LEU A  58     -16.035  28.323  79.769  1.00 26.33           C  
ATOM    541  CG  LEU A  58     -16.577  29.392  78.817  1.00 29.44           C  
ATOM    542  CD1 LEU A  58     -15.654  29.529  77.619  1.00 28.23           C  
ATOM    543  CD2 LEU A  58     -17.993  29.059  78.257  1.00 29.12           C  
ATOM    544  HN  LEU A  58     -14.771  26.693  81.378  1.00  0.00           H  
ATOM    545  N   ILE A  59     -14.823  29.674  82.467  1.00 25.88           N  
ATOM    546  CA  ILE A  59     -14.701  30.831  83.357  1.00 27.23           C  
ATOM    547  C   ILE A  59     -13.289  31.396  83.299  1.00 32.62           C  
ATOM    548  O   ILE A  59     -13.090  32.602  83.467  1.00 33.22           O  
ATOM    549  CB  ILE A  59     -15.095  30.425  84.795  1.00 29.59           C  
ATOM    550  CG1 ILE A  59     -16.620  30.386  84.948  1.00 35.24           C  
ATOM    551  CG2 ILE A  59     -14.570  31.377  85.817  1.00 35.07           C  
ATOM    552  CD1 ILE A  59     -17.075  29.541  86.123  1.00 40.57           C  
ATOM    553  HN  ILE A  59     -15.120  28.782  82.837  1.00  0.00           H  
ATOM    554  N   ARG A  60     -12.299  30.562  83.013  1.00 28.36           N  
ATOM    555  CA  ARG A  60     -10.911  31.018  82.979  1.00 29.62           C  
ATOM    556  C   ARG A  60     -10.503  31.618  81.642  1.00 31.89           C  
ATOM    557  O   ARG A  60      -9.368  32.111  81.538  1.00 33.28           O  
ATOM    558  CB  ARG A  60      -9.973  29.869  83.355  1.00 30.12           C  
ATOM    559  CG  ARG A  60     -10.257  29.301  84.737  1.00 30.75           C  
ATOM    560  CD  ARG A  60      -9.592  27.969  84.979  1.00 33.09           C  
ATOM    561  NE  ARG A  60      -9.964  27.560  86.321  1.00 33.79           N  
ATOM    562  CZ  ARG A  60     -10.069  26.312  86.749  1.00 37.08           C  
ATOM    563  NH1 ARG A  60      -9.781  25.291  85.961  1.00 39.70           N1+
ATOM    564  NH2 ARG A  60     -10.461  26.094  87.988  1.00 42.04           N  
ATOM    565  HN  ARG A  60     -12.508  29.594  82.815  1.00  0.00           H  
ATOM    566  HE  ARG A  60     -10.160  28.293  86.988  1.00  0.00           H  
ATOM    567 1HH1 ARG A  60      -9.477  25.456  85.012  1.00  0.00           H  
ATOM    568 2HH1 ARG A  60      -9.865  24.346  86.308  1.00  0.00           H  
ATOM    569 1HH2 ARG A  60     -10.679  26.873  88.593  1.00  0.00           H  
ATOM    570 2HH2 ARG A  60     -10.544  25.148  88.332  1.00  0.00           H  
ATOM    571  N   LYS A  61     -11.402  31.649  80.666  1.00 33.35           N  
ATOM    572  CA  LYS A  61     -11.155  32.219  79.348  1.00 30.54           C  
ATOM    573  C   LYS A  61     -11.645  33.660  79.273  1.00 31.62           C  
ATOM    574  O   LYS A  61     -12.557  34.067  79.999  1.00 32.37           O  
ATOM    575  CB  LYS A  61     -11.851  31.408  78.256  1.00 29.48           C  
ATOM    576  CG  LYS A  61     -11.351  29.973  78.173  1.00 34.84           C  
ATOM    577  CD  LYS A  61      -9.881  29.971  77.702  1.00 41.17           C  
ATOM    578  CE  LYS A  61      -9.373  28.587  77.366  1.00 43.87           C  
ATOM    579  NZ  LYS A  61      -7.911  28.499  77.516  1.00 46.09           N1+
ATOM    580  HN  LYS A  61     -12.313  31.253  80.848  1.00  0.00           H  
ATOM    581  HZ1 LYS A  61      -7.604  27.565  77.285  1.00  0.00           H  
ATOM    582  HZ2 LYS A  61      -7.469  29.162  76.895  1.00  0.00           H  
ATOM    583  HZ3 LYS A  61      -7.657  28.710  78.470  1.00  0.00           H  
ATOM    584  N   SER A  62     -11.011  34.438  78.390  1.00 34.42           N  
ATOM    585  CA  SER A  62     -11.465  35.758  77.973  1.00 35.58           C  
ATOM    586  C   SER A  62     -11.760  35.761  76.471  1.00 31.00           C  
ATOM    587  O   SER A  62     -11.372  34.845  75.749  1.00 32.13           O  
ATOM    588  CB  SER A  62     -10.403  36.822  78.290  1.00 37.97           C  
ATOM    589  OG  SER A  62     -10.007  36.774  79.653  1.00 53.78           O  
ATOM    590  HN  SER A  62     -10.156  34.086  77.983  1.00  0.00           H  
ATOM    591  HG  SER A  62      -9.345  37.449  79.818  1.00  0.00           H  
ATOM    592  N   ASN A  63     -12.458  36.804  75.991  1.00 32.85           N  
ATOM    593  CA  ASN A  63     -12.738  36.902  74.557  1.00 29.17           C  
ATOM    594  C   ASN A  63     -11.461  36.836  73.737  1.00 31.25           C  
ATOM    595  O   ASN A  63     -11.443  36.211  72.670  1.00 31.89           O  
ATOM    596  CB  ASN A  63     -13.492  38.196  74.218  1.00 31.33           C  
ATOM    597  CG  ASN A  63     -14.915  38.245  74.799  1.00 33.70           C  
ATOM    598  ND2 ASN A  63     -15.347  39.434  75.187  1.00 33.99           N  
ATOM    599  OD1 ASN A  63     -15.634  37.229  74.825  1.00 32.44           O  
ATOM    600  HN  ASN A  63     -12.790  37.521  76.620  1.00  0.00           H  
ATOM    601 1HD2 ASN A  63     -14.740  40.238  75.121  1.00  0.00           H  
ATOM    602 2HD2 ASN A  63     -16.284  39.537  75.549  1.00  0.00           H  
ATOM    603  N   HIS A  64     -10.390  37.499  74.194  1.00 33.86           N  
ATOM    604  CA  HIS A  64      -9.164  37.532  73.399  1.00 36.05           C  
ATOM    605  C   HIS A  64      -8.447  36.191  73.328  1.00 37.13           C  
ATOM    606  O   HIS A  64      -7.538  36.041  72.503  1.00 37.01           O  
ATOM    607  CB  HIS A  64      -8.207  38.606  73.946  1.00 38.57           C  
ATOM    608  CG  HIS A  64      -7.552  38.226  75.236  1.00 47.05           C  
ATOM    609  CD2 HIS A  64      -7.887  38.498  76.522  1.00 52.81           C  
ATOM    610  ND1 HIS A  64      -6.396  37.476  75.292  1.00 53.15           N  
ATOM    611  CE1 HIS A  64      -6.046  37.303  76.557  1.00 55.50           C  
ATOM    612  NE2 HIS A  64      -6.940  37.905  77.323  1.00 49.63           N  
ATOM    613  HN  HIS A  64     -10.430  37.974  75.084  1.00  0.00           H  
ATOM    614  HE2 HIS A  64      -6.929  37.926  78.333  1.00  0.00           H  
ATOM    615  N   ASN A  65      -8.859  35.192  74.109  1.00 34.22           N  
ATOM    616  CA  ASN A  65      -8.258  33.875  73.971  1.00 31.07           C  
ATOM    617  C   ASN A  65      -8.791  33.121  72.767  1.00 30.49           C  
ATOM    618  O   ASN A  65      -8.291  32.039  72.458  1.00 33.81           O  
ATOM    619  CB  ASN A  65      -8.512  33.009  75.232  1.00 30.32           C  
ATOM    620  CG  ASN A  65      -7.881  33.561  76.506  1.00 32.93           C  
ATOM    621  ND2 ASN A  65      -6.646  34.055  76.423  1.00 39.73           N  
ATOM    622  OD1 ASN A  65      -8.507  33.528  77.559  1.00 32.54           O  
ATOM    623  HN  ASN A  65      -9.585  35.349  74.793  1.00  0.00           H  
ATOM    624 1HD2 ASN A  65      -6.162  34.059  75.536  1.00  0.00           H  
ATOM    625 2HD2 ASN A  65      -6.194  34.425  77.247  1.00  0.00           H  
ATOM    626  N   PHE A  66      -9.801  33.643  72.084  1.00 29.52           N  
ATOM    627  CA  PHE A  66     -10.409  32.957  70.951  1.00 30.77           C  
ATOM    628  C   PHE A  66     -10.047  33.709  69.677  1.00 32.12           C  
ATOM    629  O   PHE A  66     -10.443  34.866  69.514  1.00 36.57           O  
ATOM    630  CB  PHE A  66     -11.930  32.889  71.095  1.00 27.94           C  
ATOM    631  CG  PHE A  66     -12.399  32.051  72.253  1.00 27.24           C  
ATOM    632  CD1 PHE A  66     -12.489  30.688  72.147  1.00 30.84           C  
ATOM    633  CD2 PHE A  66     -12.754  32.660  73.443  1.00 29.46           C  
ATOM    634  CE1 PHE A  66     -12.932  29.918  73.246  1.00 29.94           C  
ATOM    635  CE2 PHE A  66     -13.186  31.911  74.565  1.00 28.84           C  
ATOM    636  CZ  PHE A  66     -13.295  30.525  74.435  1.00 27.44           C  
ATOM    637  HN  PHE A  66     -10.161  34.546  72.358  1.00  0.00           H  
ATOM    638  N   LEU A  67      -9.311  33.059  68.783  1.00 29.10           N  
ATOM    639  CA  LEU A  67      -8.925  33.670  67.516  1.00 31.91           C  
ATOM    640  C   LEU A  67      -9.832  33.099  66.440  1.00 28.11           C  
ATOM    641  O   LEU A  67      -9.803  31.898  66.214  1.00 31.97           O  
ATOM    642  CB  LEU A  67      -7.463  33.368  67.195  1.00 39.45           C  
ATOM    643  CG  LEU A  67      -6.447  33.976  68.156  1.00 54.32           C  
ATOM    644  CD1 LEU A  67      -5.055  33.453  67.852  1.00 58.35           C  
ATOM    645  CD2 LEU A  67      -6.493  35.490  68.066  1.00 58.55           C  
ATOM    646  HN  LEU A  67      -9.010  32.116  68.986  1.00  0.00           H  
ATOM    647  N   VAL A  68     -10.659  33.946  65.826  1.00 30.24           N  
ATOM    648  CA  VAL A  68     -11.612  33.555  64.787  1.00 28.25           C  
ATOM    649  C   VAL A  68     -11.183  34.185  63.471  1.00 30.82           C  
ATOM    650  O   VAL A  68     -10.959  35.397  63.409  1.00 30.93           O  
ATOM    651  CB  VAL A  68     -13.047  33.977  65.158  1.00 29.95           C  
ATOM    652  CG1 VAL A  68     -14.038  33.493  64.100  1.00 31.41           C  
ATOM    653  CG2 VAL A  68     -13.439  33.364  66.474  1.00 29.09           C  
ATOM    654  HN  VAL A  68     -10.625  34.919  66.095  1.00  0.00           H  
ATOM    655  N   GLN A  69     -11.061  33.380  62.430  1.00 29.34           N  
ATOM    656  CA  GLN A  69     -10.596  33.870  61.141  1.00 34.56           C  
ATOM    657  C   GLN A  69     -11.559  33.414  60.064  1.00 32.44           C  
ATOM    658  O   GLN A  69     -11.857  32.217  59.952  1.00 29.42           O  
ATOM    659  CB  GLN A  69      -9.175  33.384  60.833  1.00 38.79           C  
ATOM    660  CG  GLN A  69      -8.142  33.903  61.807  1.00 56.77           C  
ATOM    661  CD  GLN A  69      -6.800  33.239  61.624  1.00 67.76           C  
ATOM    662  NE2 GLN A  69      -6.187  33.448  60.460  1.00 68.57           N  
ATOM    663  OE1 GLN A  69      -6.315  32.541  62.521  1.00 69.34           O  
ATOM    664  HN  GLN A  69     -11.296  32.403  62.531  1.00  0.00           H  
ATOM    665 1HE2 GLN A  69      -6.623  34.026  59.756  1.00  0.00           H  
ATOM    666 2HE2 GLN A  69      -5.286  33.028  60.281  1.00  0.00           H  
ATOM    667  N   ALA A  70     -12.058  34.376  59.305  1.00 31.58           N  
ATOM    668  CA  ALA A  70     -12.975  34.150  58.200  1.00 34.04           C  
ATOM    669  C   ALA A  70     -12.224  34.524  56.929  1.00 38.26           C  
ATOM    670  O   ALA A  70     -12.015  35.710  56.665  1.00 39.86           O  
ATOM    671  CB  ALA A  70     -14.237  34.992  58.377  1.00 39.72           C  
ATOM    672  HN  ALA A  70     -11.785  35.327  59.506  1.00  0.00           H  
ATOM    673  N   GLY A  71     -11.817  33.516  56.168  1.00 39.91           N  
ATOM    674  CA  GLY A  71     -10.903  33.761  55.053  1.00 37.68           C  
ATOM    675  C   GLY A  71      -9.632  34.357  55.619  1.00 46.98           C  
ATOM    676  O   GLY A  71      -9.043  33.826  56.565  1.00 51.40           O  
ATOM    677  HN  GLY A  71     -12.139  32.578  56.359  1.00  0.00           H  
ATOM    678  N   ASN A  72      -9.214  35.499  55.080  1.00 50.11           N  
ATOM    679  CA  ASN A  72      -8.097  36.216  55.683  1.00 57.04           C  
ATOM    680  C   ASN A  72      -8.601  37.499  56.328  1.00 56.54           C  
ATOM    681  O   ASN A  72      -8.046  38.577  56.093  1.00 63.62           O  
ATOM    682  CB  ASN A  72      -7.002  36.520  54.644  1.00 62.97           C  
ATOM    683  CG  ASN A  72      -5.648  36.873  55.284  1.00 69.65           C  
ATOM    684  ND2 ASN A  72      -4.574  36.670  54.529  1.00 74.51           N  
ATOM    685  OD1 ASN A  72      -5.574  37.325  56.430  1.00 70.43           O  
ATOM    686  HN  ASN A  72      -9.668  35.868  54.257  1.00  0.00           H  
ATOM    687 1HD2 ASN A  72      -4.676  36.301  53.594  1.00  0.00           H  
ATOM    688 2HD2 ASN A  72      -3.655  36.885  54.890  1.00  0.00           H  
ATOM    689  N   VAL A  73      -9.661  37.410  57.129  1.00 48.01           N  
ATOM    690  CA  VAL A  73     -10.076  38.528  57.968  1.00 46.80           C  
ATOM    691  C   VAL A  73     -10.280  38.002  59.376  1.00 44.73           C  
ATOM    692  O   VAL A  73     -11.015  37.031  59.566  1.00 39.20           O  
ATOM    693  CB  VAL A  73     -11.366  39.194  57.458  1.00 48.75           C  
ATOM    694  CG1 VAL A  73     -11.884  40.178  58.503  1.00 49.77           C  
ATOM    695  CG2 VAL A  73     -11.116  39.889  56.140  1.00 53.30           C  
ATOM    696  HN  VAL A  73     -10.189  36.549  57.156  1.00  0.00           H  
ATOM    697  N   GLN A  74      -9.632  38.625  60.355  1.00 45.67           N  
ATOM    698  CA  GLN A  74      -9.839  38.236  61.747  1.00 43.77           C  
ATOM    699  C   GLN A  74     -11.134  38.853  62.258  1.00 45.56           C  
ATOM    700  O   GLN A  74     -11.367  40.052  62.074  1.00 49.46           O  
ATOM    701  CB  GLN A  74      -8.662  38.670  62.629  1.00 51.19           C  
ATOM    702  CG  GLN A  74      -8.535  37.846  63.919  1.00 57.95           C  
ATOM    703  CD  GLN A  74      -8.379  38.673  65.195  1.00 69.10           C  
ATOM    704  NE2 GLN A  74      -7.299  38.427  65.927  1.00 70.93           N  
ATOM    705  OE1 GLN A  74      -9.229  39.498  65.532  1.00 75.74           O  
ATOM    706  HN  GLN A  74      -8.991  39.374  60.134  1.00  0.00           H  
ATOM    707 1HE2 GLN A  74      -6.630  37.734  65.623  1.00  0.00           H  
ATOM    708 2HE2 GLN A  74      -7.146  38.933  66.788  1.00  0.00           H  
ATOM    709  N   LEU A  75     -11.975  38.043  62.909  1.00 33.05           N  
ATOM    710  CA  LEU A  75     -13.195  38.530  63.538  1.00 35.08           C  
ATOM    711  C   LEU A  75     -12.930  38.762  65.019  1.00 38.76           C  
ATOM    712  O   LEU A  75     -12.383  37.888  65.699  1.00 48.89           O  
ATOM    713  CB  LEU A  75     -14.349  37.533  63.371  1.00 33.28           C  
ATOM    714  CG  LEU A  75     -14.654  37.095  61.934  1.00 34.62           C  
ATOM    715  CD1 LEU A  75     -15.879  36.125  61.905  1.00 36.24           C  
ATOM    716  CD2 LEU A  75     -14.878  38.310  61.045  1.00 37.94           C  
ATOM    717  HN  LEU A  75     -11.757  37.059  62.967  1.00  0.00           H  
ATOM    718  N   ARG A  76     -13.337  39.920  65.520  1.00 33.03           N  
ATOM    719  CA  ARG A  76     -13.176  40.227  66.929  1.00 34.17           C  
ATOM    720  C   ARG A  76     -14.297  39.576  67.737  1.00 36.64           C  
ATOM    721  O   ARG A  76     -15.477  39.825  67.480  1.00 33.52           O  
ATOM    722  CB  ARG A  76     -13.161  41.740  67.146  1.00 43.63           C  
ATOM    723  CG  ARG A  76     -12.786  42.144  68.563  1.00 44.35           C  
ATOM    724  CD  ARG A  76     -12.550  43.645  68.680  1.00 56.64           C  
ATOM    725  NE  ARG A  76     -13.803  44.384  68.799  1.00 61.94           N  
ATOM    726  CZ  ARG A  76     -14.277  44.875  69.943  1.00 66.38           C  
ATOM    727  NH1 ARG A  76     -13.602  44.705  71.078  1.00 67.74           N1+
ATOM    728  NH2 ARG A  76     -15.431  45.536  69.956  1.00 66.69           N  
ATOM    729  HN  ARG A  76     -13.767  40.601  64.910  1.00  0.00           H  
ATOM    730  HE  ARG A  76     -14.345  44.533  67.960  1.00  0.00           H  
ATOM    731 1HH1 ARG A  76     -12.726  44.203  71.074  1.00  0.00           H  
ATOM    732 2HH1 ARG A  76     -13.966  45.078  71.943  1.00  0.00           H  
ATOM    733 1HH2 ARG A  76     -15.948  45.667  69.098  1.00  0.00           H  
ATOM    734 2HH2 ARG A  76     -15.791  45.907  70.824  1.00  0.00           H  
ATOM    735  N   VAL A  77     -13.914  38.759  68.715  1.00 31.86           N  
ATOM    736  CA  VAL A  77     -14.858  38.111  69.629  1.00 28.80           C  
ATOM    737  C   VAL A  77     -15.232  39.093  70.734  1.00 29.46           C  
ATOM    738  O   VAL A  77     -14.354  39.699  71.364  1.00 32.61           O  
ATOM    739  CB  VAL A  77     -14.242  36.829  70.206  1.00 29.78           C  
ATOM    740  CG1 VAL A  77     -15.070  36.268  71.361  1.00 30.93           C  
ATOM    741  CG2 VAL A  77     -14.114  35.774  69.069  1.00 34.56           C  
ATOM    742  HN  VAL A  77     -12.927  38.577  68.833  1.00  0.00           H  
ATOM    743  N   ILE A  78     -16.534  39.293  70.942  1.00 31.70           N  
ATOM    744  CA  ILE A  78     -17.011  40.253  71.932  1.00 34.69           C  
ATOM    745  C   ILE A  78     -17.889  39.613  72.992  1.00 30.13           C  
ATOM    746  O   ILE A  78     -18.358  40.311  73.905  1.00 34.62           O  
ATOM    747  CB  ILE A  78     -17.742  41.440  71.274  1.00 35.25           C  
ATOM    748  CG1 ILE A  78     -18.986  40.978  70.507  1.00 36.18           C  
ATOM    749  CG2 ILE A  78     -16.780  42.219  70.349  1.00 35.61           C  
ATOM    750  CD1 ILE A  78     -19.778  42.194  69.970  1.00 36.65           C  
ATOM    751  HN  ILE A  78     -17.206  38.767  70.401  1.00  0.00           H  
ATOM    752  N   GLY A  79     -18.092  38.307  72.923  1.00 28.29           N  
ATOM    753  CA  GLY A  79     -18.719  37.610  74.033  1.00 29.28           C  
ATOM    754  C   GLY A  79     -18.521  36.129  73.828  1.00 27.65           C  
ATOM    755  O   GLY A  79     -18.197  35.689  72.735  1.00 27.41           O  
ATOM    756  HN  GLY A  79     -17.811  37.795  72.099  1.00  0.00           H  
ATOM    757  N   HIS A  80     -18.646  35.379  74.914  1.00 26.22           N  
ATOM    758  CA  HIS A  80     -18.558  33.926  74.794  1.00 24.88           C  
ATOM    759  C   HIS A  80     -19.476  33.270  75.806  1.00 22.82           C  
ATOM    760  O   HIS A  80     -19.627  33.748  76.943  1.00 26.68           O  
ATOM    761  CB  HIS A  80     -17.120  33.422  74.996  1.00 28.86           C  
ATOM    762  CG  HIS A  80     -16.533  33.855  76.309  1.00 25.20           C  
ATOM    763  CD2 HIS A  80     -16.425  33.203  77.492  1.00 27.35           C  
ATOM    764  ND1 HIS A  80     -15.962  35.097  76.502  1.00 26.97           N  
ATOM    765  CE1 HIS A  80     -15.563  35.201  77.761  1.00 31.73           C  
ATOM    766  NE2 HIS A  80     -15.832  34.063  78.378  1.00 31.77           N  
ATOM    767  HN  HIS A  80     -18.801  35.808  75.815  1.00  0.00           H  
ATOM    768  HD1 HIS A  80     -15.864  35.812  75.796  1.00  0.00           H  
ATOM    769  N   SER A  81     -20.068  32.148  75.396  1.00 23.92           N  
ATOM    770  CA  SER A  81     -20.935  31.419  76.314  1.00 23.51           C  
ATOM    771  C   SER A  81     -20.972  29.967  75.880  1.00 22.22           C  
ATOM    772  O   SER A  81     -20.555  29.633  74.778  1.00 22.53           O  
ATOM    773  CB  SER A  81     -22.355  31.994  76.369  1.00 25.33           C  
ATOM    774  OG  SER A  81     -23.016  31.926  75.129  1.00 28.64           O  
ATOM    775  HN  SER A  81     -19.917  31.806  74.458  1.00  0.00           H  
ATOM    776  HG  SER A  81     -23.897  32.297  75.215  1.00  0.00           H  
ATOM    777  N   MET A  82     -21.453  29.117  76.768  1.00 25.84           N  
ATOM    778  CA  MET A  82     -21.596  27.704  76.462  1.00 24.41           C  
ATOM    779  C   MET A  82     -23.062  27.357  76.322  1.00 23.31           C  
ATOM    780  O   MET A  82     -23.887  27.799  77.135  1.00 27.30           O  
ATOM    781  CB  MET A  82     -20.955  26.895  77.575  1.00 28.65           C  
ATOM    782  CG  MET A  82     -20.696  25.510  77.188  1.00 28.67           C  
ATOM    783  SD  MET A  82     -19.557  24.766  78.298  1.00 29.62           S  
ATOM    784  CE  MET A  82     -19.952  25.474  79.911  1.00 32.55           C  
ATOM    785  HN  MET A  82     -21.727  29.456  77.679  1.00  0.00           H  
ATOM    786  N   GLN A  83     -23.350  26.493  75.351  1.00 23.06           N  
ATOM    787  CA  GLN A  83     -24.707  25.925  75.170  1.00 27.68           C  
ATOM    788  C   GLN A  83     -24.523  24.411  75.058  1.00 19.83           C  
ATOM    789  O   GLN A  83     -24.175  23.942  73.973  1.00 21.19           O  
ATOM    790  CB  GLN A  83     -25.418  26.512  73.956  1.00 33.33           C  
ATOM    791  CG  GLN A  83     -26.898  26.172  73.945  1.00 41.41           C  
ATOM    792  CD  GLN A  83     -27.644  26.947  72.891  1.00 49.55           C  
ATOM    793  NE2 GLN A  83     -27.906  26.297  71.773  1.00 48.31           N  
ATOM    794  OE1 GLN A  83     -27.986  28.110  73.075  1.00 55.77           O  
ATOM    795  HN  GLN A  83     -22.617  26.214  74.714  1.00  0.00           H  
ATOM    796 1HE2 GLN A  83     -27.607  25.338  71.664  1.00  0.00           H  
ATOM    797 2HE2 GLN A  83     -28.405  26.758  71.026  1.00  0.00           H  
ATOM    798  N   ASN A  84     -24.714  23.698  76.166  1.00 22.11           N  
ATOM    799  CA  ASN A  84     -24.493  22.243  76.187  1.00 17.87           C  
ATOM    800  C   ASN A  84     -23.066  22.007  75.686  1.00 21.80           C  
ATOM    801  O   ASN A  84     -22.122  22.585  76.246  1.00 21.74           O  
ATOM    802  CB  ASN A  84     -25.599  21.524  75.429  1.00 19.07           C  
ATOM    803  CG  ASN A  84     -26.937  21.866  75.991  1.00 19.44           C  
ATOM    804  ND2 ASN A  84     -27.796  22.478  75.175  1.00 20.94           N  
ATOM    805  OD1 ASN A  84     -27.149  21.692  77.191  1.00 22.62           O  
ATOM    806  HN  ASN A  84     -25.017  24.165  77.009  1.00  0.00           H  
ATOM    807 1HD2 ASN A  84     -27.548  22.641  74.210  1.00  0.00           H  
ATOM    808 2HD2 ASN A  84     -28.695  22.779  75.523  1.00  0.00           H  
ATOM    809  N   CYS A  85     -22.836  21.176  74.683  1.00 19.29           N  
ATOM    810  CA  CYS A  85     -21.468  20.899  74.255  1.00 19.04           C  
ATOM    811  C   CYS A  85     -20.973  21.804  73.119  1.00 17.20           C  
ATOM    812  O   CYS A  85     -19.933  21.497  72.544  1.00 17.41           O  
ATOM    813  CB  CYS A  85     -21.340  19.417  73.836  1.00 16.72           C  
ATOM    814  SG  CYS A  85     -21.767  18.310  75.199  1.00 20.31           S  
ATOM    815  HN  CYS A  85     -23.610  20.731  74.211  1.00  0.00           H  
ATOM    816  HG  CYS A  85     -20.767  18.286  76.084  1.00  0.00           H  
ATOM    817  N   VAL A  86     -21.648  22.928  72.814  1.00 17.84           N  
ATOM    818  CA  VAL A  86     -21.178  23.898  71.836  1.00 19.27           C  
ATOM    819  C   VAL A  86     -20.809  25.194  72.541  1.00 19.83           C  
ATOM    820  O   VAL A  86     -21.359  25.533  73.590  1.00 22.57           O  
ATOM    821  CB  VAL A  86     -22.281  24.114  70.768  1.00 22.62           C  
ATOM    822  CG1 VAL A  86     -22.229  25.453  70.090  1.00 34.48           C  
ATOM    823  CG2 VAL A  86     -22.207  22.944  69.761  1.00 21.67           C  
ATOM    824  HN  VAL A  86     -22.523  23.107  73.287  1.00  0.00           H  
ATOM    825  N   LEU A  87     -19.843  25.909  71.972  1.00 19.04           N  
ATOM    826  CA  LEU A  87     -19.579  27.272  72.388  1.00 21.19           C  
ATOM    827  C   LEU A  87     -20.198  28.233  71.397  1.00 17.96           C  
ATOM    828  O   LEU A  87     -20.198  27.958  70.191  1.00 19.43           O  
ATOM    829  CB  LEU A  87     -18.090  27.530  72.451  1.00 24.42           C  
ATOM    830  CG  LEU A  87     -17.234  26.880  73.503  1.00 30.04           C  
ATOM    831  CD1 LEU A  87     -15.883  27.636  73.368  1.00 31.94           C  
ATOM    832  CD2 LEU A  87     -17.849  26.986  74.919  1.00 31.73           C  
ATOM    833  HN  LEU A  87     -19.285  25.496  71.239  1.00  0.00           H  
ATOM    834  N   LYS A  88     -20.676  29.373  71.902  1.00 20.41           N  
ATOM    835  CA  LYS A  88     -21.209  30.449  71.087  1.00 21.74           C  
ATOM    836  C   LYS A  88     -20.294  31.648  71.305  1.00 20.21           C  
ATOM    837  O   LYS A  88     -20.194  32.173  72.431  1.00 21.51           O  
ATOM    838  CB  LYS A  88     -22.650  30.766  71.461  1.00 22.48           C  
ATOM    839  CG  LYS A  88     -23.577  29.604  71.140  1.00 24.20           C  
ATOM    840  CD  LYS A  88     -24.985  29.848  71.631  1.00 27.16           C  
ATOM    841  CE  LYS A  88     -25.664  31.025  70.944  1.00 34.50           C  
ATOM    842  NZ  LYS A  88     -26.968  31.370  71.600  1.00 43.49           N1+
ATOM    843  HN  LYS A  88     -20.666  29.493  72.905  1.00  0.00           H  
ATOM    844  HZ1 LYS A  88     -27.390  32.152  71.121  1.00  0.00           H  
ATOM    845  HZ2 LYS A  88     -27.588  30.574  71.555  1.00  0.00           H  
ATOM    846  HZ3 LYS A  88     -26.804  31.616  72.566  1.00  0.00           H  
ATOM    847  N   LEU A  89     -19.593  32.035  70.257  1.00 23.54           N  
ATOM    848  CA  LEU A  89     -18.679  33.176  70.292  1.00 22.47           C  
ATOM    849  C   LEU A  89     -19.360  34.333  69.579  1.00 24.26           C  
ATOM    850  O   LEU A  89     -19.536  34.298  68.352  1.00 25.32           O  
ATOM    851  CB  LEU A  89     -17.350  32.826  69.618  1.00 22.95           C  
ATOM    852  CG  LEU A  89     -16.688  31.609  70.270  1.00 24.19           C  
ATOM    853  CD1 LEU A  89     -15.436  31.289  69.508  1.00 27.36           C  
ATOM    854  CD2 LEU A  89     -16.359  31.892  71.723  1.00 27.28           C  
ATOM    855  HN  LEU A  89     -19.692  31.521  69.393  1.00  0.00           H  
ATOM    856  N   LYS A  90     -19.740  35.361  70.335  1.00 25.01           N  
ATOM    857  CA  LYS A  90     -20.344  36.518  69.694  1.00 27.08           C  
ATOM    858  C   LYS A  90     -19.224  37.357  69.091  1.00 25.75           C  
ATOM    859  O   LYS A  90     -18.236  37.668  69.771  1.00 30.77           O  
ATOM    860  CB  LYS A  90     -21.168  37.330  70.690  1.00 31.63           C  
ATOM    861  CG  LYS A  90     -21.945  38.486  70.093  1.00 35.71           C  
ATOM    862  CD  LYS A  90     -22.558  39.352  71.175  1.00 43.01           C  
ATOM    863  CE  LYS A  90     -23.663  40.239  70.634  1.00 49.46           C  
ATOM    864  NZ  LYS A  90     -24.343  41.004  71.732  1.00 51.22           N1+
ATOM    865  HN  LYS A  90     -19.611  35.338  71.336  1.00  0.00           H  
ATOM    866  HZ1 LYS A  90     -25.071  41.583  71.339  1.00  0.00           H  
ATOM    867  HZ2 LYS A  90     -23.667  41.588  72.204  1.00  0.00           H  
ATOM    868  HZ3 LYS A  90     -24.748  40.356  72.393  1.00  0.00           H  
ATOM    869  N   VAL A  91     -19.392  37.725  67.831  1.00 27.90           N  
ATOM    870  CA  VAL A  91     -18.387  38.511  67.123  1.00 28.63           C  
ATOM    871  C   VAL A  91     -18.975  39.865  66.728  1.00 32.15           C  
ATOM    872  O   VAL A  91     -20.183  40.086  66.787  1.00 35.03           O  
ATOM    873  CB  VAL A  91     -17.848  37.749  65.891  1.00 30.73           C  
ATOM    874  CG1 VAL A  91     -17.101  36.520  66.361  1.00 31.37           C  
ATOM    875  CG2 VAL A  91     -18.974  37.358  64.888  1.00 32.65           C  
ATOM    876  HN  VAL A  91     -20.237  37.455  67.347  1.00  0.00           H  
ATOM    877  N   ASP A  92     -18.107  40.793  66.345  1.00 34.46           N  
ATOM    878  CA  ASP A  92     -18.601  42.150  66.159  1.00 35.34           C  
ATOM    879  C   ASP A  92     -19.093  42.423  64.744  1.00 37.67           C  
ATOM    880  O   ASP A  92     -19.386  43.575  64.420  1.00 44.51           O  
ATOM    881  CB  ASP A  92     -17.537  43.171  66.583  1.00 40.41           C  
ATOM    882  CG  ASP A  92     -16.357  43.242  65.636  1.00 46.09           C  
ATOM    883  OD1 ASP A  92     -16.245  42.412  64.704  1.00 45.63           O  
ATOM    884  OD2 ASP A  92     -15.527  44.161  65.843  1.00 52.06           O1-
ATOM    885  HN  ASP A  92     -17.136  40.565  66.188  1.00  0.00           H  
ATOM    886  N   THR A  93     -19.234  41.389  63.915  1.00 34.33           N  
ATOM    887  CA  THR A  93     -19.673  41.508  62.531  1.00 35.38           C  
ATOM    888  C   THR A  93     -20.691  40.411  62.256  1.00 33.02           C  
ATOM    889  O   THR A  93     -20.431  39.234  62.536  1.00 33.37           O  
ATOM    890  CB  THR A  93     -18.495  41.355  61.559  1.00 33.39           C  
ATOM    891  CG2 THR A  93     -18.938  41.552  60.087  1.00 38.78           C  
ATOM    892  OG1 THR A  93     -17.475  42.308  61.900  1.00 41.81           O  
ATOM    893  HN  THR A  93     -19.024  40.466  64.268  1.00  0.00           H  
ATOM    894  HG1 THR A  93     -17.213  42.183  62.815  1.00  0.00           H  
ATOM    895  N   ALA A  94     -21.841  40.787  61.701  1.00 35.47           N  
ATOM    896  CA  ALA A  94     -22.766  39.787  61.173  1.00 33.82           C  
ATOM    897  C   ALA A  94     -22.247  39.236  59.843  1.00 31.95           C  
ATOM    898  O   ALA A  94     -21.813  39.991  58.959  1.00 32.81           O  
ATOM    899  CB  ALA A  94     -24.159  40.384  60.981  1.00 33.12           C  
ATOM    900  HN  ALA A  94     -22.075  41.768  61.645  1.00  0.00           H  
ATOM    901  N   ASN A  95     -22.308  37.911  59.693  1.00 27.81           N  
ATOM    902  CA  ASN A  95     -21.899  37.297  58.413  1.00 26.83           C  
ATOM    903  C   ASN A  95     -22.796  37.763  57.265  1.00 31.50           C  
ATOM    904  O   ASN A  95     -23.995  37.460  57.264  1.00 28.58           O  
ATOM    905  CB  ASN A  95     -21.939  35.779  58.553  1.00 25.11           C  
ATOM    906  CG  ASN A  95     -21.419  35.050  57.284  1.00 25.95           C  
ATOM    907  ND2 ASN A  95     -21.372  33.712  57.360  1.00 24.81           N  
ATOM    908  OD1 ASN A  95     -21.062  35.679  56.268  1.00 28.79           O  
ATOM    909  HN  ASN A  95     -22.633  37.330  60.452  1.00  0.00           H  
ATOM    910 1HD2 ASN A  95     -21.668  33.243  58.204  1.00  0.00           H  
ATOM    911 2HD2 ASN A  95     -21.041  33.173  56.573  1.00  0.00           H  
ATOM    912  N   PRO A  96     -22.258  38.453  56.252  1.00 32.05           N  
ATOM    913  CA  PRO A  96     -23.128  38.922  55.159  1.00 34.08           C  
ATOM    914  C   PRO A  96     -23.645  37.787  54.297  1.00 29.20           C  
ATOM    915  O   PRO A  96     -24.600  37.982  53.537  1.00 34.99           O  
ATOM    916  CB  PRO A  96     -22.221  39.866  54.355  1.00 35.46           C  
ATOM    917  CG  PRO A  96     -20.842  39.445  54.681  1.00 35.78           C  
ATOM    918  CD  PRO A  96     -20.873  38.930  56.105  1.00 31.81           C  
ATOM    919  N   LYS A  97     -23.043  36.619  54.400  1.00 28.64           N  
ATOM    920  CA  LYS A  97     -23.458  35.460  53.634  1.00 28.52           C  
ATOM    921  C   LYS A  97     -24.391  34.530  54.415  1.00 28.82           C  
ATOM    922  O   LYS A  97     -24.642  33.404  53.979  1.00 28.36           O  
ATOM    923  CB  LYS A  97     -22.219  34.710  53.135  1.00 28.21           C  
ATOM    924  CG  LYS A  97     -21.273  35.574  52.332  1.00 33.99           C  
ATOM    925  CD  LYS A  97     -20.198  34.729  51.692  1.00 35.19           C  
ATOM    926  CE  LYS A  97     -19.013  35.560  51.255  1.00 45.93           C  
ATOM    927  NZ  LYS A  97     -17.793  34.701  51.163  1.00 51.92           N1+
ATOM    928  HN  LYS A  97     -22.264  36.528  55.036  1.00  0.00           H  
ATOM    929  HZ1 LYS A  97     -17.006  35.263  50.871  1.00  0.00           H  
ATOM    930  HZ2 LYS A  97     -17.599  34.295  52.067  1.00  0.00           H  
ATOM    931  HZ3 LYS A  97     -17.950  33.965  50.489  1.00  0.00           H  
ATOM    932  N   THR A  98     -24.935  34.973  55.550  1.00 27.20           N  
ATOM    933  CA  THR A  98     -25.825  34.088  56.314  1.00 26.46           C  
ATOM    934  C   THR A  98     -27.027  33.677  55.453  1.00 24.87           C  
ATOM    935  O   THR A  98     -27.789  34.556  55.019  1.00 28.24           O  
ATOM    936  CB  THR A  98     -26.298  34.800  57.596  1.00 27.35           C  
ATOM    937  CG2 THR A  98     -27.077  33.858  58.456  1.00 25.18           C  
ATOM    938  OG1 THR A  98     -25.167  35.196  58.371  1.00 26.68           O  
ATOM    939  HN  THR A  98     -24.737  35.907  55.880  1.00  0.00           H  
ATOM    940  HG1 THR A  98     -24.968  36.119  58.199  1.00  0.00           H  
ATOM    941  N   PRO A  99     -27.265  32.382  55.251  1.00 23.20           N  
ATOM    942  CA  PRO A  99     -28.451  31.934  54.521  1.00 26.30           C  
ATOM    943  C   PRO A  99     -29.627  31.931  55.477  1.00 24.51           C  
ATOM    944  O   PRO A  99     -29.463  32.069  56.683  1.00 26.23           O  
ATOM    945  CB  PRO A  99     -28.095  30.504  54.094  1.00 22.90           C  
ATOM    946  CG  PRO A  99     -27.231  30.013  55.254  1.00 24.35           C  
ATOM    947  CD  PRO A  99     -26.423  31.243  55.657  1.00 24.55           C  
ATOM    948  N   LYS A 100     -30.822  31.808  54.916  1.00 25.90           N  
ATOM    949  CA  LYS A 100     -31.953  31.412  55.753  1.00 24.84           C  
ATOM    950  C   LYS A 100     -31.602  30.075  56.364  1.00 22.49           C  
ATOM    951  O   LYS A 100     -31.134  29.187  55.662  1.00 24.21           O  
ATOM    952  CB  LYS A 100     -33.236  31.301  54.924  1.00 28.93           C  
ATOM    953  CG  LYS A 100     -34.509  31.276  55.750  1.00 41.54           C  
ATOM    954  CD  LYS A 100     -35.702  30.729  54.947  1.00 52.64           C  
ATOM    955  CE  LYS A 100     -36.900  30.445  55.864  1.00 53.20           C  
ATOM    956  NZ  LYS A 100     -36.962  31.408  56.997  1.00 55.28           N1+
ATOM    957  HN  LYS A 100     -30.948  31.984  53.930  1.00  0.00           H  
ATOM    958  HZ1 LYS A 100     -37.889  31.397  57.398  1.00  0.00           H  
ATOM    959  HZ2 LYS A 100     -36.287  31.143  57.701  1.00  0.00           H  
ATOM    960  HZ3 LYS A 100     -36.751  32.337  56.661  1.00  0.00           H  
ATOM    961  N   TYR A 101     -31.819  29.916  57.684  1.00 21.28           N  
ATOM    962  CA  TYR A 101     -31.432  28.652  58.302  1.00 18.98           C  
ATOM    963  C   TYR A 101     -32.362  28.305  59.465  1.00 21.34           C  
ATOM    964  O   TYR A 101     -33.085  29.153  60.025  1.00 23.33           O  
ATOM    965  CB  TYR A 101     -29.990  28.715  58.793  1.00 21.69           C  
ATOM    966  CG  TYR A 101     -29.766  29.573  60.013  1.00 22.20           C  
ATOM    967  CD1 TYR A 101     -29.488  30.947  59.893  1.00 23.03           C  
ATOM    968  CD2 TYR A 101     -29.814  29.010  61.311  1.00 22.87           C  
ATOM    969  CE1 TYR A 101     -29.283  31.727  61.027  1.00 26.83           C  
ATOM    970  CE2 TYR A 101     -29.594  29.813  62.435  1.00 23.16           C  
ATOM    971  CZ  TYR A 101     -29.330  31.136  62.278  1.00 26.58           C  
ATOM    972  OH  TYR A 101     -29.122  31.959  63.383  1.00 32.66           O  
ATOM    973  HN  TYR A 101     -32.239  30.653  58.232  1.00  0.00           H  
ATOM    974  HH  TYR A 101     -28.938  32.853  63.086  1.00  0.00           H  
ATOM    975  N   LYS A 102     -32.287  27.012  59.821  1.00 18.31           N  
ATOM    976  CA  LYS A 102     -32.912  26.428  61.025  1.00 18.38           C  
ATOM    977  C   LYS A 102     -31.918  25.481  61.672  1.00 16.55           C  
ATOM    978  O   LYS A 102     -31.041  24.914  61.013  1.00 18.10           O  
ATOM    979  CB  LYS A 102     -34.147  25.617  60.615  1.00 21.42           C  
ATOM    980  CG  LYS A 102     -35.189  26.492  59.957  1.00 26.62           C  
ATOM    981  CD  LYS A 102     -36.528  25.863  59.879  1.00 35.98           C  
ATOM    982  CE  LYS A 102     -36.547  24.604  59.116  1.00 40.13           C  
ATOM    983  NZ  LYS A 102     -37.988  24.372  58.769  1.00 49.83           N1+
ATOM    984  HN  LYS A 102     -31.763  26.392  59.220  1.00  0.00           H  
ATOM    985  HZ1 LYS A 102     -38.074  23.516  58.240  1.00  0.00           H  
ATOM    986  HZ2 LYS A 102     -38.531  24.299  59.618  1.00  0.00           H  
ATOM    987  HZ3 LYS A 102     -38.330  25.145  58.216  1.00  0.00           H  
ATOM    988  N   PHE A 103     -32.076  25.289  63.000  1.00 17.94           N  
ATOM    989  CA  PHE A 103     -31.380  24.213  63.717  1.00 17.46           C  
ATOM    990  C   PHE A 103     -32.390  23.091  64.002  1.00 16.40           C  
ATOM    991  O   PHE A 103     -33.331  23.309  64.792  1.00 18.62           O  
ATOM    992  CB  PHE A 103     -30.811  24.715  65.044  1.00 16.64           C  
ATOM    993  CG  PHE A 103     -29.630  25.683  64.935  1.00 16.07           C  
ATOM    994  CD1 PHE A 103     -28.956  25.891  63.735  1.00 17.46           C  
ATOM    995  CD2 PHE A 103     -29.157  26.302  66.065  1.00 17.34           C  
ATOM    996  CE1 PHE A 103     -27.854  26.772  63.688  1.00 18.98           C  
ATOM    997  CE2 PHE A 103     -28.064  27.167  66.034  1.00 17.65           C  
ATOM    998  CZ  PHE A 103     -27.392  27.389  64.841  1.00 18.30           C  
ATOM    999  HN  PHE A 103     -32.691  25.903  63.515  1.00  0.00           H  
ATOM   1000  N   VAL A 104     -32.208  21.921  63.387  1.00 16.70           N  
ATOM   1001  CA  VAL A 104     -33.163  20.815  63.445  1.00 16.24           C  
ATOM   1002  C   VAL A 104     -32.383  19.593  63.902  1.00 20.72           C  
ATOM   1003  O   VAL A 104     -31.312  19.290  63.371  1.00 30.41           O  
ATOM   1004  CB  VAL A 104     -33.804  20.574  62.072  1.00 17.20           C  
ATOM   1005  CG1 VAL A 104     -34.761  19.363  62.004  1.00 29.11           C  
ATOM   1006  CG2 VAL A 104     -34.489  21.864  61.544  1.00 18.80           C  
ATOM   1007  HN  VAL A 104     -31.362  21.792  62.851  1.00  0.00           H  
ATOM   1008  N   ARG A 105     -32.941  18.838  64.818  1.00 15.29           N  
ATOM   1009  CA  ARG A 105     -32.327  17.587  65.217  1.00 12.88           C  
ATOM   1010  C   ARG A 105     -32.975  16.486  64.384  1.00 16.39           C  
ATOM   1011  O   ARG A 105     -34.204  16.423  64.280  1.00 19.91           O  
ATOM   1012  CB  ARG A 105     -32.514  17.360  66.725  1.00 15.62           C  
ATOM   1013  CG  ARG A 105     -31.780  16.097  67.202  1.00 15.78           C  
ATOM   1014  CD  ARG A 105     -32.043  15.966  68.707  1.00 15.39           C  
ATOM   1015  NE  ARG A 105     -31.422  14.716  69.208  1.00 16.84           N  
ATOM   1016  CZ  ARG A 105     -30.221  14.668  69.751  1.00 15.78           C  
ATOM   1017  NH1 ARG A 105     -29.506  15.787  69.846  1.00 15.39           N1+
ATOM   1018  NH2 ARG A 105     -29.748  13.531  70.209  1.00 16.65           N  
ATOM   1019  HN  ARG A 105     -33.806  19.131  65.249  1.00  0.00           H  
ATOM   1020  HE  ARG A 105     -31.946  13.856  69.129  1.00  0.00           H  
ATOM   1021 1HH1 ARG A 105     -29.882  16.657  69.498  1.00  0.00           H  
ATOM   1022 2HH1 ARG A 105     -28.588  15.766  70.266  1.00  0.00           H  
ATOM   1023 1HH2 ARG A 105     -30.301  12.689  70.139  1.00  0.00           H  
ATOM   1024 2HH2 ARG A 105     -28.831  13.499  70.631  1.00  0.00           H  
ATOM   1025  N   ILE A 106     -32.149  15.608  63.851  1.00 15.53           N  
ATOM   1026  CA  ILE A 106     -32.666  14.534  63.008  1.00 17.18           C  
ATOM   1027  C   ILE A 106     -32.833  13.244  63.801  1.00 14.51           C  
ATOM   1028  O   ILE A 106     -32.335  13.077  64.911  1.00 16.29           O  
ATOM   1029  CB  ILE A 106     -31.796  14.271  61.794  1.00 17.48           C  
ATOM   1030  CG1 ILE A 106     -30.384  13.829  62.164  1.00 16.68           C  
ATOM   1031  CG2 ILE A 106     -31.969  15.503  60.831  1.00 22.08           C  
ATOM   1032  CD1 ILE A 106     -29.547  13.378  60.899  1.00 22.89           C  
ATOM   1033  HN  ILE A 106     -31.157  15.678  64.026  1.00  0.00           H  
ATOM   1034  N   GLN A 107     -33.581  12.298  63.202  1.00 17.53           N  
ATOM   1035  CA  GLN A 107     -33.808  10.959  63.686  1.00 18.09           C  
ATOM   1036  C   GLN A 107     -32.808   9.985  63.106  1.00 14.83           C  
ATOM   1037  O   GLN A 107     -32.417  10.115  61.945  1.00 16.80           O  
ATOM   1038  CB  GLN A 107     -35.198  10.472  63.262  1.00 18.74           C  
ATOM   1039  CG  GLN A 107     -36.291  11.191  63.983  1.00 19.65           C  
ATOM   1040  CD  GLN A 107     -36.391  10.726  65.437  1.00 23.59           C  
ATOM   1041  NE2 GLN A 107     -36.572  11.660  66.391  1.00 25.25           N  
ATOM   1042  OE1 GLN A 107     -36.287   9.536  65.695  1.00 22.28           O  
ATOM   1043  HN  GLN A 107     -34.025  12.550  62.331  1.00  0.00           H  
ATOM   1044 1HE2 GLN A 107     -36.646  12.635  66.136  1.00  0.00           H  
ATOM   1045 2HE2 GLN A 107     -36.634  11.386  67.361  1.00  0.00           H  
ATOM   1046  N   PRO A 108     -32.471   8.927  63.856  1.00 16.54           N  
ATOM   1047  CA  PRO A 108     -31.820   7.788  63.199  1.00 20.82           C  
ATOM   1048  C   PRO A 108     -32.603   7.334  61.986  1.00 16.77           C  
ATOM   1049  O   PRO A 108     -33.851   7.303  61.984  1.00 20.56           O  
ATOM   1050  CB  PRO A 108     -31.785   6.711  64.285  1.00 19.92           C  
ATOM   1051  CG  PRO A 108     -31.862   7.476  65.610  1.00 21.55           C  
ATOM   1052  CD  PRO A 108     -32.744   8.697  65.295  1.00 18.54           C  
ATOM   1053  N   GLY A 109     -31.854   6.985  60.953  1.00 14.55           N  
ATOM   1054  CA  GLY A 109     -32.377   6.602  59.652  1.00 17.84           C  
ATOM   1055  C   GLY A 109     -32.564   7.733  58.688  1.00 20.58           C  
ATOM   1056  O   GLY A 109     -32.755   7.471  57.504  1.00 21.75           O  
ATOM   1057  HN  GLY A 109     -30.852   6.985  61.077  1.00  0.00           H  
ATOM   1058  N   GLN A 110     -32.397   8.970  59.169  1.00 17.84           N  
ATOM   1059  CA  GLN A 110     -32.489  10.175  58.302  1.00 16.87           C  
ATOM   1060  C   GLN A 110     -31.105  10.438  57.691  1.00 16.09           C  
ATOM   1061  O   GLN A 110     -30.104  10.016  58.303  1.00 17.61           O  
ATOM   1062  CB  GLN A 110     -32.973  11.380  59.111  1.00 17.36           C  
ATOM   1063  CG  GLN A 110     -34.403  11.793  58.793  1.00 20.66           C  
ATOM   1064  CD  GLN A 110     -35.137  12.296  60.012  1.00 33.81           C  
ATOM   1065  NE2 GLN A 110     -35.019  13.587  60.272  1.00 45.56           N  
ATOM   1066  OE1 GLN A 110     -35.802  11.539  60.716  1.00 22.13           O  
ATOM   1067  HN  GLN A 110     -32.202   9.090  60.153  1.00  0.00           H  
ATOM   1068 1HE2 GLN A 110     -34.462  14.175  59.668  1.00  0.00           H  
ATOM   1069 2HE2 GLN A 110     -35.486  13.985  61.074  1.00  0.00           H  
ATOM   1070  N   THR A 111     -31.057  11.107  56.534  1.00 15.90           N  
ATOM   1071  CA  THR A 111     -29.810  11.402  55.854  1.00 16.36           C  
ATOM   1072  C   THR A 111     -29.540  12.906  55.860  1.00 17.42           C  
ATOM   1073  O   THR A 111     -30.437  13.720  56.083  1.00 17.48           O  
ATOM   1074  CB  THR A 111     -29.854  10.900  54.395  1.00 17.97           C  
ATOM   1075  CG2 THR A 111     -29.997   9.373  54.401  1.00 21.48           C  
ATOM   1076  OG1 THR A 111     -30.997  11.521  53.763  1.00 18.90           O  
ATOM   1077  HN  THR A 111     -31.923  11.419  56.117  1.00  0.00           H  
ATOM   1078  HG1 THR A 111     -31.265  11.000  53.002  1.00  0.00           H  
ATOM   1079  N   PHE A 112     -28.276  13.262  55.575  1.00 16.43           N  
ATOM   1080  CA  PHE A 112     -27.871  14.657  55.498  1.00 13.79           C  
ATOM   1081  C   PHE A 112     -26.540  14.730  54.795  1.00 14.24           C  
ATOM   1082  O   PHE A 112     -25.831  13.736  54.673  1.00 16.18           O  
ATOM   1083  CB  PHE A 112     -27.752  15.301  56.898  1.00 14.99           C  
ATOM   1084  CG  PHE A 112     -26.806  14.577  57.855  1.00 18.33           C  
ATOM   1085  CD1 PHE A 112     -27.225  13.457  58.576  1.00 18.79           C  
ATOM   1086  CD2 PHE A 112     -25.521  15.063  58.081  1.00 16.08           C  
ATOM   1087  CE1 PHE A 112     -26.322  12.829  59.469  1.00 20.23           C  
ATOM   1088  CE2 PHE A 112     -24.643  14.457  58.996  1.00 20.22           C  
ATOM   1089  CZ  PHE A 112     -25.057  13.360  59.697  1.00 19.78           C  
ATOM   1090  HN  PHE A 112     -27.588  12.541  55.410  1.00  0.00           H  
ATOM   1091  N   SER A 113     -26.176  15.946  54.372  1.00 14.63           N  
ATOM   1092  CA  SER A 113     -24.920  16.202  53.679  1.00 15.22           C  
ATOM   1093  C   SER A 113     -23.923  16.740  54.687  1.00 16.76           C  
ATOM   1094  O   SER A 113     -24.289  17.523  55.553  1.00 17.13           O  
ATOM   1095  CB  SER A 113     -25.109  17.252  52.571  1.00 16.48           C  
ATOM   1096  OG  SER A 113     -26.055  16.788  51.633  1.00 18.67           O  
ATOM   1097  HN  SER A 113     -26.800  16.722  54.541  1.00  0.00           H  
ATOM   1098  HG  SER A 113     -26.466  15.985  51.962  1.00  0.00           H  
ATOM   1099  N   VAL A 114     -22.661  16.326  54.572  1.00 16.24           N  
ATOM   1100  CA  VAL A 114     -21.578  16.799  55.431  1.00 16.76           C  
ATOM   1101  C   VAL A 114     -20.627  17.604  54.561  1.00 16.51           C  
ATOM   1102  O   VAL A 114     -20.196  17.142  53.482  1.00 17.21           O  
ATOM   1103  CB  VAL A 114     -20.834  15.618  56.081  1.00 16.41           C  
ATOM   1104  CG1 VAL A 114     -19.540  16.121  56.736  1.00 19.52           C  
ATOM   1105  CG2 VAL A 114     -21.742  14.923  57.100  1.00 20.78           C  
ATOM   1106  HN  VAL A 114     -22.442  15.650  53.854  1.00  0.00           H  
ATOM   1107  N   LEU A 115     -20.282  18.835  55.034  1.00 15.92           N  
ATOM   1108  CA  LEU A 115     -19.230  19.624  54.413  1.00 16.92           C  
ATOM   1109  C   LEU A 115     -17.981  19.476  55.262  1.00 18.94           C  
ATOM   1110  O   LEU A 115     -17.855  20.110  56.301  1.00 18.56           O  
ATOM   1111  CB  LEU A 115     -19.638  21.091  54.245  1.00 17.48           C  
ATOM   1112  CG  LEU A 115     -18.572  21.936  53.564  1.00 19.26           C  
ATOM   1113  CD1 LEU A 115     -18.413  21.432  52.081  1.00 19.09           C  
ATOM   1114  CD2 LEU A 115     -19.003  23.428  53.577  1.00 19.60           C  
ATOM   1115  HN  LEU A 115     -20.769  19.209  55.836  1.00  0.00           H  
ATOM   1116  N   ALA A 116     -17.092  18.573  54.876  1.00 17.99           N  
ATOM   1117  CA  ALA A 116     -15.859  18.398  55.613  1.00 17.50           C  
ATOM   1118  C   ALA A 116     -14.964  19.595  55.383  1.00 18.12           C  
ATOM   1119  O   ALA A 116     -14.712  19.978  54.217  1.00 21.31           O  
ATOM   1120  CB  ALA A 116     -15.144  17.116  55.187  1.00 22.08           C  
ATOM   1121  HN  ALA A 116     -17.276  18.003  54.063  1.00  0.00           H  
ATOM   1122  N   CYS A 117     -14.435  20.128  56.510  1.00 17.87           N  
ATOM   1123  CA  CYS A 117     -13.617  21.322  56.525  1.00 19.88           C  
ATOM   1124  C   CYS A 117     -12.378  21.153  57.386  1.00 20.62           C  
ATOM   1125  O   CYS A 117     -12.388  20.422  58.362  1.00 20.47           O  
ATOM   1126  CB  CYS A 117     -14.362  22.481  57.096  1.00 24.21           C  
ATOM   1127  SG  CYS A 117     -15.758  22.964  56.096  1.00 27.71           S  
ATOM   1128  HN  CYS A 117     -14.622  19.667  57.389  1.00  0.00           H  
ATOM   1129  HG  CYS A 117     -16.666  21.984  56.095  1.00  0.00           H  
ATOM   1130  N   TYR A 118     -11.339  21.903  57.050  1.00 21.55           N  
ATOM   1131  CA  TYR A 118     -10.071  21.959  57.783  1.00 24.12           C  
ATOM   1132  C   TYR A 118      -9.600  23.400  57.768  1.00 26.04           C  
ATOM   1133  O   TYR A 118      -9.574  24.029  56.697  1.00 25.40           O  
ATOM   1134  CB  TYR A 118      -8.986  21.021  57.185  1.00 24.03           C  
ATOM   1135  CG  TYR A 118      -9.501  19.590  57.189  1.00 21.96           C  
ATOM   1136  CD1 TYR A 118     -10.243  19.098  56.132  1.00 21.15           C  
ATOM   1137  CD2 TYR A 118      -9.321  18.767  58.313  1.00 23.06           C  
ATOM   1138  CE1 TYR A 118     -10.786  17.819  56.187  1.00 23.52           C  
ATOM   1139  CE2 TYR A 118      -9.843  17.497  58.361  1.00 22.81           C  
ATOM   1140  CZ  TYR A 118     -10.574  17.036  57.331  1.00 23.23           C  
ATOM   1141  OH  TYR A 118     -11.146  15.770  57.374  1.00 23.36           O  
ATOM   1142  HN  TYR A 118     -11.427  22.480  56.226  1.00  0.00           H  
ATOM   1143  HH  TYR A 118     -12.101  15.852  57.424  1.00  0.00           H  
ATOM   1144  N   ASN A 119      -9.254  23.936  58.950  1.00 26.51           N  
ATOM   1145  CA  ASN A 119      -8.710  25.297  59.026  1.00 27.22           C  
ATOM   1146  C   ASN A 119      -9.701  26.312  58.454  1.00 24.99           C  
ATOM   1147  O   ASN A 119      -9.314  27.302  57.834  1.00 28.56           O  
ATOM   1148  CB  ASN A 119      -7.359  25.400  58.314  1.00 32.46           C  
ATOM   1149  CG  ASN A 119      -6.361  24.401  58.846  1.00 34.46           C  
ATOM   1150  ND2 ASN A 119      -6.028  24.522  60.119  1.00 38.72           N  
ATOM   1151  OD1 ASN A 119      -5.911  23.519  58.116  1.00 45.01           O  
ATOM   1152  HN  ASN A 119      -9.369  23.396  59.796  1.00  0.00           H  
ATOM   1153 1HD2 ASN A 119      -6.431  25.260  60.679  1.00  0.00           H  
ATOM   1154 2HD2 ASN A 119      -5.370  23.877  60.532  1.00  0.00           H  
ATOM   1155  N   GLY A 120     -11.000  26.047  58.677  1.00 22.65           N  
ATOM   1156  CA  GLY A 120     -12.038  26.918  58.162  1.00 23.88           C  
ATOM   1157  C   GLY A 120     -12.244  26.870  56.656  1.00 26.61           C  
ATOM   1158  O   GLY A 120     -13.061  27.642  56.152  1.00 28.64           O  
ATOM   1159  HN  GLY A 120     -11.256  25.229  59.211  1.00  0.00           H  
ATOM   1160  N   SER A 121     -11.567  25.959  55.920  1.00 21.50           N  
ATOM   1161  CA  SER A 121     -11.653  25.853  54.471  1.00 21.62           C  
ATOM   1162  C   SER A 121     -12.342  24.562  54.051  1.00 26.73           C  
ATOM   1163  O   SER A 121     -11.872  23.462  54.384  1.00 25.10           O  
ATOM   1164  CB  SER A 121     -10.251  25.890  53.919  1.00 26.70           C  
ATOM   1165  OG  SER A 121      -9.785  27.229  53.939  1.00 37.13           O  
ATOM   1166  HN  SER A 121     -10.964  25.311  56.407  1.00  0.00           H  
ATOM   1167  HG  SER A 121      -8.892  27.263  53.589  1.00  0.00           H  
ATOM   1168  N   PRO A 122     -13.432  24.647  53.305  1.00 24.36           N  
ATOM   1169  CA  PRO A 122     -14.121  23.417  52.880  1.00 21.95           C  
ATOM   1170  C   PRO A 122     -13.252  22.550  51.965  1.00 24.57           C  
ATOM   1171  O   PRO A 122     -12.557  23.040  51.069  1.00 25.79           O  
ATOM   1172  CB  PRO A 122     -15.366  23.958  52.175  1.00 27.38           C  
ATOM   1173  CG  PRO A 122     -15.659  25.285  52.951  1.00 29.04           C  
ATOM   1174  CD  PRO A 122     -14.283  25.855  53.198  1.00 28.64           C  
ATOM   1175  N   SER A 123     -13.258  21.250  52.240  1.00 22.86           N  
ATOM   1176  CA  SER A 123     -12.483  20.225  51.535  1.00 23.26           C  
ATOM   1177  C   SER A 123     -13.331  19.301  50.666  1.00 20.87           C  
ATOM   1178  O   SER A 123     -12.927  18.971  49.539  1.00 24.04           O  
ATOM   1179  CB  SER A 123     -11.737  19.390  52.588  1.00 33.75           C  
ATOM   1180  OG  SER A 123     -11.036  18.316  52.010  1.00 37.67           O  
ATOM   1181  HN  SER A 123     -13.847  20.942  53.000  1.00  0.00           H  
ATOM   1182  HG  SER A 123     -10.585  17.821  52.698  1.00  0.00           H  
ATOM   1183  N   GLY A 124     -14.519  18.922  51.113  1.00 20.16           N  
ATOM   1184  CA  GLY A 124     -15.315  17.977  50.335  1.00 21.80           C  
ATOM   1185  C   GLY A 124     -16.718  17.894  50.876  1.00 18.76           C  
ATOM   1186  O   GLY A 124     -16.982  18.290  52.021  1.00 19.01           O  
ATOM   1187  HN  GLY A 124     -14.872  19.285  51.987  1.00  0.00           H  
ATOM   1188  N   VAL A 125     -17.632  17.329  50.078  1.00 18.16           N  
ATOM   1189  CA  VAL A 125     -19.012  17.181  50.512  1.00 18.97           C  
ATOM   1190  C   VAL A 125     -19.486  15.758  50.219  1.00 21.59           C  
ATOM   1191  O   VAL A 125     -19.179  15.198  49.155  1.00 19.82           O  
ATOM   1192  CB  VAL A 125     -19.953  18.239  49.875  1.00 22.18           C  
ATOM   1193  CG1 VAL A 125     -20.028  18.106  48.377  1.00 29.27           C  
ATOM   1194  CG2 VAL A 125     -21.319  18.172  50.495  1.00 23.21           C  
ATOM   1195  HN  VAL A 125     -17.360  17.001  49.162  1.00  0.00           H  
ATOM   1196  N   TYR A 126     -20.195  15.166  51.166  1.00 19.44           N  
ATOM   1197  CA  TYR A 126     -20.697  13.809  50.967  1.00 16.61           C  
ATOM   1198  C   TYR A 126     -21.963  13.611  51.771  1.00 18.03           C  
ATOM   1199  O   TYR A 126     -22.261  14.345  52.703  1.00 19.12           O  
ATOM   1200  CB  TYR A 126     -19.621  12.755  51.325  1.00 19.74           C  
ATOM   1201  CG  TYR A 126     -19.055  12.858  52.728  1.00 16.61           C  
ATOM   1202  CD1 TYR A 126     -19.698  12.244  53.794  1.00 19.55           C  
ATOM   1203  CD2 TYR A 126     -17.926  13.599  52.991  1.00 22.81           C  
ATOM   1204  CE1 TYR A 126     -19.184  12.338  55.100  1.00 20.28           C  
ATOM   1205  CE2 TYR A 126     -17.407  13.688  54.287  1.00 24.36           C  
ATOM   1206  CZ  TYR A 126     -18.068  13.074  55.307  1.00 22.89           C  
ATOM   1207  OH  TYR A 126     -17.551  13.148  56.580  1.00 26.26           O  
ATOM   1208  HN  TYR A 126     -20.390  15.654  52.029  1.00  0.00           H  
ATOM   1209  HH  TYR A 126     -18.266  13.267  57.209  1.00  0.00           H  
ATOM   1210  N   GLN A 127     -22.706  12.557  51.420  1.00 19.60           N  
ATOM   1211  CA  GLN A 127     -23.967  12.211  52.052  1.00 18.49           C  
ATOM   1212  C   GLN A 127     -23.747  11.128  53.126  1.00 21.74           C  
ATOM   1213  O   GLN A 127     -22.970  10.193  52.923  1.00 25.84           O  
ATOM   1214  CB  GLN A 127     -24.931  11.813  50.914  1.00 25.07           C  
ATOM   1215  CG  GLN A 127     -26.318  11.700  51.263  1.00 28.37           C  
ATOM   1216  CD  GLN A 127     -27.051  13.008  51.408  1.00 20.31           C  
ATOM   1217  NE2 GLN A 127     -28.330  12.875  51.601  1.00 24.47           N  
ATOM   1218  OE1 GLN A 127     -26.450  14.121  51.436  1.00 20.72           O  
ATOM   1219  HN  GLN A 127     -22.371  11.967  50.672  1.00  0.00           H  
ATOM   1220 1HE2 GLN A 127     -28.748  11.955  51.604  1.00  0.00           H  
ATOM   1221 2HE2 GLN A 127     -28.906  13.692  51.748  1.00  0.00           H  
ATOM   1222  N   CYS A 128     -24.444  11.296  54.249  1.00 19.85           N  
ATOM   1223  CA  CYS A 128     -24.346  10.383  55.415  1.00 23.32           C  
ATOM   1224  C   CYS A 128     -25.752  10.090  55.945  1.00 24.03           C  
ATOM   1225  O   CYS A 128     -26.659  10.880  55.674  1.00 21.00           O  
ATOM   1226  CB  CYS A 128     -23.686  11.111  56.586  1.00 14.92           C  
ATOM   1227  SG  CYS A 128     -21.880  11.011  56.645  1.00 36.50           S  
ATOM   1228  HN  CYS A 128     -25.071  12.085  54.310  1.00  0.00           H  
ATOM   1229  HG  CYS A 128     -21.490   9.778  56.310  1.00  0.00           H  
ATOM   1230  N   ALA A 129     -25.925   8.938  56.589  1.00 23.82           N  
ATOM   1231  CA  ALA A 129     -27.151   8.702  57.372  1.00 19.55           C  
ATOM   1232  C   ALA A 129     -26.799   8.684  58.849  1.00 19.49           C  
ATOM   1233  O   ALA A 129     -25.731   8.229  59.242  1.00 20.62           O  
ATOM   1234  CB  ALA A 129     -27.823   7.374  57.006  1.00 21.23           C  
ATOM   1235  HN  ALA A 129     -25.213   8.223  56.541  1.00  0.00           H  
ATOM   1236  N   MET A 130     -27.752   9.093  59.671  1.00 15.04           N  
ATOM   1237  CA  MET A 130     -27.651   8.887  61.125  1.00 14.25           C  
ATOM   1238  C   MET A 130     -27.985   7.419  61.397  1.00 18.47           C  
ATOM   1239  O   MET A 130     -29.075   6.944  61.045  1.00 17.38           O  
ATOM   1240  CB  MET A 130     -28.618   9.802  61.865  1.00 17.39           C  
ATOM   1241  CG  MET A 130     -28.592   9.603  63.415  1.00 21.52           C  
ATOM   1242  SD  MET A 130     -27.011  10.048  64.183  1.00 21.32           S  
ATOM   1243  CE  MET A 130     -26.768  11.822  63.822  1.00 18.46           C  
ATOM   1244  HN  MET A 130     -28.566   9.556  59.293  1.00  0.00           H  
ATOM   1245  N   ARG A 131     -27.028   6.659  61.907  1.00 17.73           N  
ATOM   1246  CA  ARG A 131     -27.315   5.240  62.116  1.00 16.02           C  
ATOM   1247  C   ARG A 131     -28.291   5.059  63.268  1.00 15.22           C  
ATOM   1248  O   ARG A 131     -28.391   5.922  64.158  1.00 16.68           O  
ATOM   1249  CB  ARG A 131     -26.047   4.483  62.491  1.00 16.53           C  
ATOM   1250  CG  ARG A 131     -24.867   4.514  61.492  1.00 18.68           C  
ATOM   1251  CD  ARG A 131     -25.249   4.029  60.069  1.00 17.79           C  
ATOM   1252  NE  ARG A 131     -25.997   2.795  60.163  1.00 15.69           N  
ATOM   1253  CZ  ARG A 131     -26.638   2.289  59.102  1.00 17.41           C  
ATOM   1254  NH1 ARG A 131     -26.619   2.940  57.935  1.00 20.19           N1+
ATOM   1255  NH2 ARG A 131     -27.332   1.165  59.253  1.00 18.90           N  
ATOM   1256  HN  ARG A 131     -26.127   7.048  62.145  1.00  0.00           H  
ATOM   1257  HE  ARG A 131     -26.037   2.306  61.046  1.00  0.00           H  
ATOM   1258 1HH1 ARG A 131     -26.103   3.804  57.847  1.00  0.00           H  
ATOM   1259 2HH1 ARG A 131     -27.121   2.568  57.141  1.00  0.00           H  
ATOM   1260 1HH2 ARG A 131     -27.351   0.699  60.149  1.00  0.00           H  
ATOM   1261 2HH2 ARG A 131     -27.841   0.777  58.472  1.00  0.00           H  
ATOM   1262  N   PRO A 132     -28.946   3.881  63.356  1.00 15.56           N  
ATOM   1263  CA  PRO A 132     -29.764   3.571  64.529  1.00 18.13           C  
ATOM   1264  C   PRO A 132     -29.036   3.705  65.841  1.00 17.95           C  
ATOM   1265  O   PRO A 132     -29.696   3.998  66.852  1.00 18.70           O  
ATOM   1266  CB  PRO A 132     -30.222   2.115  64.263  1.00 17.47           C  
ATOM   1267  CG  PRO A 132     -30.281   2.066  62.778  1.00 17.81           C  
ATOM   1268  CD  PRO A 132     -29.108   2.882  62.267  1.00 18.86           C  
ATOM   1269  N   ASN A 133     -27.716   3.471  65.900  1.00 16.39           N  
ATOM   1270  CA  ASN A 133     -26.937   3.615  67.126  1.00 14.69           C  
ATOM   1271  C   ASN A 133     -26.365   5.004  67.297  1.00 15.45           C  
ATOM   1272  O   ASN A 133     -25.557   5.201  68.206  1.00 18.28           O  
ATOM   1273  CB  ASN A 133     -25.830   2.552  67.200  1.00 16.68           C  
ATOM   1274  CG  ASN A 133     -24.712   2.813  66.195  1.00 15.28           C  
ATOM   1275  ND2 ASN A 133     -23.713   1.920  66.223  1.00 19.03           N  
ATOM   1276  OD1 ASN A 133     -24.741   3.730  65.423  1.00 16.49           O  
ATOM   1277  HN  ASN A 133     -27.240   3.182  65.058  1.00  0.00           H  
ATOM   1278 1HD2 ASN A 133     -23.736   1.157  66.884  1.00  0.00           H  
ATOM   1279 2HD2 ASN A 133     -22.937   2.010  65.583  1.00  0.00           H  
ATOM   1280  N   PHE A 134     -26.880   5.977  66.532  1.00 14.13           N  
ATOM   1281  CA  PHE A 134     -26.566   7.418  66.687  1.00 15.22           C  
ATOM   1282  C   PHE A 134     -25.128   7.746  66.376  1.00 19.12           C  
ATOM   1283  O   PHE A 134     -24.602   8.761  66.850  1.00 23.19           O  
ATOM   1284  CB  PHE A 134     -26.901   7.925  68.103  1.00 16.96           C  
ATOM   1285  CG  PHE A 134     -28.375   8.070  68.386  1.00 17.20           C  
ATOM   1286  CD1 PHE A 134     -29.075   9.152  67.883  1.00 20.31           C  
ATOM   1287  CD2 PHE A 134     -29.051   7.124  69.145  1.00 20.04           C  
ATOM   1288  CE1 PHE A 134     -30.465   9.276  68.216  1.00 22.12           C  
ATOM   1289  CE2 PHE A 134     -30.435   7.256  69.459  1.00 21.99           C  
ATOM   1290  CZ  PHE A 134     -31.127   8.316  68.977  1.00 21.10           C  
ATOM   1291  HN  PHE A 134     -27.525   5.711  65.802  1.00  0.00           H  
ATOM   1292  N   THR A 135     -24.437   6.895  65.614  1.00 17.54           N  
ATOM   1293  CA  THR A 135     -23.153   7.260  65.036  1.00 14.05           C  
ATOM   1294  C   THR A 135     -23.392   7.587  63.570  1.00 16.78           C  
ATOM   1295  O   THR A 135     -24.440   7.284  62.999  1.00 15.56           O  
ATOM   1296  CB  THR A 135     -22.136   6.110  65.182  1.00 14.23           C  
ATOM   1297  CG2 THR A 135     -22.044   5.682  66.625  1.00 17.81           C  
ATOM   1298  OG1 THR A 135     -22.539   4.953  64.383  1.00 18.16           O  
ATOM   1299  HN  THR A 135     -24.815   5.976  65.435  1.00  0.00           H  
ATOM   1300  HG1 THR A 135     -23.313   4.545  64.778  1.00  0.00           H  
ATOM   1301  N   ILE A 136     -22.375   8.183  62.945  1.00 15.68           N  
ATOM   1302  CA  ILE A 136     -22.364   8.327  61.491  1.00 15.86           C  
ATOM   1303  C   ILE A 136     -21.084   7.735  60.952  1.00 14.88           C  
ATOM   1304  O   ILE A 136     -20.037   7.775  61.571  1.00 15.92           O  
ATOM   1305  CB  ILE A 136     -22.550   9.791  61.023  1.00 20.27           C  
ATOM   1306  CG1 ILE A 136     -21.323  10.665  61.270  1.00 21.90           C  
ATOM   1307  CG2 ILE A 136     -23.771  10.376  61.692  1.00 21.71           C  
ATOM   1308  CD1 ILE A 136     -21.472  12.057  60.660  1.00 20.44           C  
ATOM   1309  HN  ILE A 136     -21.600   8.540  63.486  1.00  0.00           H  
ATOM   1310  N   LYS A 137     -21.168   7.163  59.740  1.00 16.68           N  
ATOM   1311  CA  LYS A 137     -19.982   6.602  59.078  1.00 19.00           C  
ATOM   1312  C   LYS A 137     -19.472   7.695  58.149  1.00 20.11           C  
ATOM   1313  O   LYS A 137     -19.837   7.767  56.968  1.00 21.55           O  
ATOM   1314  CB  LYS A 137     -20.361   5.319  58.324  1.00 20.62           C  
ATOM   1315  CG  LYS A 137     -20.850   4.199  59.253  1.00 23.82           C  
ATOM   1316  CD  LYS A 137     -21.287   2.951  58.456  1.00 29.88           C  
ATOM   1317  CE  LYS A 137     -21.942   1.890  59.343  1.00 40.83           C  
ATOM   1318  NZ  LYS A 137     -22.456   0.737  58.495  1.00 46.61           N1+
ATOM   1319  HN  LYS A 137     -22.063   7.117  59.275  1.00  0.00           H  
ATOM   1320  HZ1 LYS A 137     -22.885   0.045  59.092  1.00  0.00           H  
ATOM   1321  HZ2 LYS A 137     -21.685   0.318  57.994  1.00  0.00           H  
ATOM   1322  HZ3 LYS A 137     -23.138   1.082  57.835  1.00  0.00           H  
ATOM   1323  N   GLY A 138     -18.636   8.584  58.690  1.00 18.57           N  
ATOM   1324  CA  GLY A 138     -18.168   9.728  57.945  1.00 20.34           C  
ATOM   1325  C   GLY A 138     -16.767   9.525  57.456  1.00 18.30           C  
ATOM   1326  O   GLY A 138     -16.203   8.423  57.474  1.00 19.52           O  
ATOM   1327  HN  GLY A 138     -18.324   8.453  59.642  1.00  0.00           H  
ATOM   1328  N   SER A 139     -16.174  10.630  57.008  1.00 17.00           N  
ATOM   1329  CA  SER A 139     -14.778  10.650  56.601  1.00 15.77           C  
ATOM   1330  C   SER A 139     -14.191  11.925  57.187  1.00 20.11           C  
ATOM   1331  O   SER A 139     -14.475  13.012  56.685  1.00 19.67           O  
ATOM   1332  CB  SER A 139     -14.645  10.668  55.083  1.00 18.29           C  
ATOM   1333  OG  SER A 139     -13.289  10.698  54.746  1.00 22.70           O  
ATOM   1334  HN  SER A 139     -16.712  11.483  56.949  1.00  0.00           H  
ATOM   1335  HG  SER A 139     -13.196  10.710  53.791  1.00  0.00           H  
ATOM   1336  N   PHE A 140     -13.400  11.800  58.255  1.00 18.88           N  
ATOM   1337  CA  PHE A 140     -13.002  12.939  59.060  1.00 19.31           C  
ATOM   1338  C   PHE A 140     -11.588  12.702  59.548  1.00 22.84           C  
ATOM   1339  O   PHE A 140     -11.310  11.631  60.096  1.00 24.17           O  
ATOM   1340  CB  PHE A 140     -13.929  13.063  60.299  1.00 16.84           C  
ATOM   1341  CG  PHE A 140     -15.320  13.643  60.043  1.00 19.00           C  
ATOM   1342  CD1 PHE A 140     -15.504  14.935  59.541  1.00 28.38           C  
ATOM   1343  CD2 PHE A 140     -16.450  12.899  60.285  1.00 18.97           C  
ATOM   1344  CE1 PHE A 140     -16.801  15.443  59.368  1.00 25.39           C  
ATOM   1345  CE2 PHE A 140     -17.719  13.402  60.104  1.00 19.59           C  
ATOM   1346  CZ  PHE A 140     -17.906  14.683  59.719  1.00 18.64           C  
ATOM   1347  HN  PHE A 140     -13.067  10.881  58.511  1.00  0.00           H  
ATOM   1348  N   LEU A 141     -10.699  13.703  59.399  1.00 21.70           N  
ATOM   1349  CA  LEU A 141      -9.332  13.615  59.904  1.00 22.57           C  
ATOM   1350  C   LEU A 141      -9.128  14.619  61.027  1.00 23.27           C  
ATOM   1351  O   LEU A 141     -10.025  15.391  61.368  1.00 23.53           O  
ATOM   1352  CB  LEU A 141      -8.307  13.883  58.784  1.00 21.57           C  
ATOM   1353  CG  LEU A 141      -8.544  12.979  57.585  1.00 26.88           C  
ATOM   1354  CD1 LEU A 141      -7.719  13.491  56.401  1.00 28.43           C  
ATOM   1355  CD2 LEU A 141      -8.072  11.573  57.907  1.00 28.12           C  
ATOM   1356  HN  LEU A 141     -10.988  14.544  58.921  1.00  0.00           H  
ATOM   1357  N   ASN A 142      -7.903  14.667  61.561  1.00 25.14           N  
ATOM   1358  CA  ASN A 142      -7.621  15.690  62.554  1.00 28.24           C  
ATOM   1359  C   ASN A 142      -7.876  17.074  61.968  1.00 27.78           C  
ATOM   1360  O   ASN A 142      -7.545  17.367  60.810  1.00 25.51           O  
ATOM   1361  CB  ASN A 142      -6.193  15.543  63.043  1.00 38.81           C  
ATOM   1362  CG  ASN A 142      -6.125  14.752  64.327  1.00 54.73           C  
ATOM   1363  ND2 ASN A 142      -6.158  13.429  64.210  1.00 58.12           N  
ATOM   1364  OD1 ASN A 142      -6.079  15.326  65.419  1.00 63.96           O  
ATOM   1365  HN  ASN A 142      -7.191  14.008  61.281  1.00  0.00           H  
ATOM   1366 1HD2 ASN A 142      -6.210  13.004  63.295  1.00  0.00           H  
ATOM   1367 2HD2 ASN A 142      -6.131  12.848  65.036  1.00  0.00           H  
ATOM   1368  N   GLY A 143      -8.517  17.913  62.764  1.00 24.45           N  
ATOM   1369  CA  GLY A 143      -8.839  19.245  62.336  1.00 25.21           C  
ATOM   1370  C   GLY A 143     -10.243  19.426  61.819  1.00 22.87           C  
ATOM   1371  O   GLY A 143     -10.639  20.555  61.570  1.00 24.20           O  
ATOM   1372  HN  GLY A 143      -8.785  17.611  63.690  1.00  0.00           H  
ATOM   1373  N   SER A 144     -10.993  18.342  61.600  1.00 20.36           N  
ATOM   1374  CA  SER A 144     -12.303  18.404  61.003  1.00 18.58           C  
ATOM   1375  C   SER A 144     -13.409  18.791  61.980  1.00 18.19           C  
ATOM   1376  O   SER A 144     -14.530  19.053  61.556  1.00 18.70           O  
ATOM   1377  CB  SER A 144     -12.671  17.033  60.402  1.00 19.32           C  
ATOM   1378  OG  SER A 144     -12.672  16.031  61.403  1.00 21.36           O  
ATOM   1379  HN  SER A 144     -10.625  17.439  61.865  1.00  0.00           H  
ATOM   1380  HG  SER A 144     -11.932  15.436  61.261  1.00  0.00           H  
ATOM   1381  N   CYS A 145     -13.136  18.791  63.294  1.00 19.15           N  
ATOM   1382  CA  CYS A 145     -14.163  19.127  64.260  1.00 18.06           C  
ATOM   1383  C   CYS A 145     -14.787  20.479  63.936  1.00 15.88           C  
ATOM   1384  O   CYS A 145     -14.103  21.413  63.486  1.00 19.34           O  
ATOM   1385  CB  CYS A 145     -13.582  19.132  65.673  1.00 21.97           C  
ATOM   1386  SG  CYS A 145     -13.241  17.409  66.224  1.00 21.26           S  
ATOM   1387  HN  CYS A 145     -12.207  18.555  63.612  1.00  0.00           H  
ATOM   1388  HG  CYS A 145     -13.833  17.192  67.402  1.00  0.00           H  
ATOM   1389  N   GLY A 146     -16.077  20.592  64.201  1.00 15.98           N  
ATOM   1390  CA  GLY A 146     -16.811  21.777  63.839  1.00 18.47           C  
ATOM   1391  C   GLY A 146     -17.353  21.767  62.443  1.00 17.69           C  
ATOM   1392  O   GLY A 146     -18.170  22.640  62.130  1.00 17.88           O  
ATOM   1393  HN  GLY A 146     -16.556  19.834  64.666  1.00  0.00           H  
ATOM   1394  N   SER A 147     -16.947  20.802  61.604  1.00 16.99           N  
ATOM   1395  CA  SER A 147     -17.628  20.612  60.317  1.00 16.37           C  
ATOM   1396  C   SER A 147     -19.082  20.254  60.586  1.00 17.94           C  
ATOM   1397  O   SER A 147     -19.400  19.592  61.602  1.00 17.12           O  
ATOM   1398  CB  SER A 147     -17.024  19.470  59.547  1.00 16.32           C  
ATOM   1399  OG  SER A 147     -15.662  19.666  59.196  1.00 18.62           O  
ATOM   1400  HN  SER A 147     -16.172  20.206  61.858  1.00  0.00           H  
ATOM   1401  HG  SER A 147     -15.099  19.233  59.842  1.00  0.00           H  
ATOM   1402  N   VAL A 148     -19.984  20.667  59.675  1.00 16.70           N  
ATOM   1403  CA  VAL A 148     -21.411  20.463  59.938  1.00 15.98           C  
ATOM   1404  C   VAL A 148     -22.082  19.580  58.880  1.00 14.77           C  
ATOM   1405  O   VAL A 148     -21.617  19.421  57.745  1.00 17.03           O  
ATOM   1406  CB  VAL A 148     -22.180  21.795  60.057  1.00 16.99           C  
ATOM   1407  CG1 VAL A 148     -21.648  22.580  61.301  1.00 18.48           C  
ATOM   1408  CG2 VAL A 148     -22.115  22.630  58.792  1.00 19.51           C  
ATOM   1409  HN  VAL A 148     -19.680  21.112  58.821  1.00  0.00           H  
ATOM   1410  N   GLY A 149     -23.233  19.050  59.313  1.00 14.90           N  
ATOM   1411  CA  GLY A 149     -24.183  18.306  58.496  1.00 14.76           C  
ATOM   1412  C   GLY A 149     -25.461  19.112  58.350  1.00 15.46           C  
ATOM   1413  O   GLY A 149     -25.904  19.798  59.292  1.00 16.47           O  
ATOM   1414  HN  GLY A 149     -23.462  19.177  60.288  1.00  0.00           H  
ATOM   1415  N   PHE A 150     -26.094  18.968  57.165  1.00 15.65           N  
ATOM   1416  CA  PHE A 150     -27.217  19.844  56.848  1.00 17.34           C  
ATOM   1417  C   PHE A 150     -28.083  19.219  55.769  1.00 18.22           C  
ATOM   1418  O   PHE A 150     -27.642  18.351  55.035  1.00 17.85           O  
ATOM   1419  CB  PHE A 150     -26.736  21.223  56.358  1.00 18.10           C  
ATOM   1420  CG  PHE A 150     -25.878  21.158  55.142  1.00 17.71           C  
ATOM   1421  CD1 PHE A 150     -24.537  20.835  55.246  1.00 20.81           C  
ATOM   1422  CD2 PHE A 150     -26.419  21.374  53.888  1.00 19.85           C  
ATOM   1423  CE1 PHE A 150     -23.739  20.690  54.094  1.00 21.89           C  
ATOM   1424  CE2 PHE A 150     -25.614  21.292  52.699  1.00 23.56           C  
ATOM   1425  CZ  PHE A 150     -24.265  20.964  52.835  1.00 23.26           C  
ATOM   1426  HN  PHE A 150     -25.794  18.263  56.507  1.00  0.00           H  
ATOM   1427  N   ASN A 151     -29.316  19.701  55.690  1.00 16.88           N  
ATOM   1428  CA  ASN A 151     -30.174  19.490  54.530  1.00 18.68           C  
ATOM   1429  C   ASN A 151     -30.628  20.849  54.033  1.00 17.04           C  
ATOM   1430  O   ASN A 151     -30.612  21.835  54.769  1.00 18.51           O  
ATOM   1431  CB  ASN A 151     -31.384  18.653  54.894  1.00 17.32           C  
ATOM   1432  CG  ASN A 151     -31.048  17.203  55.088  1.00 19.07           C  
ATOM   1433  ND2 ASN A 151     -30.897  16.771  56.313  1.00 17.18           N  
ATOM   1434  OD1 ASN A 151     -30.877  16.470  54.102  1.00 26.25           O  
ATOM   1435  HN  ASN A 151     -29.676  20.237  56.467  1.00  0.00           H  
ATOM   1436 1HD2 ASN A 151     -31.026  17.402  57.091  1.00  0.00           H  
ATOM   1437 2HD2 ASN A 151     -30.651  15.806  56.481  1.00  0.00           H  
ATOM   1438  N   ILE A 152     -31.019  20.934  52.760  1.00 17.19           N  
ATOM   1439  CA  ILE A 152     -31.493  22.208  52.231  1.00 19.60           C  
ATOM   1440  C   ILE A 152     -32.880  22.008  51.665  1.00 25.01           C  
ATOM   1441  O   ILE A 152     -33.125  21.034  50.949  1.00 28.80           O  
ATOM   1442  CB  ILE A 152     -30.569  22.801  51.152  1.00 21.75           C  
ATOM   1443  CG1 ILE A 152     -29.157  22.951  51.703  1.00 23.97           C  
ATOM   1444  CG2 ILE A 152     -31.145  24.170  50.690  1.00 25.61           C  
ATOM   1445  CD1 ILE A 152     -28.152  23.627  50.706  1.00 30.94           C  
ATOM   1446  HN  ILE A 152     -30.987  20.119  52.165  1.00  0.00           H  
ATOM   1447  N   ASP A 153     -33.787  22.912  51.997  1.00 30.10           N  
ATOM   1448  CA  ASP A 153     -35.157  22.848  51.511  1.00 34.60           C  
ATOM   1449  C   ASP A 153     -35.470  24.216  50.952  1.00 32.71           C  
ATOM   1450  O   ASP A 153     -35.429  25.207  51.687  1.00 36.14           O  
ATOM   1451  CB  ASP A 153     -36.136  22.474  52.623  1.00 51.56           C  
ATOM   1452  CG  ASP A 153     -35.551  21.466  53.601  1.00 73.22           C  
ATOM   1453  OD1 ASP A 153     -34.914  20.491  53.145  1.00 81.37           O  
ATOM   1454  OD2 ASP A 153     -35.734  21.643  54.827  1.00 79.65           O1-
ATOM   1455  HN  ASP A 153     -33.520  23.671  52.607  1.00  0.00           H  
ATOM   1456  N   TYR A 154     -35.757  24.264  49.651  1.00 38.02           N  
ATOM   1457  CA  TYR A 154     -35.858  25.520  48.937  1.00 45.48           C  
ATOM   1458  C   TYR A 154     -34.584  26.305  49.187  1.00 43.11           C  
ATOM   1459  O   TYR A 154     -33.507  25.876  48.760  1.00 49.84           O  
ATOM   1460  CB  TYR A 154     -37.149  26.220  49.343  1.00 54.20           C  
ATOM   1461  CG  TYR A 154     -38.286  25.298  48.972  1.00 65.38           C  
ATOM   1462  CD1 TYR A 154     -38.671  25.150  47.638  1.00 72.14           C  
ATOM   1463  CD2 TYR A 154     -38.904  24.496  49.926  1.00 67.65           C  
ATOM   1464  CE1 TYR A 154     -39.676  24.274  47.274  1.00 74.09           C  
ATOM   1465  CE2 TYR A 154     -39.914  23.616  49.570  1.00 71.01           C  
ATOM   1466  CZ  TYR A 154     -40.295  23.512  48.245  1.00 75.48           C  
ATOM   1467  OH  TYR A 154     -41.297  22.641  47.886  1.00 80.59           O  
ATOM   1468  HN  TYR A 154     -35.908  23.401  49.149  1.00  0.00           H  
ATOM   1469  HH  TYR A 154     -40.953  21.996  47.263  1.00  0.00           H  
ATOM   1470  N   ASP A 155     -34.646  27.434  49.864  1.00 36.69           N  
ATOM   1471  CA  ASP A 155     -33.395  28.148  50.074  1.00 41.03           C  
ATOM   1472  C   ASP A 155     -33.036  28.233  51.550  1.00 33.95           C  
ATOM   1473  O   ASP A 155     -32.241  29.092  51.945  1.00 33.82           O  
ATOM   1474  CB  ASP A 155     -33.435  29.525  49.416  1.00 53.18           C  
ATOM   1475  CG  ASP A 155     -33.072  29.460  47.927  1.00 63.56           C  
ATOM   1476  OD1 ASP A 155     -32.326  28.532  47.527  1.00 64.76           O  
ATOM   1477  OD2 ASP A 155     -33.531  30.325  47.155  1.00 69.21           O1-
ATOM   1478  HN  ASP A 155     -35.522  27.788  50.221  1.00  0.00           H  
ATOM   1479  N   CYS A 156     -33.544  27.297  52.354  1.00 27.95           N  
ATOM   1480  CA  CYS A 156     -33.321  27.292  53.798  1.00 25.30           C  
ATOM   1481  C   CYS A 156     -32.430  26.127  54.172  1.00 22.08           C  
ATOM   1482  O   CYS A 156     -32.733  24.972  53.827  1.00 22.05           O  
ATOM   1483  CB  CYS A 156     -34.635  27.160  54.548  1.00 27.78           C  
ATOM   1484  SG  CYS A 156     -34.459  27.100  56.342  1.00 26.66           S  
ATOM   1485  HN  CYS A 156     -34.105  26.562  51.948  1.00  0.00           H  
ATOM   1486  HG  CYS A 156     -34.410  28.344  56.827  1.00  0.00           H  
ATOM   1487  N   VAL A 157     -31.346  26.425  54.884  1.00 19.66           N  
ATOM   1488  CA  VAL A 157     -30.438  25.390  55.354  1.00 19.54           C  
ATOM   1489  C   VAL A 157     -30.909  24.917  56.727  1.00 19.23           C  
ATOM   1490  O   VAL A 157     -30.915  25.700  57.678  1.00 19.59           O  
ATOM   1491  CB  VAL A 157     -28.994  25.908  55.447  1.00 19.77           C  
ATOM   1492  CG1 VAL A 157     -28.021  24.761  55.878  1.00 18.55           C  
ATOM   1493  CG2 VAL A 157     -28.536  26.522  54.113  1.00 22.85           C  
ATOM   1494  HN  VAL A 157     -31.149  27.391  55.103  1.00  0.00           H  
ATOM   1495  N   SER A 158     -31.202  23.615  56.860  1.00 17.04           N  
ATOM   1496  CA  SER A 158     -31.477  23.034  58.180  1.00 16.19           C  
ATOM   1497  C   SER A 158     -30.212  22.331  58.643  1.00 15.50           C  
ATOM   1498  O   SER A 158     -29.869  21.265  58.155  1.00 17.61           O  
ATOM   1499  CB  SER A 158     -32.648  22.057  58.082  1.00 19.34           C  
ATOM   1500  OG  SER A 158     -33.879  22.786  57.799  1.00 22.82           O  
ATOM   1501  HN  SER A 158     -31.234  23.026  56.040  1.00  0.00           H  
ATOM   1502  HG  SER A 158     -34.611  22.168  57.739  1.00  0.00           H  
ATOM   1503  N   PHE A 159     -29.504  22.975  59.599  1.00 16.51           N  
ATOM   1504  CA  PHE A 159     -28.301  22.364  60.164  1.00 15.93           C  
ATOM   1505  C   PHE A 159     -28.701  21.321  61.174  1.00 15.22           C  
ATOM   1506  O   PHE A 159     -29.504  21.595  62.073  1.00 15.95           O  
ATOM   1507  CB  PHE A 159     -27.426  23.431  60.856  1.00 17.27           C  
ATOM   1508  CG  PHE A 159     -26.840  24.451  59.882  1.00 17.55           C  
ATOM   1509  CD1 PHE A 159     -25.710  24.132  59.117  1.00 19.24           C  
ATOM   1510  CD2 PHE A 159     -27.377  25.728  59.789  1.00 17.62           C  
ATOM   1511  CE1 PHE A 159     -25.164  25.038  58.245  1.00 18.09           C  
ATOM   1512  CE2 PHE A 159     -26.828  26.676  58.901  1.00 18.70           C  
ATOM   1513  CZ  PHE A 159     -25.733  26.338  58.124  1.00 18.08           C  
ATOM   1514  HN  PHE A 159     -29.807  23.882  59.924  1.00  0.00           H  
ATOM   1515  N   CYS A 160     -28.137  20.125  61.059  1.00 15.22           N  
ATOM   1516  CA  CYS A 160     -28.502  19.068  61.983  1.00 15.77           C  
ATOM   1517  C   CYS A 160     -27.347  18.399  62.695  1.00 13.59           C  
ATOM   1518  O   CYS A 160     -27.596  17.649  63.622  1.00 16.74           O  
ATOM   1519  CB  CYS A 160     -29.315  17.986  61.244  1.00 15.01           C  
ATOM   1520  SG  CYS A 160     -28.412  17.226  59.872  1.00 17.36           S  
ATOM   1521  HN  CYS A 160     -27.457  19.952  60.332  1.00  0.00           H  
ATOM   1522  HG  CYS A 160     -27.133  17.058  60.220  1.00  0.00           H  
ATOM   1523  N   TYR A 161     -26.100  18.695  62.379  1.00 13.39           N  
ATOM   1524  CA  TYR A 161     -24.976  17.952  62.974  1.00 13.59           C  
ATOM   1525  C   TYR A 161     -23.731  18.847  62.994  1.00 15.11           C  
ATOM   1526  O   TYR A 161     -23.482  19.645  62.086  1.00 16.12           O  
ATOM   1527  CB  TYR A 161     -24.695  16.659  62.201  1.00 15.12           C  
ATOM   1528  CG  TYR A 161     -23.456  15.845  62.631  1.00 13.76           C  
ATOM   1529  CD1 TYR A 161     -23.569  14.919  63.650  1.00 14.88           C  
ATOM   1530  CD2 TYR A 161     -22.178  16.034  62.058  1.00 13.68           C  
ATOM   1531  CE1 TYR A 161     -22.498  14.142  64.063  1.00 15.47           C  
ATOM   1532  CE2 TYR A 161     -21.086  15.257  62.469  1.00 14.01           C  
ATOM   1533  CZ  TYR A 161     -21.267  14.357  63.510  1.00 16.18           C  
ATOM   1534  OH  TYR A 161     -20.224  13.572  63.980  1.00 16.26           O  
ATOM   1535  HN  TYR A 161     -25.915  19.439  61.722  1.00  0.00           H  
ATOM   1536  HH  TYR A 161     -19.386  13.981  63.750  1.00  0.00           H  
ATOM   1537  N   MET A 162     -23.028  18.777  64.132  1.00 14.49           N  
ATOM   1538  CA  MET A 162     -21.672  19.343  64.232  1.00 15.86           C  
ATOM   1539  C   MET A 162     -20.734  18.239  64.703  1.00 14.53           C  
ATOM   1540  O   MET A 162     -21.030  17.545  65.683  1.00 14.43           O  
ATOM   1541  CB  MET A 162     -21.636  20.559  65.185  1.00 18.02           C  
ATOM   1542  CG  MET A 162     -20.215  21.133  65.272  1.00 16.98           C  
ATOM   1543  SD  MET A 162     -20.143  22.810  66.010  1.00 20.87           S  
ATOM   1544  CE  MET A 162     -20.565  23.841  64.597  1.00 21.64           C  
ATOM   1545  HN  MET A 162     -23.436  18.327  64.938  1.00  0.00           H  
ATOM   1546  N   HIS A 163     -19.570  18.132  64.053  1.00 15.06           N  
ATOM   1547  CA  HIS A 163     -18.662  17.024  64.347  1.00 13.47           C  
ATOM   1548  C   HIS A 163     -17.808  17.263  65.577  1.00 17.64           C  
ATOM   1549  O   HIS A 163     -17.143  18.306  65.675  1.00 15.85           O  
ATOM   1550  CB  HIS A 163     -17.755  16.779  63.131  1.00 15.62           C  
ATOM   1551  CG  HIS A 163     -16.912  15.558  63.319  1.00 18.30           C  
ATOM   1552  CD2 HIS A 163     -15.578  15.376  63.287  1.00 19.42           C  
ATOM   1553  ND1 HIS A 163     -17.479  14.330  63.616  1.00 14.82           N  
ATOM   1554  CE1 HIS A 163     -16.499  13.454  63.789  1.00 15.62           C  
ATOM   1555  NE2 HIS A 163     -15.339  14.060  63.592  1.00 17.53           N  
ATOM   1556  HN  HIS A 163     -19.317  18.819  63.357  1.00  0.00           H  
ATOM   1557  HE2 HIS A 163     -14.429  13.626  63.656  1.00  0.00           H  
ATOM   1558  N   HIS A 164     -17.701  16.227  66.437  1.00 15.45           N  
ATOM   1559  CA  HIS A 164     -16.861  16.330  67.643  1.00 15.45           C  
ATOM   1560  C   HIS A 164     -15.781  15.262  67.779  1.00 16.86           C  
ATOM   1561  O   HIS A 164     -14.704  15.583  68.307  1.00 19.11           O  
ATOM   1562  CB  HIS A 164     -17.712  16.270  68.949  1.00 14.55           C  
ATOM   1563  CG  HIS A 164     -18.575  17.465  69.165  1.00 16.31           C  
ATOM   1564  CD2 HIS A 164     -19.571  17.981  68.400  1.00 15.70           C  
ATOM   1565  ND1 HIS A 164     -18.457  18.290  70.285  1.00 16.60           N  
ATOM   1566  CE1 HIS A 164     -19.368  19.252  70.186  1.00 16.45           C  
ATOM   1567  NE2 HIS A 164     -20.076  19.060  69.083  1.00 15.66           N  
ATOM   1568  HN  HIS A 164     -18.203  15.371  66.251  1.00  0.00           H  
ATOM   1569  HD1 HIS A 164     -17.795  18.176  71.039  1.00  0.00           H  
ATOM   1570  N   MET A 165     -16.019  14.012  67.356  1.00 16.44           N  
ATOM   1571  CA  MET A 165     -15.003  13.017  67.687  1.00 17.66           C  
ATOM   1572  C   MET A 165     -15.159  11.744  66.862  1.00 17.63           C  
ATOM   1573  O   MET A 165     -16.178  11.499  66.233  1.00 16.11           O  
ATOM   1574  CB  MET A 165     -15.007  12.661  69.180  1.00 21.29           C  
ATOM   1575  CG  MET A 165     -16.269  12.036  69.590  1.00 19.74           C  
ATOM   1576  SD  MET A 165     -16.455  12.189  71.443  1.00 29.39           S  
ATOM   1577  CE  MET A 165     -17.864  11.124  71.625  1.00 29.96           C  
ATOM   1578  HN  MET A 165     -16.853  13.773  66.838  1.00  0.00           H  
ATOM   1579  N   GLU A 166     -14.112  10.919  66.903  1.00 18.33           N  
ATOM   1580  CA  GLU A 166     -14.132   9.617  66.246  1.00 19.25           C  
ATOM   1581  C   GLU A 166     -14.093   8.535  67.321  1.00 18.86           C  
ATOM   1582  O   GLU A 166     -13.321   8.638  68.263  1.00 21.97           O  
ATOM   1583  CB  GLU A 166     -12.920   9.477  65.305  1.00 20.73           C  
ATOM   1584  CG  GLU A 166     -12.899   8.107  64.607  1.00 22.33           C  
ATOM   1585  CD  GLU A 166     -11.878   8.096  63.451  1.00 23.81           C  
ATOM   1586  OE1 GLU A 166     -11.030   7.180  63.419  1.00 26.91           O  
ATOM   1587  OE2 GLU A 166     -11.978   8.991  62.593  1.00 21.80           O1-
ATOM   1588  HN  GLU A 166     -13.282  11.204  67.403  1.00  0.00           H  
ATOM   1589  N   LEU A 167     -14.935   7.508  67.183  1.00 19.40           N  
ATOM   1590  CA  LEU A 167     -14.934   6.395  68.126  1.00 20.56           C  
ATOM   1591  C   LEU A 167     -13.916   5.360  67.708  1.00 24.30           C  
ATOM   1592  O   LEU A 167     -13.429   5.352  66.564  1.00 25.55           O  
ATOM   1593  CB  LEU A 167     -16.337   5.788  68.183  1.00 21.95           C  
ATOM   1594  CG  LEU A 167     -17.408   6.779  68.674  1.00 23.91           C  
ATOM   1595  CD1 LEU A 167     -18.819   6.202  68.523  1.00 23.51           C  
ATOM   1596  CD2 LEU A 167     -17.215   7.118  70.141  1.00 26.44           C  
ATOM   1597  HN  LEU A 167     -15.586   7.502  66.410  1.00  0.00           H  
ATOM   1598  N   PRO A 168     -13.651   4.390  68.574  1.00 23.84           N  
ATOM   1599  CA  PRO A 168     -12.593   3.409  68.267  1.00 25.07           C  
ATOM   1600  C   PRO A 168     -12.814   2.574  67.002  1.00 27.35           C  
ATOM   1601  O   PRO A 168     -11.814   2.097  66.443  1.00 33.73           O  
ATOM   1602  CB  PRO A 168     -12.582   2.528  69.521  1.00 29.10           C  
ATOM   1603  CG  PRO A 168     -12.942   3.448  70.595  1.00 31.88           C  
ATOM   1604  CD  PRO A 168     -14.005   4.372  70.013  1.00 24.57           C  
ATOM   1605  N   THR A 169     -14.044   2.299  66.575  1.00 24.11           N  
ATOM   1606  CA  THR A 169     -14.330   1.574  65.332  1.00 23.36           C  
ATOM   1607  C   THR A 169     -14.187   2.428  64.077  1.00 24.06           C  
ATOM   1608  O   THR A 169     -14.467   1.937  62.965  1.00 28.38           O  
ATOM   1609  CB  THR A 169     -15.745   0.970  65.358  1.00 27.81           C  
ATOM   1610  CG2 THR A 169     -15.783  -0.231  66.274  1.00 32.51           C  
ATOM   1611  OG1 THR A 169     -16.665   1.952  65.868  1.00 26.70           O  
ATOM   1612  HN  THR A 169     -14.824   2.607  67.138  1.00  0.00           H  
ATOM   1613  HG1 THR A 169     -16.656   2.725  65.299  1.00  0.00           H  
ATOM   1614  N   GLY A 170     -13.852   3.707  64.215  1.00 24.05           N  
ATOM   1615  CA  GLY A 170     -13.712   4.550  63.050  1.00 22.04           C  
ATOM   1616  C   GLY A 170     -14.954   5.268  62.607  1.00 23.46           C  
ATOM   1617  O   GLY A 170     -14.911   5.948  61.566  1.00 26.36           O  
ATOM   1618  HN  GLY A 170     -13.695   4.090  65.136  1.00  0.00           H  
ATOM   1619  N   VAL A 171     -16.067   5.097  63.318  1.00 20.94           N  
ATOM   1620  CA  VAL A 171     -17.273   5.867  63.085  1.00 18.57           C  
ATOM   1621  C   VAL A 171     -17.228   7.135  63.931  1.00 16.66           C  
ATOM   1622  O   VAL A 171     -16.340   7.328  64.754  1.00 18.13           O  
ATOM   1623  CB  VAL A 171     -18.545   5.040  63.351  1.00 17.65           C  
ATOM   1624  CG1 VAL A 171     -18.525   3.778  62.468  1.00 23.12           C  
ATOM   1625  CG2 VAL A 171     -18.706   4.690  64.852  1.00 19.09           C  
ATOM   1626  HN  VAL A 171     -16.071   4.402  64.050  1.00  0.00           H  
ATOM   1627  N   HIS A 172     -18.201   8.022  63.730  1.00 15.56           N  
ATOM   1628  CA  HIS A 172     -18.104   9.416  64.187  1.00 15.64           C  
ATOM   1629  C   HIS A 172     -19.291   9.808  65.037  1.00 17.12           C  
ATOM   1630  O   HIS A 172     -20.382   9.264  64.892  1.00 15.59           O  
ATOM   1631  CB  HIS A 172     -17.977  10.325  62.917  1.00 14.70           C  
ATOM   1632  CG  HIS A 172     -16.737   9.982  62.181  1.00 16.21           C  
ATOM   1633  CD2 HIS A 172     -15.444  10.175  62.508  1.00 18.84           C  
ATOM   1634  ND1 HIS A 172     -16.746   9.308  60.967  1.00 17.08           N  
ATOM   1635  CE1 HIS A 172     -15.503   9.076  60.605  1.00 19.03           C  
ATOM   1636  NE2 HIS A 172     -14.686   9.603  61.511  1.00 18.36           N  
ATOM   1637  HN  HIS A 172     -19.036   7.726  63.246  1.00  0.00           H  
ATOM   1638  HE2 HIS A 172     -13.677   9.587  61.474  1.00  0.00           H  
ATOM   1639  N   ALA A 173     -19.046  10.738  65.956  1.00 15.65           N  
ATOM   1640  CA  ALA A 173     -20.074  11.185  66.897  1.00 15.34           C  
ATOM   1641  C   ALA A 173     -20.023  12.699  67.015  1.00 14.33           C  
ATOM   1642  O   ALA A 173     -18.957  13.343  66.910  1.00 14.90           O  
ATOM   1643  CB  ALA A 173     -19.871  10.523  68.278  1.00 17.99           C  
ATOM   1644  HN  ALA A 173     -18.124  11.147  66.006  1.00  0.00           H  
ATOM   1645  N   GLY A 174     -21.206  13.291  67.217  1.00 14.47           N  
ATOM   1646  CA  GLY A 174     -21.288  14.732  67.356  1.00 16.67           C  
ATOM   1647  C   GLY A 174     -22.620  15.127  67.921  1.00 16.02           C  
ATOM   1648  O   GLY A 174     -23.373  14.292  68.426  1.00 16.11           O  
ATOM   1649  HN  GLY A 174     -22.045  12.732  67.273  1.00  0.00           H  
ATOM   1650  N   THR A 175     -22.939  16.420  67.762  1.00 14.96           N  
ATOM   1651  CA  THR A 175     -24.106  16.997  68.406  1.00 14.88           C  
ATOM   1652  C   THR A 175     -25.042  17.596  67.360  1.00 15.03           C  
ATOM   1653  O   THR A 175     -24.664  17.826  66.189  1.00 15.34           O  
ATOM   1654  CB  THR A 175     -23.664  18.106  69.374  1.00 14.59           C  
ATOM   1655  CG2 THR A 175     -22.689  17.569  70.425  1.00 15.35           C  
ATOM   1656  OG1 THR A 175     -23.051  19.190  68.662  1.00 16.26           O  
ATOM   1657  HN  THR A 175     -22.355  17.005  67.182  1.00  0.00           H  
ATOM   1658  HG1 THR A 175     -23.731  19.786  68.339  1.00  0.00           H  
ATOM   1659  N   ASP A 176     -26.237  17.971  67.808  1.00 15.02           N  
ATOM   1660  CA  ASP A 176     -27.014  18.917  67.028  1.00 15.42           C  
ATOM   1661  C   ASP A 176     -26.441  20.330  67.256  1.00 14.81           C  
ATOM   1662  O   ASP A 176     -25.469  20.511  67.997  1.00 16.58           O  
ATOM   1663  CB  ASP A 176     -28.503  18.749  67.382  1.00 17.35           C  
ATOM   1664  CG  ASP A 176     -28.835  19.060  68.789  1.00 18.86           C  
ATOM   1665  OD1 ASP A 176     -28.159  19.838  69.481  1.00 17.13           O  
ATOM   1666  OD2 ASP A 176     -29.890  18.632  69.302  1.00 20.39           O1-
ATOM   1667  HN  ASP A 176     -26.598  17.603  68.677  1.00  0.00           H  
ATOM   1668  N   LEU A 177     -27.042  21.348  66.631  1.00 15.67           N  
ATOM   1669  CA  LEU A 177     -26.439  22.685  66.746  1.00 15.92           C  
ATOM   1670  C   LEU A 177     -26.852  23.387  68.034  1.00 18.32           C  
ATOM   1671  O   LEU A 177     -26.402  24.509  68.283  1.00 19.14           O  
ATOM   1672  CB  LEU A 177     -26.822  23.540  65.489  1.00 15.70           C  
ATOM   1673  CG  LEU A 177     -25.805  23.446  64.368  1.00 17.28           C  
ATOM   1674  CD1 LEU A 177     -24.508  24.082  64.778  1.00 20.27           C  
ATOM   1675  CD2 LEU A 177     -25.554  21.985  63.887  1.00 19.15           C  
ATOM   1676  HN  LEU A 177     -27.886  21.203  66.095  1.00  0.00           H  
ATOM   1677  N   GLU A 178     -27.699  22.760  68.862  1.00 16.10           N  
ATOM   1678  CA  GLU A 178     -27.883  23.173  70.237  1.00 18.59           C  
ATOM   1679  C   GLU A 178     -26.865  22.549  71.174  1.00 14.43           C  
ATOM   1680  O   GLU A 178     -26.961  22.752  72.379  1.00 18.42           O  
ATOM   1681  CB  GLU A 178     -29.314  22.803  70.732  1.00 22.07           C  
ATOM   1682  CG  GLU A 178     -30.406  23.018  69.719  1.00 26.76           C  
ATOM   1683  CD  GLU A 178     -30.656  24.453  69.516  1.00 23.78           C  
ATOM   1684  OE1 GLU A 178     -30.032  25.309  70.216  1.00 27.35           O  
ATOM   1685  OE2 GLU A 178     -31.495  24.753  68.616  1.00 28.27           O1-
ATOM   1686  HN  GLU A 178     -28.227  21.972  68.515  1.00  0.00           H  
ATOM   1687  N   GLY A 179     -25.917  21.759  70.652  1.00 16.77           N  
ATOM   1688  CA  GLY A 179     -24.861  21.201  71.479  1.00 18.50           C  
ATOM   1689  C   GLY A 179     -25.229  19.922  72.208  1.00 18.16           C  
ATOM   1690  O   GLY A 179     -24.489  19.491  73.112  1.00 17.96           O  
ATOM   1691  HN  GLY A 179     -25.937  21.547  69.665  1.00  0.00           H  
ATOM   1692  N   ASN A 180     -26.340  19.283  71.829  1.00 17.45           N  
ATOM   1693  CA  ASN A 180     -26.753  18.055  72.484  1.00 15.46           C  
ATOM   1694  C   ASN A 180     -26.298  16.862  71.648  1.00 13.57           C  
ATOM   1695  O   ASN A 180     -26.647  16.755  70.480  1.00 14.48           O  
ATOM   1696  CB  ASN A 180     -28.275  18.053  72.657  1.00 15.83           C  
ATOM   1697  CG  ASN A 180     -28.749  19.182  73.520  1.00 16.89           C  
ATOM   1698  ND2 ASN A 180     -29.570  20.076  72.931  1.00 20.78           N  
ATOM   1699  OD1 ASN A 180     -28.427  19.254  74.696  1.00 20.15           O  
ATOM   1700  HN  ASN A 180     -26.900  19.659  71.077  1.00  0.00           H  
ATOM   1701 1HD2 ASN A 180     -29.819  19.968  71.958  1.00  0.00           H  
ATOM   1702 2HD2 ASN A 180     -29.935  20.853  73.463  1.00  0.00           H  
ATOM   1703  N   PHE A 181     -25.543  15.939  72.267  1.00 14.74           N  
ATOM   1704  CA  PHE A 181     -25.034  14.807  71.514  1.00 16.71           C  
ATOM   1705  C   PHE A 181     -26.138  13.937  70.962  1.00 13.93           C  
ATOM   1706  O   PHE A 181     -27.185  13.745  71.585  1.00 16.07           O  
ATOM   1707  CB  PHE A 181     -24.124  13.933  72.431  1.00 16.68           C  
ATOM   1708  CG  PHE A 181     -22.658  14.241  72.229  1.00 17.39           C  
ATOM   1709  CD1 PHE A 181     -21.921  13.638  71.199  1.00 16.65           C  
ATOM   1710  CD2 PHE A 181     -22.058  15.177  73.028  1.00 15.48           C  
ATOM   1711  CE1 PHE A 181     -20.577  13.959  70.990  1.00 17.61           C  
ATOM   1712  CE2 PHE A 181     -20.693  15.538  72.808  1.00 17.05           C  
ATOM   1713  CZ  PHE A 181     -19.945  14.901  71.798  1.00 17.16           C  
ATOM   1714  HN  PHE A 181     -25.331  16.032  73.250  1.00  0.00           H  
ATOM   1715  N   TYR A 182     -25.855  13.435  69.783  1.00 13.67           N  
ATOM   1716  CA  TYR A 182     -26.592  12.275  69.265  1.00 12.18           C  
ATOM   1717  C   TYR A 182     -26.041  11.054  69.968  1.00 16.62           C  
ATOM   1718  O   TYR A 182     -24.845  10.777  69.827  1.00 17.09           O  
ATOM   1719  CB  TYR A 182     -26.438  12.128  67.768  1.00 15.23           C  
ATOM   1720  CG  TYR A 182     -27.162  13.195  66.974  1.00 15.48           C  
ATOM   1721  CD1 TYR A 182     -28.529  13.065  66.793  1.00 14.80           C  
ATOM   1722  CD2 TYR A 182     -26.512  14.294  66.449  1.00 15.48           C  
ATOM   1723  CE1 TYR A 182     -29.237  13.995  66.001  1.00 13.05           C  
ATOM   1724  CE2 TYR A 182     -27.213  15.269  65.695  1.00 14.16           C  
ATOM   1725  CZ  TYR A 182     -28.570  15.092  65.496  1.00 16.81           C  
ATOM   1726  OH  TYR A 182     -29.309  16.003  64.774  1.00 15.58           O  
ATOM   1727  HN  TYR A 182     -25.122  13.851  69.226  1.00  0.00           H  
ATOM   1728  HH  TYR A 182     -28.732  16.699  64.451  1.00  0.00           H  
ATOM   1729  N   GLY A 183     -26.892  10.308  70.670  1.00 14.44           N  
ATOM   1730  CA  GLY A 183     -26.424   9.068  71.270  1.00 16.57           C  
ATOM   1731  C   GLY A 183     -25.700   9.241  72.573  1.00 15.97           C  
ATOM   1732  O   GLY A 183     -25.521  10.353  73.077  1.00 17.62           O  
ATOM   1733  HN  GLY A 183     -27.852  10.600  70.785  1.00  0.00           H  
ATOM   1734  N   PRO A 184     -25.262   8.124  73.165  1.00 17.52           N  
ATOM   1735  CA  PRO A 184     -24.790   8.082  74.549  1.00 19.65           C  
ATOM   1736  C   PRO A 184     -23.300   8.369  74.601  1.00 22.74           C  
ATOM   1737  O   PRO A 184     -22.500   7.515  75.034  1.00 28.02           O  
ATOM   1738  CB  PRO A 184     -25.068   6.622  74.948  1.00 21.87           C  
ATOM   1739  CG  PRO A 184     -24.901   5.874  73.569  1.00 21.85           C  
ATOM   1740  CD  PRO A 184     -25.587   6.796  72.612  1.00 19.73           C  
ATOM   1741  N   PHE A 185     -22.916   9.504  74.047  1.00 19.11           N  
ATOM   1742  CA  PHE A 185     -21.511   9.875  73.904  1.00 21.06           C  
ATOM   1743  C   PHE A 185     -21.260  11.192  74.615  1.00 20.68           C  
ATOM   1744  O   PHE A 185     -22.188  11.995  74.820  1.00 24.22           O  
ATOM   1745  CB  PHE A 185     -21.104   9.968  72.413  1.00 19.30           C  
ATOM   1746  CG  PHE A 185     -21.425   8.689  71.657  1.00 18.11           C  
ATOM   1747  CD1 PHE A 185     -20.771   7.509  71.999  1.00 20.92           C  
ATOM   1748  CD2 PHE A 185     -22.399   8.654  70.703  1.00 18.10           C  
ATOM   1749  CE1 PHE A 185     -21.094   6.311  71.335  1.00 19.61           C  
ATOM   1750  CE2 PHE A 185     -22.711   7.446  70.053  1.00 18.77           C  
ATOM   1751  CZ  PHE A 185     -22.039   6.292  70.403  1.00 19.81           C  
ATOM   1752  HN  PHE A 185     -23.622  10.141  73.708  1.00  0.00           H  
ATOM   1753  N   VAL A 186     -20.004  11.372  75.072  1.00 20.03           N  
ATOM   1754  CA  VAL A 186     -19.624  12.549  75.845  1.00 21.04           C  
ATOM   1755  C   VAL A 186     -18.320  13.104  75.315  1.00 23.80           C  
ATOM   1756  O   VAL A 186     -17.468  12.354  74.828  1.00 22.67           O  
ATOM   1757  CB  VAL A 186     -19.487  12.226  77.364  1.00 24.49           C  
ATOM   1758  CG1 VAL A 186     -20.868  11.841  77.925  1.00 23.33           C  
ATOM   1759  CG2 VAL A 186     -18.523  11.069  77.646  1.00 23.95           C  
ATOM   1760  HN  VAL A 186     -19.305  10.670  74.873  1.00  0.00           H  
ATOM   1761  N   ASP A 187     -18.142  14.425  75.467  1.00 20.98           N  
ATOM   1762  CA  ASP A 187     -16.897  15.065  75.029  1.00 22.34           C  
ATOM   1763  C   ASP A 187     -15.846  15.046  76.140  1.00 24.67           C  
ATOM   1764  O   ASP A 187     -15.377  16.067  76.668  1.00 24.81           O  
ATOM   1765  CB  ASP A 187     -17.165  16.471  74.480  1.00 21.91           C  
ATOM   1766  CG  ASP A 187     -17.967  17.402  75.435  1.00 19.22           C  
ATOM   1767  OD1 ASP A 187     -18.437  16.984  76.490  1.00 20.25           O  
ATOM   1768  OD2 ASP A 187     -18.133  18.586  74.994  1.00 20.01           O1-
ATOM   1769  HN  ASP A 187     -18.871  14.984  75.887  1.00  0.00           H  
ATOM   1770  N   ARG A 188     -15.464  13.821  76.492  1.00 25.01           N  
ATOM   1771  CA  ARG A 188     -14.360  13.545  77.394  1.00 27.15           C  
ATOM   1772  C   ARG A 188     -13.806  12.184  77.012  1.00 29.03           C  
ATOM   1773  O   ARG A 188     -14.445  11.417  76.272  1.00 28.54           O  
ATOM   1774  CB  ARG A 188     -14.784  13.586  78.873  1.00 28.44           C  
ATOM   1775  CG  ARG A 188     -15.924  12.642  79.285  1.00 29.33           C  
ATOM   1776  CD  ARG A 188     -16.253  12.791  80.800  1.00 29.22           C  
ATOM   1777  NE  ARG A 188     -17.542  12.188  81.119  1.00 34.36           N  
ATOM   1778  CZ  ARG A 188     -17.694  10.917  81.476  1.00 39.82           C  
ATOM   1779  NH1 ARG A 188     -16.629  10.131  81.591  1.00 41.19           N1+
ATOM   1780  NH2 ARG A 188     -18.907  10.428  81.714  1.00 41.94           N  
ATOM   1781  HN  ARG A 188     -15.972  13.037  76.109  1.00  0.00           H  
ATOM   1782  HE  ARG A 188     -18.366  12.769  81.066  1.00  0.00           H  
ATOM   1783 1HH1 ARG A 188     -15.707  10.500  81.409  1.00  0.00           H  
ATOM   1784 2HH1 ARG A 188     -16.742   9.164  81.861  1.00  0.00           H  
ATOM   1785 1HH2 ARG A 188     -19.718  11.024  81.625  1.00  0.00           H  
ATOM   1786 2HH2 ARG A 188     -19.018   9.461  81.983  1.00  0.00           H  
ATOM   1787  N   GLN A 189     -12.596  11.907  77.489  1.00 34.19           N  
ATOM   1788  CA  GLN A 189     -11.876  10.702  77.090  1.00 35.40           C  
ATOM   1789  C   GLN A 189     -12.350   9.519  77.926  1.00 33.57           C  
ATOM   1790  O   GLN A 189     -12.161   9.488  79.147  1.00 35.29           O  
ATOM   1791  CB  GLN A 189     -10.371  10.891  77.266  1.00 40.72           C  
ATOM   1792  CG  GLN A 189      -9.582   9.658  76.902  1.00 46.72           C  
ATOM   1793  CD  GLN A 189      -9.772   9.295  75.447  1.00 55.13           C  
ATOM   1794  NE2 GLN A 189      -9.962   8.003  75.165  1.00 53.88           N  
ATOM   1795  OE1 GLN A 189      -9.763  10.173  74.583  1.00 59.30           O  
ATOM   1796  HN  GLN A 189     -12.165  12.545  78.143  1.00  0.00           H  
ATOM   1797 1HE2 GLN A 189      -9.967   7.319  75.908  1.00  0.00           H  
ATOM   1798 2HE2 GLN A 189     -10.100   7.710  74.208  1.00  0.00           H  
ATOM   1799  N   THR A 190     -12.971   8.549  77.268  1.00 32.31           N  
ATOM   1800  CA  THR A 190     -13.395   7.327  77.919  1.00 35.93           C  
ATOM   1801  C   THR A 190     -13.181   6.195  76.940  1.00 33.75           C  
ATOM   1802  O   THR A 190     -12.732   6.400  75.807  1.00 33.02           O  
ATOM   1803  CB  THR A 190     -14.876   7.356  78.326  1.00 34.50           C  
ATOM   1804  CG2 THR A 190     -15.217   8.629  79.081  1.00 40.35           C  
ATOM   1805  OG1 THR A 190     -15.699   7.261  77.158  1.00 31.99           O  
ATOM   1806  HN  THR A 190     -13.154   8.666  76.282  1.00  0.00           H  
ATOM   1807  HG1 THR A 190     -15.452   7.950  76.536  1.00  0.00           H  
ATOM   1808  N   ALA A 191     -13.533   4.997  77.375  1.00 36.59           N  
ATOM   1809  CA  ALA A 191     -13.586   3.853  76.485  1.00 32.81           C  
ATOM   1810  C   ALA A 191     -14.896   3.762  75.736  1.00 32.35           C  
ATOM   1811  O   ALA A 191     -15.228   2.671  75.255  1.00 35.19           O  
ATOM   1812  CB  ALA A 191     -13.329   2.565  77.277  1.00 36.82           C  
ATOM   1813  HN  ALA A 191     -13.770   4.876  78.349  1.00  0.00           H  
ATOM   1814  N   GLN A 192     -15.644   4.864  75.630  1.00 32.76           N  
ATOM   1815  CA  GLN A 192     -16.938   4.836  74.956  1.00 24.42           C  
ATOM   1816  C   GLN A 192     -16.806   4.271  73.557  1.00 30.35           C  
ATOM   1817  O   GLN A 192     -15.820   4.520  72.852  1.00 33.72           O  
ATOM   1818  CB  GLN A 192     -17.572   6.236  74.876  1.00 26.81           C  
ATOM   1819  CG  GLN A 192     -16.703   7.300  74.207  1.00 29.10           C  
ATOM   1820  CD  GLN A 192     -17.241   8.694  74.465  1.00 31.89           C  
ATOM   1821  NE2 GLN A 192     -16.336   9.686  74.604  1.00 23.69           N  
ATOM   1822  OE1 GLN A 192     -18.454   8.875  74.594  1.00 26.63           O  
ATOM   1823  HN  GLN A 192     -15.308   5.732  76.023  1.00  0.00           H  
ATOM   1824 1HE2 GLN A 192     -15.350   9.487  74.512  1.00  0.00           H  
ATOM   1825 2HE2 GLN A 192     -16.645  10.627  74.800  1.00  0.00           H  
ATOM   1826  N   ALA A 193     -17.813   3.505  73.151  1.00 27.05           N  
ATOM   1827  CA  ALA A 193     -17.766   2.809  71.870  1.00 25.79           C  
ATOM   1828  C   ALA A 193     -19.167   2.747  71.284  1.00 28.11           C  
ATOM   1829  O   ALA A 193     -20.163   2.816  72.018  1.00 29.33           O  
ATOM   1830  CB  ALA A 193     -17.213   1.381  72.026  1.00 30.03           C  
ATOM   1831  HN  ALA A 193     -18.627   3.403  73.741  1.00  0.00           H  
ATOM   1832  N   ALA A 194     -19.221   2.596  69.951  1.00 25.28           N  
ATOM   1833  CA  ALA A 194     -20.508   2.483  69.263  1.00 25.14           C  
ATOM   1834  C   ALA A 194     -21.222   1.251  69.802  1.00 32.26           C  
ATOM   1835  O   ALA A 194     -20.602   0.210  70.012  1.00 30.06           O  
ATOM   1836  CB  ALA A 194     -20.324   2.343  67.750  1.00 27.23           C  
ATOM   1837  HN  ALA A 194     -18.364   2.560  69.417  1.00  0.00           H  
ATOM   1838  N   GLY A 195     -22.522   1.370  70.060  1.00 28.60           N  
ATOM   1839  CA  GLY A 195     -23.291   0.211  70.461  1.00 29.35           C  
ATOM   1840  C   GLY A 195     -23.738  -0.599  69.237  1.00 29.54           C  
ATOM   1841  O   GLY A 195     -23.403  -0.292  68.086  1.00 28.08           O  
ATOM   1842  HN  GLY A 195     -22.973   2.270  69.976  1.00  0.00           H  
ATOM   1843  N   THR A 196     -24.485  -1.679  69.499  1.00 27.57           N  
ATOM   1844  CA  THR A 196     -24.924  -2.495  68.382  1.00 28.70           C  
ATOM   1845  C   THR A 196     -25.789  -1.672  67.439  1.00 26.24           C  
ATOM   1846  O   THR A 196     -26.546  -0.791  67.867  1.00 30.91           O  
ATOM   1847  CB  THR A 196     -25.684  -3.717  68.871  1.00 32.94           C  
ATOM   1848  CG2 THR A 196     -24.760  -4.575  69.763  1.00 30.35           C  
ATOM   1849  OG1 THR A 196     -26.813  -3.284  69.641  1.00 38.16           O  
ATOM   1850  HN  THR A 196     -24.736  -1.919  70.447  1.00  0.00           H  
ATOM   1851  HG1 THR A 196     -27.300  -4.050  69.955  1.00  0.00           H  
ATOM   1852  N   ASP A 197     -25.616  -1.916  66.160  1.00 23.70           N  
ATOM   1853  CA  ASP A 197     -26.341  -1.200  65.111  1.00 21.99           C  
ATOM   1854  C   ASP A 197     -27.256  -2.198  64.415  1.00 27.09           C  
ATOM   1855  O   ASP A 197     -27.144  -3.410  64.609  1.00 29.15           O  
ATOM   1856  CB  ASP A 197     -25.392  -0.579  64.094  1.00 22.62           C  
ATOM   1857  CG  ASP A 197     -25.984   0.623  63.365  1.00 23.24           C  
ATOM   1858  OD1 ASP A 197     -26.927   1.294  63.875  1.00 21.45           O  
ATOM   1859  OD2 ASP A 197     -25.456   0.949  62.297  1.00 22.40           O1-
ATOM   1860  HN  ASP A 197     -24.954  -2.629  65.889  1.00  0.00           H  
ATOM   1861  N   THR A 198     -28.163  -1.653  63.612  1.00 21.58           N  
ATOM   1862  CA  THR A 198     -29.131  -2.423  62.831  1.00 20.23           C  
ATOM   1863  C   THR A 198     -29.279  -1.776  61.459  1.00 20.56           C  
ATOM   1864  O   THR A 198     -28.817  -0.661  61.221  1.00 19.68           O  
ATOM   1865  CB  THR A 198     -30.487  -2.487  63.544  1.00 29.21           C  
ATOM   1866  CG2 THR A 198     -30.379  -3.176  64.889  1.00 32.86           C  
ATOM   1867  OG1 THR A 198     -30.964  -1.153  63.752  1.00 30.35           O  
ATOM   1868  HN  THR A 198     -28.186  -0.646  63.536  1.00  0.00           H  
ATOM   1869  HG1 THR A 198     -31.038  -0.704  62.907  1.00  0.00           H  
ATOM   1870  N   THR A 199     -29.883  -2.503  60.512  1.00 20.78           N  
ATOM   1871  CA  THR A 199     -30.095  -1.977  59.182  1.00 20.52           C  
ATOM   1872  C   THR A 199     -31.444  -1.269  59.092  1.00 20.08           C  
ATOM   1873  O   THR A 199     -32.434  -1.729  59.655  1.00 19.26           O  
ATOM   1874  CB  THR A 199     -30.003  -3.136  58.189  1.00 24.64           C  
ATOM   1875  CG2 THR A 199     -30.351  -2.692  56.790  1.00 22.81           C  
ATOM   1876  OG1 THR A 199     -28.667  -3.691  58.216  1.00 24.04           O  
ATOM   1877  HN  THR A 199     -30.197  -3.438  60.731  1.00  0.00           H  
ATOM   1878  HG1 THR A 199     -28.034  -3.012  57.974  1.00  0.00           H  
ATOM   1879  N   ILE A 200     -31.479  -0.176  58.334  1.00 18.33           N  
ATOM   1880  CA  ILE A 200     -32.650   0.710  58.243  1.00 19.05           C  
ATOM   1881  C   ILE A 200     -33.575   0.160  57.144  1.00 17.70           C  
ATOM   1882  O   ILE A 200     -33.482   0.502  55.968  1.00 18.00           O  
ATOM   1883  CB  ILE A 200     -32.235   2.146  57.978  1.00 17.68           C  
ATOM   1884  CG1 ILE A 200     -31.195   2.629  59.022  1.00 16.60           C  
ATOM   1885  CG2 ILE A 200     -33.477   3.066  58.019  1.00 17.82           C  
ATOM   1886  CD1 ILE A 200     -30.331   3.726  58.446  1.00 17.01           C  
ATOM   1887  HN  ILE A 200     -30.659   0.058  57.793  1.00  0.00           H  
ATOM   1888  N   THR A 201     -34.546  -0.652  57.571  1.00 18.54           N  
ATOM   1889  CA  THR A 201     -35.398  -1.425  56.650  1.00 17.95           C  
ATOM   1890  C   THR A 201     -36.142  -0.540  55.647  1.00 16.17           C  
ATOM   1891  O   THR A 201     -36.170  -0.841  54.439  1.00 18.37           O  
ATOM   1892  CB  THR A 201     -36.390  -2.217  57.488  1.00 19.58           C  
ATOM   1893  CG2 THR A 201     -37.294  -3.159  56.631  1.00 22.05           C  
ATOM   1894  OG1 THR A 201     -35.630  -2.974  58.449  1.00 20.24           O  
ATOM   1895  HN  THR A 201     -34.702  -0.740  58.565  1.00  0.00           H  
ATOM   1896  HG1 THR A 201     -36.192  -3.203  59.193  1.00  0.00           H  
ATOM   1897  N   VAL A 202     -36.814   0.518  56.133  1.00 16.63           N  
ATOM   1898  CA  VAL A 202     -37.592   1.336  55.211  1.00 16.87           C  
ATOM   1899  C   VAL A 202     -36.689   1.924  54.114  1.00 15.33           C  
ATOM   1900  O   VAL A 202     -37.121   2.077  52.972  1.00 17.05           O  
ATOM   1901  CB  VAL A 202     -38.387   2.409  55.979  1.00 18.27           C  
ATOM   1902  CG1 VAL A 202     -37.427   3.380  56.744  1.00 20.07           C  
ATOM   1903  CG2 VAL A 202     -39.300   3.151  55.007  1.00 19.94           C  
ATOM   1904  HN  VAL A 202     -36.780   0.742  57.117  1.00  0.00           H  
ATOM   1905  N   ASN A 203     -35.452   2.264  54.464  1.00 18.04           N  
ATOM   1906  CA  ASN A 203     -34.517   2.783  53.480  1.00 16.66           C  
ATOM   1907  C   ASN A 203     -34.118   1.713  52.464  1.00 16.22           C  
ATOM   1908  O   ASN A 203     -33.989   2.011  51.260  1.00 15.95           O  
ATOM   1909  CB  ASN A 203     -33.290   3.338  54.198  1.00 18.70           C  
ATOM   1910  CG  ASN A 203     -33.553   4.669  54.929  1.00 16.50           C  
ATOM   1911  ND2 ASN A 203     -32.482   5.257  55.450  1.00 17.96           N  
ATOM   1912  OD1 ASN A 203     -34.670   5.163  54.976  1.00 17.14           O  
ATOM   1913  HN  ASN A 203     -35.159   2.160  55.425  1.00  0.00           H  
ATOM   1914 1HD2 ASN A 203     -31.576   4.819  55.369  1.00  0.00           H  
ATOM   1915 2HD2 ASN A 203     -32.574   6.142  55.927  1.00  0.00           H  
ATOM   1916  N   VAL A 204     -33.899   0.468  52.914  1.00 16.06           N  
ATOM   1917  CA  VAL A 204     -33.596  -0.585  51.943  1.00 18.62           C  
ATOM   1918  C   VAL A 204     -34.743  -0.746  50.951  1.00 16.90           C  
ATOM   1919  O   VAL A 204     -34.516  -0.862  49.729  1.00 17.00           O  
ATOM   1920  CB  VAL A 204     -33.281  -1.911  52.640  1.00 16.29           C  
ATOM   1921  CG1 VAL A 204     -33.064  -3.045  51.576  1.00 18.13           C  
ATOM   1922  CG2 VAL A 204     -32.060  -1.808  53.569  1.00 18.31           C  
ATOM   1923  HN  VAL A 204     -33.942   0.262  53.902  1.00  0.00           H  
ATOM   1924  N   LEU A 205     -36.005  -0.740  51.460  1.00 16.84           N  
ATOM   1925  CA  LEU A 205     -37.152  -0.854  50.557  1.00 20.84           C  
ATOM   1926  C   LEU A 205     -37.217   0.335  49.606  1.00 18.23           C  
ATOM   1927  O   LEU A 205     -37.436   0.155  48.401  1.00 19.45           O  
ATOM   1928  CB  LEU A 205     -38.440  -0.976  51.394  1.00 19.10           C  
ATOM   1929  CG  LEU A 205     -38.592  -2.294  52.137  1.00 19.56           C  
ATOM   1930  CD1 LEU A 205     -39.711  -2.167  53.170  1.00 20.73           C  
ATOM   1931  CD2 LEU A 205     -38.901  -3.406  51.163  1.00 21.44           C  
ATOM   1932  HN  LEU A 205     -36.150  -0.657  52.456  1.00  0.00           H  
ATOM   1933  N   ALA A 206     -36.903   1.558  50.117  1.00 17.86           N  
ATOM   1934  CA  ALA A 206     -36.873   2.719  49.210  1.00 18.83           C  
ATOM   1935  C   ALA A 206     -35.880   2.553  48.060  1.00 18.50           C  
ATOM   1936  O   ALA A 206     -36.177   2.904  46.923  1.00 18.42           O  
ATOM   1937  CB  ALA A 206     -36.496   3.982  49.977  1.00 16.59           C  
ATOM   1938  HN  ALA A 206     -36.695   1.667  51.099  1.00  0.00           H  
ATOM   1939  N   TRP A 207     -34.695   2.059  48.377  1.00 16.83           N  
ATOM   1940  CA  TRP A 207     -33.646   1.821  47.404  1.00 16.95           C  
ATOM   1941  C   TRP A 207     -33.996   0.696  46.418  1.00 18.09           C  
ATOM   1942  O   TRP A 207     -33.687   0.816  45.238  1.00 18.30           O  
ATOM   1943  CB  TRP A 207     -32.368   1.534  48.182  1.00 18.47           C  
ATOM   1944  CG  TRP A 207     -31.169   1.081  47.395  1.00 16.93           C  
ATOM   1945  CD1 TRP A 207     -30.244   1.866  46.714  1.00 19.82           C  
ATOM   1946  CD2 TRP A 207     -30.714  -0.260  47.305  1.00 17.86           C  
ATOM   1947  CE2 TRP A 207     -29.524  -0.256  46.541  1.00 20.17           C  
ATOM   1948  CE3 TRP A 207     -31.212  -1.483  47.787  1.00 21.79           C  
ATOM   1949  NE1 TRP A 207     -29.266   1.041  46.190  1.00 21.61           N  
ATOM   1950  CZ2 TRP A 207     -28.822  -1.432  46.273  1.00 22.89           C  
ATOM   1951  CZ3 TRP A 207     -30.496  -2.632  47.526  1.00 24.73           C  
ATOM   1952  CH2 TRP A 207     -29.334  -2.604  46.768  1.00 22.95           C  
ATOM   1953  HN  TRP A 207     -34.511   1.836  49.345  1.00  0.00           H  
ATOM   1954  HE1 TRP A 207     -28.481   1.349  45.633  1.00  0.00           H  
ATOM   1955  N   LEU A 208     -34.695  -0.356  46.870  1.00 17.56           N  
ATOM   1956  CA  LEU A 208     -35.219  -1.332  45.913  1.00 17.85           C  
ATOM   1957  C   LEU A 208     -36.201  -0.685  44.931  1.00 17.91           C  
ATOM   1958  O   LEU A 208     -36.190  -0.975  43.725  1.00 20.17           O  
ATOM   1959  CB  LEU A 208     -35.875  -2.508  46.661  1.00 19.91           C  
ATOM   1960  CG  LEU A 208     -34.864  -3.368  47.439  1.00 20.32           C  
ATOM   1961  CD1 LEU A 208     -35.641  -4.473  48.247  1.00 21.01           C  
ATOM   1962  CD2 LEU A 208     -33.837  -4.047  46.543  1.00 19.99           C  
ATOM   1963  HN  LEU A 208     -34.858  -0.473  47.860  1.00  0.00           H  
ATOM   1964  N   TYR A 209     -37.054   0.230  45.421  1.00 20.02           N  
ATOM   1965  CA  TYR A 209     -37.891   0.990  44.498  1.00 20.84           C  
ATOM   1966  C   TYR A 209     -37.060   1.854  43.536  1.00 19.80           C  
ATOM   1967  O   TYR A 209     -37.359   1.904  42.341  1.00 21.01           O  
ATOM   1968  CB  TYR A 209     -38.896   1.841  45.269  1.00 21.35           C  
ATOM   1969  CG  TYR A 209     -40.104   1.060  45.768  1.00 21.66           C  
ATOM   1970  CD1 TYR A 209     -41.089   0.627  44.891  1.00 24.35           C  
ATOM   1971  CD2 TYR A 209     -40.247   0.780  47.115  1.00 19.90           C  
ATOM   1972  CE1 TYR A 209     -42.216  -0.092  45.372  1.00 24.76           C  
ATOM   1973  CE2 TYR A 209     -41.349   0.062  47.589  1.00 24.38           C  
ATOM   1974  CZ  TYR A 209     -42.298  -0.349  46.738  1.00 25.46           C  
ATOM   1975  OH  TYR A 209     -43.391  -1.063  47.237  1.00 26.07           O  
ATOM   1976  HN  TYR A 209     -37.115   0.390  46.416  1.00  0.00           H  
ATOM   1977  HH  TYR A 209     -44.162  -0.891  46.691  1.00  0.00           H  
ATOM   1978  N   ALA A 210     -36.054   2.560  44.049  1.00 18.87           N  
ATOM   1979  CA  ALA A 210     -35.148   3.260  43.134  1.00 19.82           C  
ATOM   1980  C   ALA A 210     -34.611   2.336  42.049  1.00 22.31           C  
ATOM   1981  O   ALA A 210     -34.473   2.735  40.894  1.00 21.80           O  
ATOM   1982  CB  ALA A 210     -33.971   3.863  43.907  1.00 18.85           C  
ATOM   1983  HN  ALA A 210     -35.918   2.612  45.048  1.00  0.00           H  
ATOM   1984  N   ALA A 211     -34.254   1.104  42.419  1.00 19.05           N  
ATOM   1985  CA  ALA A 211     -33.674   0.189  41.469  1.00 20.02           C  
ATOM   1986  C   ALA A 211     -34.681  -0.167  40.380  1.00 21.28           C  
ATOM   1987  O   ALA A 211     -34.369  -0.124  39.179  1.00 21.86           O  
ATOM   1988  CB  ALA A 211     -33.191  -1.053  42.198  1.00 21.22           C  
ATOM   1989  HN  ALA A 211     -34.392   0.810  43.375  1.00  0.00           H  
ATOM   1990  N   VAL A 212     -35.926  -0.436  40.800  1.00 21.49           N  
ATOM   1991  CA  VAL A 212     -36.968  -0.757  39.841  1.00 26.37           C  
ATOM   1992  C   VAL A 212     -37.169   0.419  38.881  1.00 25.08           C  
ATOM   1993  O   VAL A 212     -37.240   0.236  37.659  1.00 26.71           O  
ATOM   1994  CB  VAL A 212     -38.284  -1.155  40.547  1.00 26.53           C  
ATOM   1995  CG1 VAL A 212     -39.405  -1.288  39.491  1.00 27.33           C  
ATOM   1996  CG2 VAL A 212     -38.146  -2.494  41.274  1.00 24.88           C  
ATOM   1997  HN  VAL A 212     -36.140  -0.415  41.787  1.00  0.00           H  
ATOM   1998  N   ILE A 213     -37.221   1.649  39.427  1.00 23.34           N  
ATOM   1999  CA  ILE A 213     -37.428   2.839  38.594  1.00 26.18           C  
ATOM   2000  C   ILE A 213     -36.314   2.960  37.564  1.00 25.74           C  
ATOM   2001  O   ILE A 213     -36.539   3.444  36.434  1.00 29.45           O  
ATOM   2002  CB  ILE A 213     -37.520   4.097  39.482  1.00 26.19           C  
ATOM   2003  CG1 ILE A 213     -38.811   4.045  40.322  1.00 27.18           C  
ATOM   2004  CG2 ILE A 213     -37.489   5.358  38.616  1.00 28.83           C  
ATOM   2005  CD1 ILE A 213     -38.887   5.038  41.434  1.00 28.33           C  
ATOM   2006  HN  ILE A 213     -37.116   1.754  40.426  1.00  0.00           H  
ATOM   2007  N   ASN A 214     -35.122   2.464  37.912  1.00 23.87           N  
ATOM   2008  CA  ASN A 214     -33.935   2.538  37.065  1.00 23.71           C  
ATOM   2009  C   ASN A 214     -33.698   1.272  36.248  1.00 31.70           C  
ATOM   2010  O   ASN A 214     -32.656   1.148  35.581  1.00 31.36           O  
ATOM   2011  CB  ASN A 214     -32.730   2.876  37.920  1.00 25.24           C  
ATOM   2012  CG  ASN A 214     -32.619   4.356  38.148  1.00 34.32           C  
ATOM   2013  ND2 ASN A 214     -33.125   4.838  39.273  1.00 30.21           N  
ATOM   2014  OD1 ASN A 214     -32.115   5.067  37.280  1.00 40.04           O  
ATOM   2015  HN  ASN A 214     -35.038   2.013  38.812  1.00  0.00           H  
ATOM   2016 1HD2 ASN A 214     -33.546   4.213  39.946  1.00  0.00           H  
ATOM   2017 2HD2 ASN A 214     -33.090   5.830  39.458  1.00  0.00           H  
ATOM   2018  N   GLY A 215     -34.649   0.343  36.249  1.00 27.38           N  
ATOM   2019  CA  GLY A 215     -34.599  -0.796  35.366  1.00 28.59           C  
ATOM   2020  C   GLY A 215     -34.013  -2.079  35.903  1.00 25.12           C  
ATOM   2021  O   GLY A 215     -33.909  -3.050  35.127  1.00 30.08           O  
ATOM   2022  HN  GLY A 215     -35.428   0.438  36.885  1.00  0.00           H  
ATOM   2023  N   ASP A 216     -33.661  -2.128  37.201  1.00 25.13           N  
ATOM   2024  CA  ASP A 216     -33.197  -3.364  37.832  1.00 24.44           C  
ATOM   2025  C   ASP A 216     -34.428  -4.061  38.401  1.00 25.14           C  
ATOM   2026  O   ASP A 216     -35.035  -3.557  39.345  1.00 28.92           O  
ATOM   2027  CB  ASP A 216     -32.199  -3.084  38.956  1.00 26.83           C  
ATOM   2028  CG  ASP A 216     -30.805  -2.812  38.458  1.00 36.35           C  
ATOM   2029  OD1 ASP A 216     -30.471  -3.258  37.351  1.00 40.44           O  
ATOM   2030  OD2 ASP A 216     -30.038  -2.165  39.205  1.00 35.46           O1-
ATOM   2031  HN  ASP A 216     -33.719  -1.286  37.756  1.00  0.00           H  
ATOM   2032  N   ARG A 217     -34.760  -5.226  37.852  1.00 25.49           N  
ATOM   2033  CA  ARG A 217     -36.000  -5.925  38.174  1.00 24.72           C  
ATOM   2034  C   ARG A 217     -35.794  -7.368  38.567  1.00 29.76           C  
ATOM   2035  O   ARG A 217     -36.781  -8.046  38.869  1.00 27.34           O  
ATOM   2036  CB  ARG A 217     -36.955  -5.896  36.971  1.00 27.27           C  
ATOM   2037  CG  ARG A 217     -37.372  -4.493  36.571  1.00 31.05           C  
ATOM   2038  CD  ARG A 217     -38.423  -4.539  35.468  1.00 29.65           C  
ATOM   2039  NE  ARG A 217     -39.671  -5.220  35.874  1.00 28.01           N  
ATOM   2040  CZ  ARG A 217     -40.657  -4.580  36.486  1.00 28.13           C  
ATOM   2041  NH1 ARG A 217     -40.570  -3.275  36.723  1.00 26.49           N1+
ATOM   2042  NH2 ARG A 217     -41.723  -5.235  36.864  1.00 28.18           N  
ATOM   2043  HN  ARG A 217     -34.128  -5.644  37.185  1.00  0.00           H  
ATOM   2044  HE  ARG A 217     -39.776  -6.205  35.678  1.00  0.00           H  
ATOM   2045 1HH1 ARG A 217     -39.748  -2.763  36.435  1.00  0.00           H  
ATOM   2046 2HH1 ARG A 217     -41.325  -2.795  37.191  1.00  0.00           H  
ATOM   2047 1HH2 ARG A 217     -41.795  -6.227  36.688  1.00  0.00           H  
ATOM   2048 2HH2 ARG A 217     -42.475  -4.749  37.332  1.00  0.00           H  
ATOM   2049  N   TRP A 218     -34.560  -7.876  38.537  1.00 26.35           N  
ATOM   2050  CA  TRP A 218     -34.347  -9.314  38.634  1.00 26.54           C  
ATOM   2051  C   TRP A 218     -34.763  -9.890  39.981  1.00 27.14           C  
ATOM   2052  O   TRP A 218     -35.055 -11.095  40.053  1.00 29.22           O  
ATOM   2053  CB  TRP A 218     -32.879  -9.653  38.362  1.00 31.61           C  
ATOM   2054  CG  TRP A 218     -31.875  -9.055  39.384  1.00 27.62           C  
ATOM   2055  CD1 TRP A 218     -31.097  -7.953  39.202  1.00 26.72           C  
ATOM   2056  CD2 TRP A 218     -31.524  -9.583  40.666  1.00 27.14           C  
ATOM   2057  CE2 TRP A 218     -30.544  -8.726  41.226  1.00 26.39           C  
ATOM   2058  CE3 TRP A 218     -31.948 -10.689  41.411  1.00 29.77           C  
ATOM   2059  NE1 TRP A 218     -30.306  -7.737  40.319  1.00 28.37           N  
ATOM   2060  CZ2 TRP A 218     -29.988  -8.945  42.478  1.00 27.66           C  
ATOM   2061  CZ3 TRP A 218     -31.392 -10.894  42.668  1.00 30.24           C  
ATOM   2062  CH2 TRP A 218     -30.417 -10.031  43.179  1.00 27.96           C  
ATOM   2063  HN  TRP A 218     -33.767  -7.258  38.446  1.00  0.00           H  
ATOM   2064  HE1 TRP A 218     -29.659  -6.971  40.441  1.00  0.00           H  
ATOM   2065  N   PHE A 219     -34.824  -9.061  41.013  1.00 25.53           N  
ATOM   2066  CA  PHE A 219     -35.142  -9.497  42.370  1.00 26.89           C  
ATOM   2067  C   PHE A 219     -36.638  -9.497  42.636  1.00 25.86           C  
ATOM   2068  O   PHE A 219     -37.050  -9.935  43.700  1.00 27.82           O  
ATOM   2069  CB  PHE A 219     -34.440  -8.599  43.414  1.00 24.74           C  
ATOM   2070  CG  PHE A 219     -34.669  -7.147  43.176  1.00 22.63           C  
ATOM   2071  CD1 PHE A 219     -35.807  -6.539  43.644  1.00 23.39           C  
ATOM   2072  CD2 PHE A 219     -33.756  -6.390  42.437  1.00 24.85           C  
ATOM   2073  CE1 PHE A 219     -36.053  -5.171  43.412  1.00 23.84           C  
ATOM   2074  CE2 PHE A 219     -34.005  -5.034  42.175  1.00 22.18           C  
ATOM   2075  CZ  PHE A 219     -35.122  -4.417  42.672  1.00 21.91           C  
ATOM   2076  HN  PHE A 219     -34.642  -8.080  40.853  1.00  0.00           H  
ATOM   2077  N   LEU A 220     -37.454  -9.037  41.690  1.00 26.48           N  
ATOM   2078  CA  LEU A 220     -38.902  -9.042  41.866  1.00 26.31           C  
ATOM   2079  C   LEU A 220     -39.464 -10.454  41.762  1.00 28.77           C  
ATOM   2080  O   LEU A 220     -38.902 -11.341  41.110  1.00 28.08           O  
ATOM   2081  CB  LEU A 220     -39.575  -8.141  40.821  1.00 26.03           C  
ATOM   2082  CG  LEU A 220     -39.185  -6.665  40.937  1.00 24.71           C  
ATOM   2083  CD1 LEU A 220     -39.854  -5.898  39.813  1.00 25.28           C  
ATOM   2084  CD2 LEU A 220     -39.616  -6.089  42.331  1.00 24.05           C  
ATOM   2085  HN  LEU A 220     -37.062  -8.677  40.832  1.00  0.00           H  
ATOM   2086  N   ASN A 221     -40.616 -10.636  42.393  1.00 27.96           N  
ATOM   2087  CA  ASN A 221     -41.303 -11.918  42.320  1.00 29.61           C  
ATOM   2088  C   ASN A 221     -42.818 -11.740  42.419  1.00 31.37           C  
ATOM   2089  O   ASN A 221     -43.349 -10.656  42.674  1.00 29.96           O  
ATOM   2090  CB  ASN A 221     -40.786 -12.880  43.403  1.00 31.49           C  
ATOM   2091  CG  ASN A 221     -40.971 -12.349  44.836  1.00 38.99           C  
ATOM   2092  ND2 ASN A 221     -39.911 -12.418  45.629  1.00 41.53           N  
ATOM   2093  OD1 ASN A 221     -42.049 -11.901  45.220  1.00 41.73           O  
ATOM   2094  HN  ASN A 221     -41.020  -9.880  42.928  1.00  0.00           H  
ATOM   2095 1HD2 ASN A 221     -39.043 -12.798  45.280  1.00  0.00           H  
ATOM   2096 2HD2 ASN A 221     -39.972 -12.091  46.583  1.00  0.00           H  
ATOM   2097  N   ARG A 222     -43.511 -12.840  42.192  1.00 32.25           N  
ATOM   2098  CA  ARG A 222     -44.964 -12.819  42.181  1.00 33.53           C  
ATOM   2099  C   ARG A 222     -45.575 -12.882  43.574  1.00 38.07           C  
ATOM   2100  O   ARG A 222     -46.792 -12.722  43.690  1.00 44.91           O  
ATOM   2101  CB  ARG A 222     -45.490 -13.994  41.344  1.00 37.46           C  
ATOM   2102  CG  ARG A 222     -45.314 -15.319  42.105  1.00 40.38           C  
ATOM   2103  CD  ARG A 222     -45.506 -16.519  41.191  1.00 39.26           C  
ATOM   2104  NE  ARG A 222     -45.676 -17.773  41.925  1.00 48.82           N  
ATOM   2105  CZ  ARG A 222     -44.685 -18.599  42.252  1.00 54.06           C  
ATOM   2106  NH1 ARG A 222     -43.431 -18.308  41.918  1.00 49.80           N1+
ATOM   2107  NH2 ARG A 222     -44.947 -19.724  42.912  1.00 57.74           N  
ATOM   2108  HN  ARG A 222     -43.024 -13.709  42.024  1.00  0.00           H  
ATOM   2109  HE  ARG A 222     -46.612 -18.030  42.203  1.00  0.00           H  
ATOM   2110 1HH1 ARG A 222     -43.227 -17.456  41.415  1.00  0.00           H  
ATOM   2111 2HH1 ARG A 222     -42.683 -18.939  42.167  1.00  0.00           H  
ATOM   2112 1HH2 ARG A 222     -45.898 -19.950  43.166  1.00  0.00           H  
ATOM   2113 2HH2 ARG A 222     -44.195 -20.352  43.159  1.00  0.00           H  
ATOM   2114  N   PHE A 223     -44.770 -13.096  44.607  1.00 38.47           N  
ATOM   2115  CA  PHE A 223     -45.230 -13.302  45.975  1.00 42.15           C  
ATOM   2116  C   PHE A 223     -45.510 -11.993  46.698  1.00 35.19           C  
ATOM   2117  O   PHE A 223     -44.919 -10.938  46.411  1.00 33.02           O  
ATOM   2118  CB  PHE A 223     -44.187 -14.082  46.777  1.00 41.68           C  
ATOM   2119  CG  PHE A 223     -43.977 -15.487  46.271  1.00 47.84           C  
ATOM   2120  CD1 PHE A 223     -44.910 -16.476  46.533  1.00 47.12           C  
ATOM   2121  CD2 PHE A 223     -42.855 -15.813  45.520  1.00 52.93           C  
ATOM   2122  CE1 PHE A 223     -44.729 -17.768  46.064  1.00 54.45           C  
ATOM   2123  CE2 PHE A 223     -42.669 -17.106  45.047  1.00 53.80           C  
ATOM   2124  CZ  PHE A 223     -43.606 -18.083  45.326  1.00 56.90           C  
ATOM   2125  HN  PHE A 223     -43.775 -13.118  44.434  1.00  0.00           H  
ATOM   2126  N   THR A 224     -46.370 -12.098  47.721  1.00 33.96           N  
ATOM   2127  CA  THR A 224     -46.485 -11.066  48.740  1.00 33.43           C  
ATOM   2128  C   THR A 224     -46.376 -11.728  50.109  1.00 37.25           C  
ATOM   2129  O   THR A 224     -46.484 -12.946  50.252  1.00 47.37           O  
ATOM   2130  CB  THR A 224     -47.801 -10.278  48.571  1.00 40.00           C  
ATOM   2131  CG2 THR A 224     -47.914  -9.183  49.559  1.00 32.80           C  
ATOM   2132  OG1 THR A 224     -47.821  -9.662  47.277  1.00 55.86           O  
ATOM   2133  HN  THR A 224     -46.956 -12.918  47.786  1.00  0.00           H  
ATOM   2134  HG1 THR A 224     -47.750 -10.338  46.599  1.00  0.00           H  
ATOM   2135  N   THR A 225     -46.131 -10.920  51.114  1.00 31.23           N  
ATOM   2136  CA  THR A 225     -46.037 -11.389  52.487  1.00 36.81           C  
ATOM   2137  C   THR A 225     -46.926 -10.538  53.383  1.00 39.85           C  
ATOM   2138  O   THR A 225     -47.379  -9.457  53.001  1.00 38.17           O  
ATOM   2139  CB  THR A 225     -44.586 -11.320  52.975  1.00 40.04           C  
ATOM   2140  CG2 THR A 225     -44.089  -9.886  52.966  1.00 34.58           C  
ATOM   2141  OG1 THR A 225     -44.514 -11.808  54.318  1.00 42.03           O  
ATOM   2142  HN  THR A 225     -46.003  -9.936  50.927  1.00  0.00           H  
ATOM   2143  HG1 THR A 225     -44.491 -11.066  54.927  1.00  0.00           H  
ATOM   2144  N   THR A 226     -47.184 -11.032  54.596  1.00 38.88           N  
ATOM   2145  CA  THR A 226     -47.806 -10.155  55.571  1.00 35.58           C  
ATOM   2146  C   THR A 226     -46.738  -9.359  56.284  1.00 30.48           C  
ATOM   2147  O   THR A 226     -45.565  -9.740  56.333  1.00 33.64           O  
ATOM   2148  CB  THR A 226     -48.620 -10.921  56.615  1.00 36.09           C  
ATOM   2149  CG2 THR A 226     -49.585 -11.892  55.932  1.00 41.47           C  
ATOM   2150  OG1 THR A 226     -47.722 -11.652  57.468  1.00 39.59           O  
ATOM   2151  HN  THR A 226     -46.953 -11.987  54.828  1.00  0.00           H  
ATOM   2152  HG1 THR A 226     -48.201 -11.973  58.236  1.00  0.00           H  
ATOM   2153  N   LEU A 227     -47.169  -8.254  56.872  1.00 31.35           N  
ATOM   2154  CA  LEU A 227     -46.242  -7.422  57.620  1.00 30.84           C  
ATOM   2155  C   LEU A 227     -45.640  -8.171  58.817  1.00 31.90           C  
ATOM   2156  O   LEU A 227     -44.436  -8.082  59.071  1.00 33.09           O  
ATOM   2157  CB  LEU A 227     -46.943  -6.136  58.049  1.00 30.86           C  
ATOM   2158  CG  LEU A 227     -46.093  -5.118  58.779  1.00 33.48           C  
ATOM   2159  CD1 LEU A 227     -44.848  -4.723  57.951  1.00 34.42           C  
ATOM   2160  CD2 LEU A 227     -46.901  -3.886  59.161  1.00 37.11           C  
ATOM   2161  HN  LEU A 227     -48.141  -7.990  56.801  1.00  0.00           H  
ATOM   2162  N   ASN A 228     -46.459  -8.954  59.539  1.00 33.83           N  
ATOM   2163  CA  ASN A 228     -45.942  -9.731  60.672  1.00 36.73           C  
ATOM   2164  C   ASN A 228     -44.893 -10.762  60.230  1.00 32.54           C  
ATOM   2165  O   ASN A 228     -43.839 -10.900  60.874  1.00 37.86           O  
ATOM   2166  CB  ASN A 228     -47.104 -10.445  61.387  1.00 38.31           C  
ATOM   2167  CG  ASN A 228     -47.988  -9.489  62.179  1.00 45.85           C  
ATOM   2168  ND2 ASN A 228     -49.132  -9.991  62.641  1.00 49.14           N  
ATOM   2169  OD1 ASN A 228     -47.649  -8.319  62.376  1.00 47.61           O  
ATOM   2170  HN  ASN A 228     -47.439  -9.008  59.300  1.00  0.00           H  
ATOM   2171 1HD2 ASN A 228     -49.371 -10.955  62.458  1.00  0.00           H  
ATOM   2172 2HD2 ASN A 228     -49.761  -9.408  63.174  1.00  0.00           H  
ATOM   2173  N   ASP A 229     -45.165 -11.511  59.146  1.00 32.66           N  
ATOM   2174  CA  ASP A 229     -44.198 -12.522  58.712  1.00 33.32           C  
ATOM   2175  C   ASP A 229     -42.906 -11.856  58.236  1.00 33.94           C  
ATOM   2176  O   ASP A 229     -41.780 -12.317  58.529  1.00 36.94           O  
ATOM   2177  CB  ASP A 229     -44.796 -13.392  57.598  1.00 35.17           C  
ATOM   2178  CG  ASP A 229     -45.942 -14.278  58.093  1.00 47.84           C  
ATOM   2179  OD1 ASP A 229     -46.143 -14.403  59.323  1.00 52.70           O  
ATOM   2180  OD2 ASP A 229     -46.645 -14.842  57.236  1.00 54.70           O1-
ATOM   2181  HN  ASP A 229     -46.027 -11.378  58.637  1.00  0.00           H  
ATOM   2182  N   PHE A 230     -43.048 -10.726  57.554  1.00 32.20           N  
ATOM   2183  CA  PHE A 230     -41.849 -10.003  57.167  1.00 32.24           C  
ATOM   2184  C   PHE A 230     -41.032  -9.591  58.387  1.00 29.56           C  
ATOM   2185  O   PHE A 230     -39.802  -9.693  58.376  1.00 31.63           O  
ATOM   2186  CB  PHE A 230     -42.176  -8.764  56.336  1.00 28.12           C  
ATOM   2187  CG  PHE A 230     -40.950  -7.951  56.046  1.00 28.32           C  
ATOM   2188  CD1 PHE A 230     -40.099  -8.349  55.020  1.00 27.43           C  
ATOM   2189  CD2 PHE A 230     -40.591  -6.877  56.854  1.00 27.58           C  
ATOM   2190  CE1 PHE A 230     -38.971  -7.674  54.799  1.00 27.12           C  
ATOM   2191  CE2 PHE A 230     -39.429  -6.186  56.623  1.00 31.23           C  
ATOM   2192  CZ  PHE A 230     -38.635  -6.591  55.562  1.00 26.01           C  
ATOM   2193  HN  PHE A 230     -43.965 -10.378  57.311  1.00  0.00           H  
ATOM   2194  N   ASN A 231     -41.691  -9.076  59.429  1.00 32.26           N  
ATOM   2195  CA  ASN A 231     -40.931  -8.578  60.576  1.00 31.66           C  
ATOM   2196  C   ASN A 231     -40.274  -9.706  61.359  1.00 31.92           C  
ATOM   2197  O   ASN A 231     -39.229  -9.488  61.982  1.00 33.38           O  
ATOM   2198  CB  ASN A 231     -41.820  -7.717  61.458  1.00 31.45           C  
ATOM   2199  CG  ASN A 231     -41.935  -6.340  60.926  1.00 32.42           C  
ATOM   2200  ND2 ASN A 231     -43.070  -5.682  61.155  1.00 34.76           N  
ATOM   2201  OD1 ASN A 231     -41.000  -5.863  60.279  1.00 34.38           O  
ATOM   2202  HN  ASN A 231     -42.700  -9.031  59.425  1.00  0.00           H  
ATOM   2203 1HD2 ASN A 231     -43.810  -6.121  61.683  1.00  0.00           H  
ATOM   2204 2HD2 ASN A 231     -43.190  -4.744  60.800  1.00  0.00           H  
ATOM   2205  N   LEU A 232     -40.835 -10.912  61.306  1.00 33.00           N  
ATOM   2206  CA  LEU A 232     -40.102 -12.073  61.820  1.00 38.03           C  
ATOM   2207  C   LEU A 232     -38.773 -12.254  61.078  1.00 41.33           C  
ATOM   2208  O   LEU A 232     -37.706 -12.456  61.697  1.00 39.49           O  
ATOM   2209  CB  LEU A 232     -40.976 -13.326  61.715  1.00 40.67           C  
ATOM   2210  CG  LEU A 232     -42.196 -13.356  62.649  1.00 42.00           C  
ATOM   2211  CD1 LEU A 232     -43.124 -14.531  62.328  1.00 45.10           C  
ATOM   2212  CD2 LEU A 232     -41.732 -13.418  64.091  1.00 42.73           C  
ATOM   2213  HN  LEU A 232     -41.759 -11.026  60.915  1.00  0.00           H  
ATOM   2214  N   VAL A 233     -38.801 -12.113  59.745  1.00 35.70           N  
ATOM   2215  CA  VAL A 233     -37.539 -12.241  59.009  1.00 35.55           C  
ATOM   2216  C   VAL A 233     -36.591 -11.087  59.316  1.00 36.01           C  
ATOM   2217  O   VAL A 233     -35.371 -11.283  59.505  1.00 34.99           O  
ATOM   2218  CB  VAL A 233     -37.841 -12.373  57.510  1.00 36.55           C  
ATOM   2219  CG1 VAL A 233     -36.555 -12.312  56.675  1.00 40.74           C  
ATOM   2220  CG2 VAL A 233     -38.554 -13.655  57.316  1.00 32.79           C  
ATOM   2221  HN  VAL A 233     -39.667 -11.924  59.261  1.00  0.00           H  
ATOM   2222  N   ALA A 234     -37.131  -9.865  59.361  1.00 34.23           N  
ATOM   2223  CA  ALA A 234     -36.340  -8.694  59.708  1.00 33.51           C  
ATOM   2224  C   ALA A 234     -35.594  -8.908  61.011  1.00 37.12           C  
ATOM   2225  O   ALA A 234     -34.390  -8.635  61.109  1.00 35.69           O  
ATOM   2226  CB  ALA A 234     -37.241  -7.455  59.815  1.00 36.95           C  
ATOM   2227  HN  ALA A 234     -38.112  -9.752  59.149  1.00  0.00           H  
ATOM   2228  N   MET A 235     -36.309  -9.365  62.036  1.00 33.52           N  
ATOM   2229  CA  MET A 235     -35.675  -9.551  63.332  1.00 33.80           C  
ATOM   2230  C   MET A 235     -34.533 -10.547  63.227  1.00 37.47           C  
ATOM   2231  O   MET A 235     -33.450 -10.313  63.779  1.00 41.79           O  
ATOM   2232  CB  MET A 235     -36.711 -10.019  64.352  1.00 40.92           C  
ATOM   2233  CG  MET A 235     -36.202 -10.110  65.776  1.00 52.31           C  
ATOM   2234  SD  MET A 235     -37.598 -10.294  66.918  1.00 61.40           S  
ATOM   2235  CE  MET A 235     -38.592  -8.870  66.486  1.00 54.06           C  
ATOM   2236  HN  MET A 235     -37.288  -9.582  61.915  1.00  0.00           H  
ATOM   2237  N   LYS A 236     -34.749 -11.657  62.499  1.00 35.39           N  
ATOM   2238  CA  LYS A 236     -33.669 -12.632  62.330  1.00 34.54           C  
ATOM   2239  C   LYS A 236     -32.410 -12.024  61.705  1.00 34.11           C  
ATOM   2240  O   LYS A 236     -31.299 -12.438  62.053  1.00 36.99           O  
ATOM   2241  CB  LYS A 236     -34.141 -13.820  61.496  1.00 39.04           C  
ATOM   2242  CG  LYS A 236     -33.093 -14.914  61.381  1.00 46.10           C  
ATOM   2243  CD  LYS A 236     -33.536 -16.108  60.526  1.00 51.16           C  
ATOM   2244  CE  LYS A 236     -32.309 -16.861  60.014  1.00 54.21           C  
ATOM   2245  NZ  LYS A 236     -32.653 -18.065  59.207  1.00 60.19           N1+
ATOM   2246  HN  LYS A 236     -35.650 -11.817  62.072  1.00  0.00           H  
ATOM   2247  HZ1 LYS A 236     -31.805 -18.518  58.899  1.00  0.00           H  
ATOM   2248  HZ2 LYS A 236     -33.197 -17.787  58.403  1.00  0.00           H  
ATOM   2249  HZ3 LYS A 236     -33.191 -18.707  59.772  1.00  0.00           H  
ATOM   2250  N   TYR A 237     -32.542 -11.065  60.774  1.00 28.62           N  
ATOM   2251  CA  TYR A 237     -31.379 -10.524  60.055  1.00 26.52           C  
ATOM   2252  C   TYR A 237     -30.897  -9.154  60.559  1.00 23.93           C  
ATOM   2253  O   TYR A 237     -30.123  -8.481  59.864  1.00 26.31           O  
ATOM   2254  CB  TYR A 237     -31.687 -10.454  58.557  1.00 28.12           C  
ATOM   2255  CG  TYR A 237     -31.711 -11.836  57.938  1.00 29.44           C  
ATOM   2256  CD1 TYR A 237     -30.540 -12.412  57.439  1.00 30.94           C  
ATOM   2257  CD2 TYR A 237     -32.881 -12.572  57.879  1.00 30.24           C  
ATOM   2258  CE1 TYR A 237     -30.537 -13.677  56.908  1.00 32.96           C  
ATOM   2259  CE2 TYR A 237     -32.878 -13.842  57.352  1.00 32.10           C  
ATOM   2260  CZ  TYR A 237     -31.709 -14.368  56.850  1.00 33.16           C  
ATOM   2261  OH  TYR A 237     -31.744 -15.641  56.336  1.00 37.16           O  
ATOM   2262  HN  TYR A 237     -33.462 -10.707  60.563  1.00  0.00           H  
ATOM   2263  HH  TYR A 237     -31.654 -16.277  57.049  1.00  0.00           H  
ATOM   2264  N   ASN A 238     -31.267  -8.791  61.788  1.00 26.58           N  
ATOM   2265  CA  ASN A 238     -30.845  -7.536  62.399  1.00 26.95           C  
ATOM   2266  C   ASN A 238     -31.290  -6.322  61.581  1.00 24.87           C  
ATOM   2267  O   ASN A 238     -30.576  -5.331  61.480  1.00 25.98           O  
ATOM   2268  CB  ASN A 238     -29.338  -7.522  62.624  1.00 30.04           C  
ATOM   2269  CG  ASN A 238     -28.944  -6.498  63.639  1.00 32.92           C  
ATOM   2270  ND2 ASN A 238     -27.738  -5.961  63.530  1.00 35.93           N  
ATOM   2271  OD1 ASN A 238     -29.755  -6.155  64.488  1.00 37.16           O  
ATOM   2272  HN  ASN A 238     -31.864  -9.411  62.317  1.00  0.00           H  
ATOM   2273 1HD2 ASN A 238     -27.115  -6.264  62.796  1.00  0.00           H  
ATOM   2274 2HD2 ASN A 238     -27.442  -5.248  64.181  1.00  0.00           H  
ATOM   2275  N   TYR A 239     -32.496  -6.378  61.046  1.00 24.73           N  
ATOM   2276  CA  TYR A 239     -33.167  -5.254  60.402  1.00 22.47           C  
ATOM   2277  C   TYR A 239     -34.166  -4.660  61.397  1.00 25.28           C  
ATOM   2278  O   TYR A 239     -34.768  -5.376  62.194  1.00 28.44           O  
ATOM   2279  CB  TYR A 239     -33.916  -5.726  59.145  1.00 22.93           C  
ATOM   2280  CG  TYR A 239     -33.084  -5.733  57.874  1.00 23.56           C  
ATOM   2281  CD1 TYR A 239     -31.858  -6.375  57.816  1.00 22.32           C  
ATOM   2282  CD2 TYR A 239     -33.536  -5.083  56.737  1.00 22.02           C  
ATOM   2283  CE1 TYR A 239     -31.083  -6.357  56.640  1.00 21.01           C  
ATOM   2284  CE2 TYR A 239     -32.782  -5.056  55.527  1.00 22.83           C  
ATOM   2285  CZ  TYR A 239     -31.562  -5.700  55.498  1.00 24.85           C  
ATOM   2286  OH  TYR A 239     -30.815  -5.666  54.344  1.00 24.47           O  
ATOM   2287  HN  TYR A 239     -32.988  -7.259  61.085  1.00  0.00           H  
ATOM   2288  HH  TYR A 239     -30.610  -4.755  54.122  1.00  0.00           H  
ATOM   2289  N   GLU A 240     -34.364  -3.345  61.316  1.00 22.93           N  
ATOM   2290  CA  GLU A 240     -35.377  -2.698  62.127  1.00 24.32           C  
ATOM   2291  C   GLU A 240     -36.765  -3.185  61.746  1.00 25.99           C  
ATOM   2292  O   GLU A 240     -37.033  -3.520  60.595  1.00 26.24           O  
ATOM   2293  CB  GLU A 240     -35.307  -1.189  61.959  1.00 25.73           C  
ATOM   2294  CG  GLU A 240     -34.000  -0.680  62.374  1.00 31.72           C  
ATOM   2295  CD  GLU A 240     -34.051   0.763  62.700  1.00 49.41           C  
ATOM   2296  OE1 GLU A 240     -33.888   1.105  63.900  1.00 52.46           O  
ATOM   2297  OE2 GLU A 240     -34.257   1.538  61.741  1.00 53.86           O1-
ATOM   2298  HN  GLU A 240     -33.803  -2.793  60.683  1.00  0.00           H  
ATOM   2299  N   PRO A 241     -37.691  -3.219  62.688  1.00 25.52           N  
ATOM   2300  CA  PRO A 241     -39.043  -3.625  62.326  1.00 24.94           C  
ATOM   2301  C   PRO A 241     -39.641  -2.588  61.379  1.00 22.52           C  
ATOM   2302  O   PRO A 241     -39.277  -1.414  61.391  1.00 32.04           O  
ATOM   2303  CB  PRO A 241     -39.789  -3.681  63.677  1.00 33.49           C  
ATOM   2304  CG  PRO A 241     -38.904  -3.107  64.643  1.00 34.57           C  
ATOM   2305  CD  PRO A 241     -37.505  -3.143  64.150  1.00 30.29           C  
ATOM   2306  N   LEU A 242     -40.517  -3.054  60.507  1.00 27.46           N  
ATOM   2307  CA  LEU A 242     -41.181  -2.165  59.556  1.00 25.97           C  
ATOM   2308  C   LEU A 242     -42.560  -1.849  60.120  1.00 27.82           C  
ATOM   2309  O   LEU A 242     -43.282  -2.758  60.482  1.00 30.19           O  
ATOM   2310  CB  LEU A 242     -41.333  -2.832  58.190  1.00 27.54           C  
ATOM   2311  CG  LEU A 242     -41.782  -1.968  56.999  1.00 23.52           C  
ATOM   2312  CD1 LEU A 242     -40.655  -0.990  56.692  1.00 24.42           C  
ATOM   2313  CD2 LEU A 242     -42.165  -2.865  55.809  1.00 26.43           C  
ATOM   2314  HN  LEU A 242     -40.731  -4.041  60.497  1.00  0.00           H  
ATOM   2315  N   THR A 243     -42.911  -0.568  60.187  1.00 29.18           N  
ATOM   2316  CA  THR A 243     -44.197  -0.188  60.750  1.00 29.53           C  
ATOM   2317  C   THR A 243     -45.193   0.152  59.652  1.00 32.23           C  
ATOM   2318  O   THR A 243     -44.844   0.355  58.473  1.00 28.53           O  
ATOM   2319  CB  THR A 243     -44.039   1.013  61.681  1.00 30.44           C  
ATOM   2320  CG2 THR A 243     -42.905   0.793  62.693  1.00 31.06           C  
ATOM   2321  OG1 THR A 243     -43.719   2.174  60.914  1.00 27.26           O  
ATOM   2322  HN  THR A 243     -42.282   0.144  59.845  1.00  0.00           H  
ATOM   2323  HG1 THR A 243     -44.087   2.951  61.341  1.00  0.00           H  
ATOM   2324  N   GLN A 244     -46.466   0.250  60.060  1.00 28.57           N  
ATOM   2325  CA  GLN A 244     -47.460   0.685  59.093  1.00 27.94           C  
ATOM   2326  C   GLN A 244     -47.174   2.099  58.615  1.00 29.31           C  
ATOM   2327  O   GLN A 244     -47.486   2.429  57.464  1.00 27.78           O  
ATOM   2328  CB  GLN A 244     -48.879   0.579  59.671  1.00 27.94           C  
ATOM   2329  CG  GLN A 244     -49.982   1.002  58.681  1.00 32.45           C  
ATOM   2330  CD  GLN A 244     -50.029   0.140  57.448  1.00 34.25           C  
ATOM   2331  NE2 GLN A 244     -50.207   0.772  56.286  1.00 34.54           N  
ATOM   2332  OE1 GLN A 244     -49.931  -1.084  57.533  1.00 38.18           O  
ATOM   2333  HN  GLN A 244     -46.726   0.028  61.010  1.00  0.00           H  
ATOM   2334 1HE2 GLN A 244     -50.292   1.778  56.266  1.00  0.00           H  
ATOM   2335 2HE2 GLN A 244     -50.257   0.244  55.426  1.00  0.00           H  
ATOM   2336  N   ASP A 245     -46.597   2.954  59.475  1.00 27.82           N  
ATOM   2337  CA  ASP A 245     -46.225   4.283  59.001  1.00 27.27           C  
ATOM   2338  C   ASP A 245     -45.161   4.211  57.915  1.00 25.75           C  
ATOM   2339  O   ASP A 245     -45.190   5.000  56.963  1.00 26.78           O  
ATOM   2340  CB  ASP A 245     -45.729   5.160  60.154  1.00 28.02           C  
ATOM   2341  CG  ASP A 245     -45.743   6.641  59.796  1.00 35.39           C  
ATOM   2342  OD1 ASP A 245     -46.773   7.133  59.278  1.00 36.76           O  
ATOM   2343  OD2 ASP A 245     -44.739   7.325  60.057  1.00 39.32           O1-
ATOM   2344  HN  ASP A 245     -46.424   2.682  60.432  1.00  0.00           H  
ATOM   2345  N   HIS A 246     -44.186   3.304  58.059  1.00 23.96           N  
ATOM   2346  CA  HIS A 246     -43.203   3.095  56.991  1.00 23.57           C  
ATOM   2347  C   HIS A 246     -43.882   2.673  55.691  1.00 25.35           C  
ATOM   2348  O   HIS A 246     -43.511   3.150  54.604  1.00 26.76           O  
ATOM   2349  CB  HIS A 246     -42.197   2.018  57.396  1.00 23.39           C  
ATOM   2350  CG  HIS A 246     -41.276   2.417  58.504  1.00 24.12           C  
ATOM   2351  CD2 HIS A 246     -40.739   3.615  58.818  1.00 23.09           C  
ATOM   2352  ND1 HIS A 246     -40.814   1.526  59.452  1.00 29.10           N  
ATOM   2353  CE1 HIS A 246     -40.001   2.157  60.276  1.00 26.15           C  
ATOM   2354  NE2 HIS A 246     -39.929   3.424  59.909  1.00 27.36           N  
ATOM   2355  HN  HIS A 246     -44.127   2.761  58.908  1.00  0.00           H  
ATOM   2356  HE2 HIS A 246     -39.370   4.135  60.358  1.00  0.00           H  
ATOM   2357  N   VAL A 247     -44.820   1.727  55.776  1.00 27.82           N  
ATOM   2358  CA  VAL A 247     -45.582   1.298  54.608  1.00 24.59           C  
ATOM   2359  C   VAL A 247     -46.282   2.492  53.964  1.00 27.72           C  
ATOM   2360  O   VAL A 247     -46.257   2.669  52.745  1.00 30.93           O  
ATOM   2361  CB  VAL A 247     -46.591   0.197  54.999  1.00 27.13           C  
ATOM   2362  CG1 VAL A 247     -47.483  -0.149  53.847  1.00 30.73           C  
ATOM   2363  CG2 VAL A 247     -45.838  -1.028  55.500  1.00 30.89           C  
ATOM   2364  HN  VAL A 247     -45.007   1.298  56.671  1.00  0.00           H  
ATOM   2365  N   ASP A 248     -46.922   3.331  54.789  1.00 30.81           N  
ATOM   2366  CA  ASP A 248     -47.600   4.520  54.283  1.00 31.77           C  
ATOM   2367  C   ASP A 248     -46.632   5.469  53.588  1.00 29.45           C  
ATOM   2368  O   ASP A 248     -46.942   5.989  52.507  1.00 33.26           O  
ATOM   2369  CB  ASP A 248     -48.333   5.240  55.435  1.00 30.63           C  
ATOM   2370  CG  ASP A 248     -49.491   4.437  55.983  1.00 32.98           C  
ATOM   2371  OD1 ASP A 248     -49.954   3.481  55.311  1.00 34.67           O  
ATOM   2372  OD2 ASP A 248     -49.972   4.758  57.096  1.00 34.74           O1-
ATOM   2373  HN  ASP A 248     -46.936   3.137  55.780  1.00  0.00           H  
ATOM   2374  N   ILE A 249     -45.446   5.685  54.172  1.00 26.38           N  
ATOM   2375  CA  ILE A 249     -44.429   6.579  53.605  1.00 26.20           C  
ATOM   2376  C   ILE A 249     -43.933   6.057  52.260  1.00 27.67           C  
ATOM   2377  O   ILE A 249     -43.554   6.842  51.373  1.00 30.40           O  
ATOM   2378  CB  ILE A 249     -43.278   6.770  54.628  1.00 25.80           C  
ATOM   2379  CG1 ILE A 249     -43.733   7.709  55.769  1.00 28.76           C  
ATOM   2380  CG2 ILE A 249     -42.028   7.265  53.985  1.00 29.83           C  
ATOM   2381  CD1 ILE A 249     -42.850   7.581  57.017  1.00 29.68           C  
ATOM   2382  HN  ILE A 249     -45.242   5.212  55.041  1.00  0.00           H  
ATOM   2383  N   LEU A 250     -43.976   4.738  52.062  1.00 25.96           N  
ATOM   2384  CA  LEU A 250     -43.548   4.162  50.795  1.00 30.52           C  
ATOM   2385  C   LEU A 250     -44.640   4.194  49.748  1.00 31.31           C  
ATOM   2386  O   LEU A 250     -44.421   3.696  48.625  1.00 30.09           O  
ATOM   2387  CB  LEU A 250     -43.068   2.726  51.010  1.00 24.31           C  
ATOM   2388  CG  LEU A 250     -41.746   2.673  51.766  1.00 24.57           C  
ATOM   2389  CD1 LEU A 250     -41.508   1.253  52.253  1.00 23.29           C  
ATOM   2390  CD2 LEU A 250     -40.487   3.172  50.897  1.00 22.57           C  
ATOM   2391  HN  LEU A 250     -44.309   4.133  52.799  1.00  0.00           H  
ATOM   2392  N   GLY A 251     -45.814   4.729  50.102  1.00 32.89           N  
ATOM   2393  CA  GLY A 251     -46.960   4.756  49.225  1.00 33.51           C  
ATOM   2394  C   GLY A 251     -46.687   5.315  47.838  1.00 29.92           C  
ATOM   2395  O   GLY A 251     -47.005   4.686  46.827  1.00 31.64           O  
ATOM   2396  HN  GLY A 251     -45.902   5.132  51.024  1.00  0.00           H  
ATOM   2397  N   PRO A 252     -46.152   6.536  47.760  1.00 34.94           N  
ATOM   2398  CA  PRO A 252     -45.855   7.115  46.433  1.00 36.82           C  
ATOM   2399  C   PRO A 252     -44.959   6.257  45.550  1.00 31.70           C  
ATOM   2400  O   PRO A 252     -45.230   6.125  44.341  1.00 35.36           O  
ATOM   2401  CB  PRO A 252     -45.176   8.437  46.791  1.00 39.45           C  
ATOM   2402  CG  PRO A 252     -45.849   8.837  48.093  1.00 44.26           C  
ATOM   2403  CD  PRO A 252     -46.062   7.545  48.837  1.00 41.41           C  
ATOM   2404  N   LEU A 253     -43.874   5.706  46.106  1.00 29.12           N  
ATOM   2405  CA  LEU A 253     -42.981   4.872  45.293  1.00 26.27           C  
ATOM   2406  C   LEU A 253     -43.688   3.600  44.835  1.00 25.62           C  
ATOM   2407  O   LEU A 253     -43.524   3.148  43.697  1.00 26.81           O  
ATOM   2408  CB  LEU A 253     -41.718   4.524  46.086  1.00 24.31           C  
ATOM   2409  CG  LEU A 253     -40.791   5.699  46.317  1.00 23.48           C  
ATOM   2410  CD1 LEU A 253     -39.696   5.414  47.352  1.00 23.07           C  
ATOM   2411  CD2 LEU A 253     -40.183   6.025  44.973  1.00 24.13           C  
ATOM   2412  HN  LEU A 253     -43.670   5.864  47.083  1.00  0.00           H  
ATOM   2413  N   SER A 254     -44.499   3.007  45.722  1.00 27.03           N  
ATOM   2414  CA  SER A 254     -45.302   1.851  45.339  1.00 25.20           C  
ATOM   2415  C   SER A 254     -46.292   2.190  44.216  1.00 28.44           C  
ATOM   2416  O   SER A 254     -46.503   1.400  43.279  1.00 31.34           O  
ATOM   2417  CB  SER A 254     -46.019   1.347  46.599  1.00 31.02           C  
ATOM   2418  OG  SER A 254     -46.901   0.303  46.316  1.00 34.84           O  
ATOM   2419  HN  SER A 254     -44.555   3.364  46.665  1.00  0.00           H  
ATOM   2420  HG  SER A 254     -46.441  -0.536  46.397  1.00  0.00           H  
ATOM   2421  N   ALA A 255     -46.911   3.366  44.286  1.00 33.10           N  
ATOM   2422  CA  ALA A 255     -47.849   3.755  43.236  1.00 39.63           C  
ATOM   2423  C   ALA A 255     -47.127   3.961  41.914  1.00 39.24           C  
ATOM   2424  O   ALA A 255     -47.628   3.571  40.848  1.00 39.38           O  
ATOM   2425  CB  ALA A 255     -48.586   5.025  43.652  1.00 37.75           C  
ATOM   2426  HN  ALA A 255     -46.733   3.987  45.062  1.00  0.00           H  
ATOM   2427  N   GLN A 256     -45.939   4.565  41.973  1.00 33.58           N  
ATOM   2428  CA  GLN A 256     -45.216   4.899  40.751  1.00 37.70           C  
ATOM   2429  C   GLN A 256     -44.747   3.641  40.038  1.00 35.01           C  
ATOM   2430  O   GLN A 256     -44.793   3.561  38.807  1.00 38.46           O  
ATOM   2431  CB  GLN A 256     -44.029   5.802  41.079  1.00 39.45           C  
ATOM   2432  CG  GLN A 256     -43.103   6.035  39.893  1.00 40.01           C  
ATOM   2433  CD  GLN A 256     -41.943   6.938  40.204  1.00 40.29           C  
ATOM   2434  NE2 GLN A 256     -41.101   7.178  39.210  1.00 40.64           N  
ATOM   2435  OE1 GLN A 256     -41.790   7.407  41.336  1.00 45.73           O  
ATOM   2436  HN  GLN A 256     -45.537   4.793  42.871  1.00  0.00           H  
ATOM   2437 1HE2 GLN A 256     -41.262   6.767  38.301  1.00  0.00           H  
ATOM   2438 2HE2 GLN A 256     -40.298   7.772  39.361  1.00  0.00           H  
ATOM   2439  N   THR A 257     -44.305   2.644  40.793  1.00 31.79           N  
ATOM   2440  CA  THR A 257     -43.829   1.405  40.196  1.00 28.55           C  
ATOM   2441  C   THR A 257     -44.899   0.351  40.017  1.00 28.71           C  
ATOM   2442  O   THR A 257     -44.668  -0.610  39.281  1.00 31.89           O  
ATOM   2443  CB  THR A 257     -42.739   0.799  41.064  1.00 24.51           C  
ATOM   2444  CG2 THR A 257     -41.585   1.774  41.218  1.00 27.08           C  
ATOM   2445  OG1 THR A 257     -43.255   0.536  42.393  1.00 27.25           O  
ATOM   2446  HN  THR A 257     -44.299   2.746  41.798  1.00  0.00           H  
ATOM   2447  HG1 THR A 257     -43.698   1.320  42.726  1.00  0.00           H  
ATOM   2448  N   GLY A 258     -46.062   0.494  40.658  1.00 29.99           N  
ATOM   2449  CA  GLY A 258     -47.056  -0.554  40.609  1.00 32.84           C  
ATOM   2450  C   GLY A 258     -46.755  -1.777  41.446  1.00 33.55           C  
ATOM   2451  O   GLY A 258     -47.414  -2.804  41.276  1.00 35.87           O  
ATOM   2452  HN  GLY A 258     -46.248   1.339  41.180  1.00  0.00           H  
ATOM   2453  N   ILE A 259     -45.796  -1.703  42.361  1.00 29.01           N  
ATOM   2454  CA  ILE A 259     -45.403  -2.837  43.198  1.00 30.32           C  
ATOM   2455  C   ILE A 259     -45.836  -2.527  44.623  1.00 26.62           C  
ATOM   2456  O   ILE A 259     -45.336  -1.578  45.221  1.00 27.95           O  
ATOM   2457  CB  ILE A 259     -43.889  -3.073  43.112  1.00 30.96           C  
ATOM   2458  CG1 ILE A 259     -43.513  -3.316  41.641  1.00 33.60           C  
ATOM   2459  CG2 ILE A 259     -43.431  -4.237  44.003  1.00 30.16           C  
ATOM   2460  CD1 ILE A 259     -42.090  -3.158  41.426  1.00 34.52           C  
ATOM   2461  HN  ILE A 259     -45.315  -0.823  42.485  1.00  0.00           H  
ATOM   2462  N   ALA A 260     -46.783  -3.292  45.157  1.00 28.54           N  
ATOM   2463  CA  ALA A 260     -47.233  -3.029  46.524  1.00 33.29           C  
ATOM   2464  C   ALA A 260     -46.089  -3.208  47.518  1.00 30.36           C  
ATOM   2465  O   ALA A 260     -45.160  -3.987  47.292  1.00 27.30           O  
ATOM   2466  CB  ALA A 260     -48.398  -3.954  46.877  1.00 33.87           C  
ATOM   2467  HN  ALA A 260     -47.188  -4.048  44.624  1.00  0.00           H  
ATOM   2468  N   VAL A 261     -46.152  -2.463  48.635  1.00 27.52           N  
ATOM   2469  CA  VAL A 261     -45.083  -2.514  49.618  1.00 25.42           C  
ATOM   2470  C   VAL A 261     -44.862  -3.934  50.118  1.00 26.54           C  
ATOM   2471  O   VAL A 261     -43.723  -4.401  50.179  1.00 24.52           O  
ATOM   2472  CB  VAL A 261     -45.343  -1.541  50.783  1.00 29.60           C  
ATOM   2473  CG1 VAL A 261     -44.319  -1.796  51.847  1.00 25.19           C  
ATOM   2474  CG2 VAL A 261     -45.264  -0.088  50.305  1.00 33.51           C  
ATOM   2475  HN  VAL A 261     -46.949  -1.863  48.792  1.00  0.00           H  
ATOM   2476  N   LEU A 262     -45.938  -4.660  50.448  1.00 26.62           N  
ATOM   2477  CA  LEU A 262     -45.750  -6.017  50.964  1.00 27.87           C  
ATOM   2478  C   LEU A 262     -45.252  -7.003  49.896  1.00 28.53           C  
ATOM   2479  O   LEU A 262     -44.599  -8.003  50.245  1.00 29.58           O  
ATOM   2480  CB  LEU A 262     -47.064  -6.518  51.600  1.00 28.30           C  
ATOM   2481  CG  LEU A 262     -47.392  -5.677  52.845  1.00 28.03           C  
ATOM   2482  CD1 LEU A 262     -48.755  -6.064  53.428  1.00 31.76           C  
ATOM   2483  CD2 LEU A 262     -46.321  -5.885  53.898  1.00 32.07           C  
ATOM   2484  HN  LEU A 262     -46.866  -4.277  50.342  1.00  0.00           H  
ATOM   2485  N   ASP A 263     -45.454  -6.675  48.612  1.00 29.32           N  
ATOM   2486  CA  ASP A 263     -44.854  -7.394  47.489  1.00 27.99           C  
ATOM   2487  C   ASP A 263     -43.333  -7.144  47.456  1.00 25.65           C  
ATOM   2488  O   ASP A 263     -42.506  -8.083  47.405  1.00 28.14           O  
ATOM   2489  CB  ASP A 263     -45.586  -6.895  46.217  1.00 27.96           C  
ATOM   2490  CG  ASP A 263     -45.154  -7.553  44.923  1.00 43.33           C  
ATOM   2491  OD1 ASP A 263     -44.018  -8.037  44.784  1.00 41.59           O  
ATOM   2492  OD2 ASP A 263     -45.994  -7.512  43.994  1.00 49.51           O1-
ATOM   2493  HN  ASP A 263     -46.054  -5.888  48.409  1.00  0.00           H  
ATOM   2494  N   MET A 264     -42.930  -5.884  47.610  1.00 24.73           N  
ATOM   2495  CA  MET A 264     -41.511  -5.613  47.700  1.00 26.72           C  
ATOM   2496  C   MET A 264     -40.890  -6.237  48.936  1.00 26.46           C  
ATOM   2497  O   MET A 264     -39.717  -6.624  48.917  1.00 26.61           O  
ATOM   2498  CB  MET A 264     -41.279  -4.109  47.651  1.00 23.57           C  
ATOM   2499  CG  MET A 264     -39.785  -3.726  47.452  1.00 23.25           C  
ATOM   2500  SD  MET A 264     -39.147  -4.228  45.848  1.00 23.30           S  
ATOM   2501  CE  MET A 264     -39.715  -2.778  44.965  1.00 24.73           C  
ATOM   2502  HN  MET A 264     -43.602  -5.132  47.663  1.00  0.00           H  
ATOM   2503  N   CYS A 265     -41.640  -6.298  50.046  1.00 25.08           N  
ATOM   2504  CA  CYS A 265     -41.133  -6.962  51.245  1.00 24.90           C  
ATOM   2505  C   CYS A 265     -40.845  -8.431  50.996  1.00 26.05           C  
ATOM   2506  O   CYS A 265     -39.853  -8.965  51.516  1.00 25.02           O  
ATOM   2507  CB  CYS A 265     -42.141  -6.823  52.391  1.00 27.48           C  
ATOM   2508  SG  CYS A 265     -42.165  -5.197  53.139  1.00 25.62           S  
ATOM   2509  HN  CYS A 265     -42.561  -5.883  50.053  1.00  0.00           H  
ATOM   2510  HG  CYS A 265     -42.873  -4.363  52.371  1.00  0.00           H  
ATOM   2511  N   ALA A 266     -41.694  -9.098  50.202  1.00 27.77           N  
ATOM   2512  CA  ALA A 266     -41.394 -10.468  49.796  1.00 28.01           C  
ATOM   2513  C   ALA A 266     -40.088 -10.564  49.009  1.00 31.60           C  
ATOM   2514  O   ALA A 266     -39.311 -11.517  49.195  1.00 33.76           O  
ATOM   2515  CB  ALA A 266     -42.548 -11.032  48.988  1.00 29.03           C  
ATOM   2516  HN  ALA A 266     -42.543  -8.652  49.884  1.00  0.00           H  
ATOM   2517  N   SER A 267     -39.803  -9.573  48.146  1.00 26.05           N  
ATOM   2518  CA  SER A 267     -38.492  -9.588  47.485  1.00 26.14           C  
ATOM   2519  C   SER A 267     -37.345  -9.438  48.483  1.00 24.97           C  
ATOM   2520  O   SER A 267     -36.297 -10.095  48.365  1.00 26.12           O  
ATOM   2521  CB  SER A 267     -38.382  -8.456  46.470  1.00 30.21           C  
ATOM   2522  OG  SER A 267     -39.166  -8.744  45.362  1.00 32.60           O  
ATOM   2523  HN  SER A 267     -40.471  -8.840  47.958  1.00  0.00           H  
ATOM   2524  HG  SER A 267     -38.689  -9.338  44.778  1.00  0.00           H  
ATOM   2525  N   LEU A 268     -37.482  -8.505  49.420  1.00 24.39           N  
ATOM   2526  CA  LEU A 268     -36.425  -8.303  50.403  1.00 24.51           C  
ATOM   2527  C   LEU A 268     -36.219  -9.564  51.254  1.00 25.98           C  
ATOM   2528  O   LEU A 268     -35.081  -9.949  51.543  1.00 25.69           O  
ATOM   2529  CB  LEU A 268     -36.754  -7.080  51.260  1.00 22.99           C  
ATOM   2530  CG  LEU A 268     -35.752  -6.771  52.365  1.00 22.21           C  
ATOM   2531  CD1 LEU A 268     -34.287  -6.730  51.809  1.00 24.72           C  
ATOM   2532  CD2 LEU A 268     -36.126  -5.430  53.025  1.00 23.28           C  
ATOM   2533  HN  LEU A 268     -38.317  -7.937  49.451  1.00  0.00           H  
ATOM   2534  N   LYS A 269     -37.305 -10.237  51.634  1.00 23.66           N  
ATOM   2535  CA  LYS A 269     -37.173 -11.479  52.385  1.00 28.09           C  
ATOM   2536  C   LYS A 269     -36.347 -12.480  51.597  1.00 28.83           C  
ATOM   2537  O   LYS A 269     -35.432 -13.113  52.142  1.00 30.90           O  
ATOM   2538  CB  LYS A 269     -38.555 -12.047  52.695  1.00 29.52           C  
ATOM   2539  CG  LYS A 269     -38.551 -13.395  53.369  1.00 38.45           C  
ATOM   2540  CD  LYS A 269     -39.977 -13.907  53.521  1.00 44.43           C  
ATOM   2541  CE  LYS A 269     -40.911 -12.898  54.185  1.00 51.40           C  
ATOM   2542  NZ  LYS A 269     -42.270 -13.515  54.408  1.00 57.10           N1+
ATOM   2543  HN  LYS A 269     -38.222  -9.885  51.401  1.00  0.00           H  
ATOM   2544  HZ1 LYS A 269     -42.279 -13.998  55.295  1.00  0.00           H  
ATOM   2545  HZ2 LYS A 269     -42.468 -14.171  53.666  1.00  0.00           H  
ATOM   2546  HZ3 LYS A 269     -42.973 -12.790  54.413  1.00  0.00           H  
ATOM   2547  N   GLU A 270     -36.645 -12.621  50.295  1.00 27.30           N  
ATOM   2548  CA  GLU A 270     -35.873 -13.567  49.492  1.00 28.15           C  
ATOM   2549  C   GLU A 270     -34.410 -13.141  49.350  1.00 30.25           C  
ATOM   2550  O   GLU A 270     -33.519 -13.989  49.399  1.00 33.32           O  
ATOM   2551  CB  GLU A 270     -36.526 -13.777  48.124  1.00 40.14           C  
ATOM   2552  CG  GLU A 270     -37.828 -14.541  48.244  1.00 51.15           C  
ATOM   2553  CD  GLU A 270     -37.635 -15.931  48.859  1.00 64.01           C  
ATOM   2554  OE1 GLU A 270     -38.346 -16.266  49.839  1.00 65.94           O  
ATOM   2555  OE2 GLU A 270     -36.769 -16.683  48.361  1.00 68.69           O1-
ATOM   2556  HN  GLU A 270     -37.390 -12.082  49.878  1.00  0.00           H  
ATOM   2557  N   LEU A 271     -34.127 -11.832  49.218  1.00 27.99           N  
ATOM   2558  CA  LEU A 271     -32.724 -11.408  49.157  1.00 26.25           C  
ATOM   2559  C   LEU A 271     -31.983 -11.690  50.465  1.00 32.46           C  
ATOM   2560  O   LEU A 271     -30.794 -12.032  50.449  1.00 30.94           O  
ATOM   2561  CB  LEU A 271     -32.637  -9.924  48.812  1.00 25.42           C  
ATOM   2562  CG  LEU A 271     -33.074  -9.581  47.393  1.00 25.96           C  
ATOM   2563  CD1 LEU A 271     -33.392  -8.102  47.294  1.00 27.43           C  
ATOM   2564  CD2 LEU A 271     -31.957  -9.918  46.392  1.00 29.22           C  
ATOM   2565  HN  LEU A 271     -34.871 -11.151  49.162  1.00  0.00           H  
ATOM   2566  N   LEU A 272     -32.659 -11.536  51.609  1.00 27.57           N  
ATOM   2567  CA  LEU A 272     -31.996 -11.790  52.893  1.00 26.60           C  
ATOM   2568  C   LEU A 272     -31.737 -13.278  53.099  1.00 29.80           C  
ATOM   2569  O   LEU A 272     -30.722 -13.658  53.692  1.00 34.93           O  
ATOM   2570  CB  LEU A 272     -32.823 -11.268  54.062  1.00 27.30           C  
ATOM   2571  CG  LEU A 272     -32.932  -9.765  54.111  1.00 27.21           C  
ATOM   2572  CD1 LEU A 272     -34.001  -9.475  55.132  1.00 26.33           C  
ATOM   2573  CD2 LEU A 272     -31.593  -9.160  54.530  1.00 26.47           C  
ATOM   2574  HN  LEU A 272     -33.626 -11.245  51.589  1.00  0.00           H  
ATOM   2575  N   GLN A 273     -32.654 -14.129  52.656  1.00 29.98           N  
ATOM   2576  CA  GLN A 273     -32.479 -15.561  52.882  1.00 34.27           C  
ATOM   2577  C   GLN A 273     -31.576 -16.204  51.832  1.00 38.42           C  
ATOM   2578  O   GLN A 273     -30.926 -17.213  52.128  1.00 43.77           O  
ATOM   2579  CB  GLN A 273     -33.832 -16.259  52.892  1.00 33.48           C  
ATOM   2580  CG  GLN A 273     -34.733 -15.878  54.029  1.00 36.48           C  
ATOM   2581  CD  GLN A 273     -36.137 -16.440  53.874  1.00 39.93           C  
ATOM   2582  NE2 GLN A 273     -36.938 -16.317  54.920  1.00 43.57           N  
ATOM   2583  OE1 GLN A 273     -36.502 -16.943  52.813  1.00 48.79           O  
ATOM   2584  HN  GLN A 273     -33.468 -13.788  52.165  1.00  0.00           H  
ATOM   2585 1HE2 GLN A 273     -36.600 -15.883  55.767  1.00  0.00           H  
ATOM   2586 2HE2 GLN A 273     -37.888 -16.657  54.872  1.00  0.00           H  
ATOM   2587  N   ASN A 274     -31.520 -15.661  50.607  1.00 36.94           N  
ATOM   2588  CA  ASN A 274     -30.771 -16.290  49.523  1.00 39.66           C  
ATOM   2589  C   ASN A 274     -29.517 -15.544  49.092  1.00 38.42           C  
ATOM   2590  O   ASN A 274     -28.663 -16.145  48.434  1.00 40.74           O  
ATOM   2591  CB  ASN A 274     -31.635 -16.439  48.265  1.00 43.02           C  
ATOM   2592  CG  ASN A 274     -32.874 -17.255  48.486  1.00 50.25           C  
ATOM   2593  ND2 ASN A 274     -33.841 -17.082  47.590  1.00 56.84           N  
ATOM   2594  OD1 ASN A 274     -32.974 -18.041  49.426  1.00 51.50           O  
ATOM   2595  HN  ASN A 274     -32.008 -14.795  50.430  1.00  0.00           H  
ATOM   2596 1HD2 ASN A 274     -33.714 -16.430  46.829  1.00  0.00           H  
ATOM   2597 2HD2 ASN A 274     -34.703 -17.603  47.670  1.00  0.00           H  
ATOM   2598  N   GLY A 275     -29.400 -14.271  49.398  1.00 38.97           N  
ATOM   2599  CA  GLY A 275     -28.351 -13.462  48.828  1.00 35.84           C  
ATOM   2600  C   GLY A 275     -28.699 -13.100  47.396  1.00 34.94           C  
ATOM   2601  O   GLY A 275     -29.813 -13.315  46.927  1.00 36.91           O  
ATOM   2602  HN  GLY A 275     -30.055 -13.853  50.043  1.00  0.00           H  
ATOM   2603  N   MET A 276     -27.705 -12.567  46.686  1.00 39.12           N  
ATOM   2604  CA  MET A 276     -27.904 -12.044  45.345  1.00 38.92           C  
ATOM   2605  C   MET A 276     -27.462 -12.991  44.242  1.00 41.06           C  
ATOM   2606  O   MET A 276     -27.735 -12.699  43.079  1.00 40.91           O  
ATOM   2607  CB  MET A 276     -27.165 -10.714  45.179  1.00 38.54           C  
ATOM   2608  CG  MET A 276     -27.707  -9.628  46.058  1.00 39.03           C  
ATOM   2609  SD  MET A 276     -27.182  -8.037  45.437  1.00 38.52           S  
ATOM   2610  CE  MET A 276     -27.623  -7.042  46.860  1.00 34.21           C  
ATOM   2611  HN  MET A 276     -26.782 -12.525  47.094  1.00  0.00           H  
ATOM   2612  N   ASN A 277     -26.808 -14.110  44.577  1.00 39.26           N  
ATOM   2613  CA  ASN A 277     -26.359 -15.093  43.592  1.00 43.42           C  
ATOM   2614  C   ASN A 277     -25.484 -14.452  42.518  1.00 44.58           C  
ATOM   2615  O   ASN A 277     -25.611 -14.750  41.326  1.00 47.17           O  
ATOM   2616  CB  ASN A 277     -27.547 -15.826  42.966  1.00 52.26           C  
ATOM   2617  CG  ASN A 277     -28.314 -16.659  43.982  1.00 61.98           C  
ATOM   2618  ND2 ASN A 277     -27.637 -17.645  44.562  1.00 64.48           N  
ATOM   2619  OD1 ASN A 277     -29.500 -16.421  44.243  1.00 64.32           O  
ATOM   2620  HN  ASN A 277     -26.616 -14.283  45.553  1.00  0.00           H  
ATOM   2621 1HD2 ASN A 277     -26.670 -17.804  44.319  1.00  0.00           H  
ATOM   2622 2HD2 ASN A 277     -28.090 -18.235  45.246  1.00  0.00           H  
ATOM   2623  N   GLY A 278     -24.584 -13.564  42.946  1.00 44.94           N  
ATOM   2624  CA  GLY A 278     -23.632 -12.955  42.043  1.00 41.96           C  
ATOM   2625  C   GLY A 278     -24.120 -11.734  41.294  1.00 45.27           C  
ATOM   2626  O   GLY A 278     -23.352 -11.168  40.504  1.00 44.12           O  
ATOM   2627  HN  GLY A 278     -24.567 -13.311  43.924  1.00  0.00           H  
ATOM   2628  N   ARG A 279     -25.359 -11.307  41.507  1.00 40.26           N  
ATOM   2629  CA  ARG A 279     -25.895 -10.158  40.798  1.00 39.50           C  
ATOM   2630  C   ARG A 279     -25.714  -8.888  41.633  1.00 34.42           C  
ATOM   2631  O   ARG A 279     -25.257  -8.921  42.781  1.00 36.52           O  
ATOM   2632  CB  ARG A 279     -27.362 -10.415  40.431  1.00 35.27           C  
ATOM   2633  CG  ARG A 279     -27.523 -11.560  39.406  1.00 36.34           C  
ATOM   2634  CD  ARG A 279     -28.948 -12.037  39.269  1.00 41.09           C  
ATOM   2635  NE  ARG A 279     -29.377 -12.748  40.473  1.00 45.05           N  
ATOM   2636  CZ  ARG A 279     -30.493 -13.464  40.589  1.00 43.20           C  
ATOM   2637  NH1 ARG A 279     -31.330 -13.588  39.565  1.00 46.92           N1+
ATOM   2638  NH2 ARG A 279     -30.774 -14.042  41.744  1.00 40.04           N  
ATOM   2639  HN  ARG A 279     -25.941 -11.791  42.176  1.00  0.00           H  
ATOM   2640  HE  ARG A 279     -28.777 -12.691  41.283  1.00  0.00           H  
ATOM   2641 1HH1 ARG A 279     -31.120 -13.142  38.684  1.00  0.00           H  
ATOM   2642 2HH1 ARG A 279     -32.177 -14.129  39.668  1.00  0.00           H  
ATOM   2643 1HH2 ARG A 279     -30.142 -13.943  42.525  1.00  0.00           H  
ATOM   2644 2HH2 ARG A 279     -31.621 -14.582  41.845  1.00  0.00           H  
ATOM   2645  N   THR A 280     -26.046  -7.749  41.031  1.00 32.38           N  
ATOM   2646  CA  THR A 280     -25.931  -6.450  41.680  1.00 27.43           C  
ATOM   2647  C   THR A 280     -27.225  -5.678  41.493  1.00 24.91           C  
ATOM   2648  O   THR A 280     -28.012  -5.983  40.587  1.00 25.46           O  
ATOM   2649  CB  THR A 280     -24.763  -5.632  41.126  1.00 29.74           C  
ATOM   2650  CG2 THR A 280     -23.468  -6.439  41.307  1.00 32.05           C  
ATOM   2651  OG1 THR A 280     -24.973  -5.395  39.722  1.00 30.72           O  
ATOM   2652  HN  THR A 280     -26.393  -7.787  40.083  1.00  0.00           H  
ATOM   2653  HG1 THR A 280     -25.781  -4.891  39.599  1.00  0.00           H  
ATOM   2654  N   ILE A 281     -27.441  -4.708  42.382  1.00 23.43           N  
ATOM   2655  CA  ILE A 281     -28.566  -3.782  42.340  1.00 20.79           C  
ATOM   2656  C   ILE A 281     -28.008  -2.380  42.404  1.00 21.17           C  
ATOM   2657  O   ILE A 281     -27.313  -2.038  43.364  1.00 22.94           O  
ATOM   2658  CB  ILE A 281     -29.537  -4.035  43.496  1.00 20.82           C  
ATOM   2659  CG1 ILE A 281     -30.034  -5.494  43.489  1.00 22.26           C  
ATOM   2660  CG2 ILE A 281     -30.690  -3.019  43.487  1.00 22.91           C  
ATOM   2661  CD1 ILE A 281     -30.925  -5.853  44.737  1.00 24.14           C  
ATOM   2662  HN  ILE A 281     -26.778  -4.608  43.138  1.00  0.00           H  
ATOM   2663  N   LEU A 282     -28.300  -1.561  41.379  1.00 24.79           N  
ATOM   2664  CA  LEU A 282     -27.828  -0.172  41.355  1.00 23.24           C  
ATOM   2665  C   LEU A 282     -26.331  -0.127  41.641  1.00 25.49           C  
ATOM   2666  O   LEU A 282     -25.851   0.723  42.390  1.00 25.04           O  
ATOM   2667  CB  LEU A 282     -28.629   0.719  42.313  1.00 23.92           C  
ATOM   2668  CG  LEU A 282     -30.022   1.078  41.791  1.00 22.56           C  
ATOM   2669  CD1 LEU A 282     -30.755   1.887  42.839  1.00 23.31           C  
ATOM   2670  CD2 LEU A 282     -29.965   1.792  40.433  1.00 23.93           C  
ATOM   2671  HN  LEU A 282     -28.855  -1.909  40.610  1.00  0.00           H  
ATOM   2672  N   GLY A 283     -25.603  -1.078  41.039  1.00 29.09           N  
ATOM   2673  CA  GLY A 283     -24.158  -1.116  41.179  1.00 32.02           C  
ATOM   2674  C   GLY A 283     -23.634  -1.577  42.522  1.00 32.82           C  
ATOM   2675  O   GLY A 283     -22.437  -1.422  42.795  1.00 34.38           O  
ATOM   2676  HN  GLY A 283     -26.067  -1.779  40.479  1.00  0.00           H  
ATOM   2677  N   SER A 284     -24.492  -2.144  43.383  1.00 25.02           N  
ATOM   2678  CA  SER A 284     -24.044  -2.623  44.680  1.00 22.96           C  
ATOM   2679  C   SER A 284     -24.294  -4.118  44.820  1.00 24.14           C  
ATOM   2680  O   SER A 284     -25.273  -4.661  44.296  1.00 23.19           O  
ATOM   2681  CB  SER A 284     -24.770  -1.881  45.776  1.00 22.29           C  
ATOM   2682  OG  SER A 284     -24.319  -2.320  47.064  1.00 25.94           O  
ATOM   2683  HN  SER A 284     -25.464  -2.240  43.126  1.00  0.00           H  
ATOM   2684  HG  SER A 284     -24.553  -1.665  47.726  1.00  0.00           H  
ATOM   2685  N   ALA A 285     -23.398  -4.796  45.537  1.00 25.77           N  
ATOM   2686  CA  ALA A 285     -23.594  -6.205  45.842  1.00 23.68           C  
ATOM   2687  C   ALA A 285     -24.072  -6.386  47.281  1.00 23.97           C  
ATOM   2688  O   ALA A 285     -24.133  -7.534  47.752  1.00 30.93           O  
ATOM   2689  CB  ALA A 285     -22.310  -7.014  45.579  1.00 29.55           C  
ATOM   2690  HN  ALA A 285     -22.571  -4.325  45.874  1.00  0.00           H  
ATOM   2691  N   LEU A 286     -24.436  -5.298  47.950  1.00 22.21           N  
ATOM   2692  CA  LEU A 286     -25.046  -5.296  49.284  1.00 23.99           C  
ATOM   2693  C   LEU A 286     -26.369  -4.544  49.236  1.00 23.85           C  
ATOM   2694  O   LEU A 286     -26.588  -3.681  48.377  1.00 23.02           O  
ATOM   2695  CB  LEU A 286     -24.163  -4.587  50.329  1.00 29.79           C  
ATOM   2696  CG  LEU A 286     -22.779  -5.154  50.566  1.00 35.57           C  
ATOM   2697  CD1 LEU A 286     -22.021  -4.251  51.539  1.00 32.39           C  
ATOM   2698  CD2 LEU A 286     -22.915  -6.587  51.051  1.00 38.11           C  
ATOM   2699  HN  LEU A 286     -24.281  -4.404  47.506  1.00  0.00           H  
ATOM   2700  N   LEU A 287     -27.230  -4.827  50.218  1.00 21.99           N  
ATOM   2701  CA  LEU A 287     -28.467  -4.064  50.343  1.00 22.75           C  
ATOM   2702  C   LEU A 287     -28.160  -2.717  50.993  1.00 22.10           C  
ATOM   2703  O   LEU A 287     -27.681  -2.673  52.135  1.00 27.38           O  
ATOM   2704  CB  LEU A 287     -29.490  -4.865  51.162  1.00 20.87           C  
ATOM   2705  CG  LEU A 287     -29.727  -6.254  50.534  1.00 22.42           C  
ATOM   2706  CD1 LEU A 287     -30.610  -7.146  51.396  1.00 27.72           C  
ATOM   2707  CD2 LEU A 287     -30.327  -6.128  49.152  1.00 29.37           C  
ATOM   2708  HN  LEU A 287     -27.025  -5.568  50.873  1.00  0.00           H  
ATOM   2709  N   GLU A 288     -28.465  -1.624  50.296  1.00 18.25           N  
ATOM   2710  CA  GLU A 288     -28.086  -0.272  50.740  1.00 18.25           C  
ATOM   2711  C   GLU A 288     -29.181   0.361  51.575  1.00 18.92           C  
ATOM   2712  O   GLU A 288     -30.350   0.372  51.165  1.00 19.27           O  
ATOM   2713  CB  GLU A 288     -27.825   0.601  49.509  1.00 21.57           C  
ATOM   2714  CG  GLU A 288     -26.653   0.130  48.630  1.00 27.83           C  
ATOM   2715  CD  GLU A 288     -25.290   0.366  49.240  1.00 38.72           C  
ATOM   2716  OE1 GLU A 288     -25.150   1.340  50.030  1.00 35.08           O  
ATOM   2717  OE2 GLU A 288     -24.358  -0.409  48.893  1.00 37.21           O1-
ATOM   2718  HN  GLU A 288     -28.975  -1.726  49.430  1.00  0.00           H  
ATOM   2719  N   ASP A 289     -28.780   0.990  52.721  1.00 16.58           N  
ATOM   2720  CA  ASP A 289     -29.805   1.506  53.626  1.00 17.20           C  
ATOM   2721  C   ASP A 289     -29.602   2.993  53.946  1.00 18.10           C  
ATOM   2722  O   ASP A 289     -30.249   3.483  54.894  1.00 19.12           O  
ATOM   2723  CB  ASP A 289     -29.898   0.645  54.899  1.00 20.49           C  
ATOM   2724  CG  ASP A 289     -28.791   0.932  55.979  1.00 17.37           C  
ATOM   2725  OD1 ASP A 289     -27.751   1.534  55.618  1.00 19.20           O  
ATOM   2726  OD2 ASP A 289     -29.071   0.467  57.149  1.00 20.03           O1-
ATOM   2727  HN  ASP A 289     -27.799   1.095  52.937  1.00  0.00           H  
ATOM   2728  N   GLU A 290     -28.804   3.727  53.143  1.00 19.22           N  
ATOM   2729  CA  GLU A 290     -28.604   5.143  53.463  1.00 20.21           C  
ATOM   2730  C   GLU A 290     -29.294   6.058  52.453  1.00 21.02           C  
ATOM   2731  O   GLU A 290     -28.907   7.206  52.262  1.00 23.51           O  
ATOM   2732  CB  GLU A 290     -27.115   5.461  53.690  1.00 21.66           C  
ATOM   2733  CG  GLU A 290     -26.558   4.711  54.952  1.00 24.96           C  
ATOM   2734  CD  GLU A 290     -25.297   5.348  55.626  1.00 24.23           C  
ATOM   2735  OE1 GLU A 290     -24.709   6.318  55.036  1.00 21.22           O  
ATOM   2736  OE2 GLU A 290     -24.885   4.814  56.712  1.00 22.61           O1-
ATOM   2737  HN  GLU A 290     -28.355   3.310  52.340  1.00  0.00           H  
ATOM   2738  N   PHE A 291     -30.382   5.590  51.832  1.00 17.19           N  
ATOM   2739  CA  PHE A 291     -31.293   6.450  51.091  1.00 16.53           C  
ATOM   2740  C   PHE A 291     -32.680   6.405  51.700  1.00 18.84           C  
ATOM   2741  O   PHE A 291     -33.297   5.329  51.784  1.00 18.76           O  
ATOM   2742  CB  PHE A 291     -31.385   6.003  49.615  1.00 18.69           C  
ATOM   2743  CG  PHE A 291     -30.119   6.092  48.854  1.00 21.92           C  
ATOM   2744  CD1 PHE A 291     -29.744   7.294  48.260  1.00 26.42           C  
ATOM   2745  CD2 PHE A 291     -29.296   4.991  48.771  1.00 23.22           C  
ATOM   2746  CE1 PHE A 291     -28.541   7.358  47.523  1.00 28.65           C  
ATOM   2747  CE2 PHE A 291     -28.099   5.039  48.024  1.00 30.62           C  
ATOM   2748  CZ  PHE A 291     -27.728   6.231  47.436  1.00 29.41           C  
ATOM   2749  HN  PHE A 291     -30.579   4.601  51.879  1.00  0.00           H  
ATOM   2750  N   THR A 292     -33.233   7.573  52.050  1.00 17.70           N  
ATOM   2751  CA  THR A 292     -34.601   7.588  52.577  1.00 18.05           C  
ATOM   2752  C   THR A 292     -35.599   7.571  51.403  1.00 18.84           C  
ATOM   2753  O   THR A 292     -35.245   7.830  50.225  1.00 20.10           O  
ATOM   2754  CB  THR A 292     -34.852   8.851  53.393  1.00 20.53           C  
ATOM   2755  CG2 THR A 292     -33.824   9.033  54.507  1.00 20.63           C  
ATOM   2756  OG1 THR A 292     -34.797   9.971  52.484  1.00 23.31           O  
ATOM   2757  HN  THR A 292     -32.714   8.434  51.952  1.00  0.00           H  
ATOM   2758  HG1 THR A 292     -35.387  10.662  52.792  1.00  0.00           H  
ATOM   2759  N   PRO A 293     -36.884   7.317  51.680  1.00 19.75           N  
ATOM   2760  CA  PRO A 293     -37.890   7.431  50.613  1.00 19.97           C  
ATOM   2761  C   PRO A 293     -37.876   8.804  49.985  1.00 21.96           C  
ATOM   2762  O   PRO A 293     -37.976   8.907  48.755  1.00 22.37           O  
ATOM   2763  CB  PRO A 293     -39.213   7.091  51.341  1.00 21.98           C  
ATOM   2764  CG  PRO A 293     -38.749   6.144  52.499  1.00 20.07           C  
ATOM   2765  CD  PRO A 293     -37.386   6.684  52.934  1.00 19.87           C  
ATOM   2766  N   PHE A 294     -37.648   9.866  50.773  1.00 22.86           N  
ATOM   2767  CA  PHE A 294     -37.608  11.201  50.185  1.00 25.22           C  
ATOM   2768  C   PHE A 294     -36.401  11.378  49.276  1.00 21.73           C  
ATOM   2769  O   PHE A 294     -36.506  12.039  48.220  1.00 23.26           O  
ATOM   2770  CB  PHE A 294     -37.591  12.260  51.308  1.00 29.71           C  
ATOM   2771  CG  PHE A 294     -37.240  13.662  50.836  1.00 43.66           C  
ATOM   2772  CD1 PHE A 294     -35.914  14.056  50.666  1.00 47.86           C  
ATOM   2773  CD2 PHE A 294     -38.231  14.588  50.591  1.00 49.67           C  
ATOM   2774  CE1 PHE A 294     -35.601  15.336  50.225  1.00 48.68           C  
ATOM   2775  CE2 PHE A 294     -37.914  15.873  50.157  1.00 49.65           C  
ATOM   2776  CZ  PHE A 294     -36.607  16.239  49.977  1.00 45.85           C  
ATOM   2777  HN  PHE A 294     -37.505   9.742  51.765  1.00  0.00           H  
ATOM   2778  N   ASP A 295     -35.247  10.832  49.659  1.00 20.47           N  
ATOM   2779  CA  ASP A 295     -34.060  10.882  48.811  1.00 20.22           C  
ATOM   2780  C   ASP A 295     -34.336  10.228  47.458  1.00 22.23           C  
ATOM   2781  O   ASP A 295     -33.932  10.730  46.391  1.00 22.62           O  
ATOM   2782  CB  ASP A 295     -32.903  10.140  49.455  1.00 21.97           C  
ATOM   2783  CG  ASP A 295     -32.389  10.801  50.719  1.00 27.24           C  
ATOM   2784  OD1 ASP A 295     -32.685  12.000  50.941  1.00 25.77           O  
ATOM   2785  OD2 ASP A 295     -31.712  10.087  51.507  1.00 23.12           O1-
ATOM   2786  HN  ASP A 295     -35.193  10.373  50.557  1.00  0.00           H  
ATOM   2787  N   VAL A 296     -35.031   9.088  47.480  1.00 19.26           N  
ATOM   2788  CA  VAL A 296     -35.325   8.389  46.240  1.00 20.16           C  
ATOM   2789  C   VAL A 296     -36.267   9.215  45.375  1.00 21.41           C  
ATOM   2790  O   VAL A 296     -36.058   9.382  44.168  1.00 22.29           O  
ATOM   2791  CB  VAL A 296     -35.909   6.994  46.541  1.00 19.70           C  
ATOM   2792  CG1 VAL A 296     -36.394   6.370  45.210  1.00 21.19           C  
ATOM   2793  CG2 VAL A 296     -34.863   6.123  47.131  1.00 21.00           C  
ATOM   2794  HN  VAL A 296     -35.353   8.711  48.360  1.00  0.00           H  
ATOM   2795  N   VAL A 297     -37.352   9.713  45.960  1.00 22.83           N  
ATOM   2796  CA  VAL A 297     -38.299  10.518  45.188  1.00 25.89           C  
ATOM   2797  C   VAL A 297     -37.626  11.757  44.599  1.00 29.33           C  
ATOM   2798  O   VAL A 297     -37.888  12.147  43.449  1.00 30.84           O  
ATOM   2799  CB  VAL A 297     -39.493  10.923  46.063  1.00 30.15           C  
ATOM   2800  CG1 VAL A 297     -40.329  11.914  45.294  1.00 30.65           C  
ATOM   2801  CG2 VAL A 297     -40.326   9.698  46.433  1.00 29.42           C  
ATOM   2802  HN  VAL A 297     -37.523   9.535  46.939  1.00  0.00           H  
ATOM   2803  N   ARG A 298     -36.776  12.414  45.386  1.00 28.36           N  
ATOM   2804  CA  ARG A 298     -36.167  13.654  44.924  1.00 33.78           C  
ATOM   2805  C   ARG A 298     -35.271  13.387  43.743  1.00 31.56           C  
ATOM   2806  O   ARG A 298     -35.302  14.121  42.740  1.00 36.65           O  
ATOM   2807  CB  ARG A 298     -35.368  14.301  46.059  1.00 35.50           C  
ATOM   2808  CG  ARG A 298     -34.806  15.669  45.740  1.00 44.89           C  
ATOM   2809  CD  ARG A 298     -33.788  16.073  46.801  1.00 51.68           C  
ATOM   2810  NE  ARG A 298     -33.431  17.496  46.777  1.00 58.76           N  
ATOM   2811  CZ  ARG A 298     -32.659  18.066  45.851  1.00 56.16           C  
ATOM   2812  NH1 ARG A 298     -32.367  19.360  45.921  1.00 52.50           N1+
ATOM   2813  NH2 ARG A 298     -32.185  17.344  44.849  1.00 62.01           N  
ATOM   2814  HN  ARG A 298     -36.554  12.053  46.303  1.00  0.00           H  
ATOM   2815  HE  ARG A 298     -33.795  18.084  47.513  1.00  0.00           H  
ATOM   2816 1HH1 ARG A 298     -32.728  19.919  46.681  1.00  0.00           H  
ATOM   2817 2HH1 ARG A 298     -31.784  19.785  45.214  1.00  0.00           H  
ATOM   2818 1HH2 ARG A 298     -32.405  16.360  44.787  1.00  0.00           H  
ATOM   2819 2HH2 ARG A 298     -31.603  17.777  44.146  1.00  0.00           H  
ATOM   2820  N   GLN A 299     -34.522  12.287  43.803  1.00 31.27           N  
ATOM   2821  CA  GLN A 299     -33.550  12.003  42.763  1.00 26.89           C  
ATOM   2822  C   GLN A 299     -34.130  11.294  41.536  1.00 30.02           C  
ATOM   2823  O   GLN A 299     -33.654  11.544  40.418  1.00 35.77           O  
ATOM   2824  CB  GLN A 299     -32.401  11.211  43.391  1.00 26.60           C  
ATOM   2825  CG  GLN A 299     -31.262  11.117  42.454  1.00 26.06           C  
ATOM   2826  CD  GLN A 299     -30.080  10.356  42.982  1.00 21.96           C  
ATOM   2827  NE2 GLN A 299     -29.930  10.224  44.285  1.00 22.55           N  
ATOM   2828  OE1 GLN A 299     -29.320   9.846  42.152  1.00 23.32           O  
ATOM   2829  HN  GLN A 299     -34.631  11.647  44.577  1.00  0.00           H  
ATOM   2830 1HE2 GLN A 299     -30.595  10.649  44.916  1.00  0.00           H  
ATOM   2831 2HE2 GLN A 299     -29.150   9.698  44.653  1.00  0.00           H  
ATOM   2832  N   CYS A 300     -35.151  10.453  41.750  1.00 28.84           N  
ATOM   2833  CA  CYS A 300     -35.776   9.660  40.653  1.00 29.46           C  
ATOM   2834  C   CYS A 300     -37.151  10.221  40.262  1.00 48.12           C  
ATOM   2835  O   CYS A 300     -38.032   9.416  39.901  1.00 62.49           O  
ATOM   2836  CB  CYS A 300     -35.924   8.199  41.062  1.00 26.52           C  
ATOM   2837  SG  CYS A 300     -34.352   7.406  41.489  1.00 33.64           S  
ATOM   2838  HN  CYS A 300     -35.510  10.353  42.689  1.00  0.00           H  
ATOM   2839  HG  CYS A 300     -34.474   6.081  41.365  1.00  0.00           H  
ATOM   2840  N   SER A 301     -37.321  11.545  40.329  1.00 53.72           N  
ATOM   2841  CA  SER A 301     -38.566  12.203  39.940  1.00 67.35           C  
ATOM   2842  C   SER A 301     -38.878  12.027  38.459  1.00 76.75           C  
ATOM   2843  O   SER A 301     -38.196  12.598  37.602  1.00 84.34           O  
ATOM   2844  CB  SER A 301     -38.522  13.693  40.303  1.00 67.43           C  
ATOM   2845  OG  SER A 301     -37.220  14.236  40.167  1.00 66.91           O  
ATOM   2846  HN  SER A 301     -36.557  12.115  40.663  1.00  0.00           H  
ATOM   2847  HG  SER A 301     -36.915  14.555  41.020  1.00  0.00           H  
ATOM   2848  N   GLY A 302     -39.916  11.253  38.150  1.00 77.23           N  
ATOM   2849  CA  GLY A 302     -40.228  10.960  36.765  1.00 80.54           C  
ATOM   2850  C   GLY A 302     -39.112  10.168  36.116  1.00 80.64           C  
ATOM   2851  O   GLY A 302     -38.458  10.646  35.183  1.00 79.20           O  
ATOM   2852  HN  GLY A 302     -40.490  10.867  38.886  1.00  0.00           H  
ATOM   2853  N   VAL A 303     -38.881   8.963  36.639  1.00 81.48           N  
ATOM   2854  CA  VAL A 303     -37.827   8.050  36.195  1.00 78.38           C  
ATOM   2855  C   VAL A 303     -36.437   8.644  36.418  1.00 76.74           C  
ATOM   2856  O   VAL A 303     -35.744   8.290  37.383  1.00 74.13           O  
ATOM   2857  CB  VAL A 303     -38.029   7.642  34.725  1.00 76.47           C  
ATOM   2858  CG1 VAL A 303     -36.753   7.046  34.161  1.00 76.79           C  
ATOM   2859  CG2 VAL A 303     -39.185   6.652  34.617  1.00 74.21           C  
ATOM   2860  OXT VAL A 303     -36.001   9.482  35.632  1.00  0.00           O1-
ATOM   2861  HN  VAL A 303     -39.476   8.659  37.396  1.00  0.00           H  
TER   
ATOM   2862  N   UNL d   1      -9.701  19.051  72.680  0.00  0.00           N  
ATOM   2863  N   UNL d   1     -12.834  14.023  73.542  0.00  0.00           N  
ATOM   2864  N   UNL d   1     -12.607  10.485  72.828  0.00  0.00           N  
ATOM   2865  N   UNL d   1     -10.748   6.335  70.598  0.00  0.00           N  
ATOM   2866  C   UNL d   1     -12.295  15.199  74.103  0.00  0.00           C  
ATOM   2867  C   UNL d   1     -11.559  16.143  73.383  0.00  0.00           C  
ATOM   2868  C   UNL d   1     -11.053  17.286  74.018  0.00  0.00           C  
ATOM   2869  C   UNL d   1     -10.306  18.256  73.270  0.00  0.00           C  
ATOM   2870  C   UNL d   1     -11.278  17.483  75.384  0.00  0.00           C  
ATOM   2871  C   UNL d   1     -12.011  16.545  76.109  0.00  0.00           C  
ATOM   2872  C   UNL d   1     -12.517  15.411  75.470  0.00  0.00           C  
ATOM   2873  C   UNL d   1     -12.603  12.715  73.937  0.00  0.00           C  
ATOM   2874  C   UNL d   1     -13.391  11.686  73.124  0.00  0.00           C  
ATOM   2875  C   UNL d   1     -12.895   9.342  73.550  0.00  0.00           C  
ATOM   2876  C   UNL d   1     -12.234   8.089  73.151  0.00  0.00           C  
ATOM   2877  C   UNL d   1     -11.223   8.088  72.271  0.00  0.00           C  
ATOM   2878  C   UNL d   1     -10.819   9.338  71.611  0.00  0.00           C  
ATOM   2879  C   UNL d   1     -11.528  10.525  71.889  0.00  0.00           C  
ATOM   2880  C   UNL d   1      -9.742   9.371  70.710  0.00  0.00           C  
ATOM   2881  C   UNL d   1     -11.134  11.715  71.256  0.00  0.00           C  
ATOM   2882  C   UNL d   1     -10.061  11.731  70.362  0.00  0.00           C  
ATOM   2883  C   UNL d   1      -9.366  10.561  70.088  0.00  0.00           C  
ATOM   2884  C   UNL d   1     -10.662   6.751  71.918  0.00  0.00           C  
ATOM   2885  C   UNL d   1     -10.165   5.037  70.273  0.00  0.00           C  
ATOM   2886  C   UNL d   1     -11.685   6.862  69.604  0.00  0.00           C  
ATOM   2887  C   UNL d   1      -9.867   4.849  68.802  0.00  0.00           C  
ATOM   2888  C   UNL d   1     -10.268   5.792  67.837  0.00  0.00           C  
ATOM   2889  C   UNL d   1      -9.191   3.691  68.386  0.00  0.00           C  
ATOM   2890  C   UNL d   1     -10.987   7.048  68.259  0.00  0.00           C  
ATOM   2891  C   UNL d   1      -9.953   5.584  66.486  0.00  0.00           C  
ATOM   2892  C   UNL d   1      -9.273   4.433  66.090  0.00  0.00           C  
ATOM   2893  C   UNL d   1      -8.897   3.484  67.038  0.00  0.00           C  
ATOM   2894  O   UNL d   1     -11.807  12.348  74.798  0.00  0.00           O  
ATOM   2895  O   UNL d   1     -13.644   9.334  74.527  0.00  0.00           O  
ATOM   2896  O   UNL d   1     -10.134   6.075  72.799  0.00  0.00           O  
ATOM   2897  H   UNL d   1     -13.452  14.142  72.741  0.00  0.00           H  
END
