# Supplementary material for: Identification of a novel inhibitor of SARS-CoV-2 3CL-PRO through virtual screening and molecular dynamics simulation
Source: PeerJ. 2021 Apr 13;9:e11261. doi: 10.7717/peerj.11261 (PMC8051358; doi:10.7717/peerj.11261)
Supplement: Supplemental Information 11 [file peerj-09-11261-s011.zip › L220477.sdf]

L220477
  Mrv2019 10052020482D          

 37 42  0  0  0  0            999 V2000
    0.6411    0.2854    0.0000 N   0  0  0  0  0  0  0  0  0  0  0  0
    0.6411    1.1104    0.0000 C   0  0  0  0  0  0  0  0  0  0  0  0
    0.6411    1.9354    0.0000 C   0  0  0  0  0  0  0  0  0  0  0  0
    1.3556    2.3479    0.0000 C   0  0  0  0  0  0  0  0  0  0  0  0
    2.0701    1.9354    0.0000 N   0  0  0  0  0  0  0  0  0  0  0  0
    1.3556    3.1729    0.0000 N   0  0  0  0  0  0  0  0  0  0  0  0
    0.6411    3.5854    0.0000 C   0  0  0  0  0  0  0  0  0  0  0  0
   -0.0734    3.1729    0.0000 C   0  0  0  0  0  0  0  0  0  0  0  0
   -0.0734    2.3479    0.0000 C   0  0  0  0  0  0  0  0  0  0  0  0
   -0.7878    1.9354    0.0000 C   0  0  0  0  0  0  0  0  0  0  0  0
   -0.7878    1.1104    0.0000 C   0  0  0  0  0  0  0  0  0  0  0  0
   -1.5023    0.6979    0.0000 C   0  0  0  0  0  0  0  0  0  0  0  0
   -2.2168    1.1104    0.0000 C   0  0  0  0  0  0  0  0  0  0  0  0
   -2.2168    1.9354    0.0000 C   0  0  0  0  0  0  0  0  0  0  0  0
   -1.5023    2.3479    0.0000 C   0  0  0  0  0  0  0  0  0  0  0  0
   -3.0014    2.1904    0.0000 O   0  0  0  0  0  0  0  0  0  0  0  0
   -3.4863    1.5229    0.0000 C   0  0  0  0  0  0  0  0  0  0  0  0
   -3.0014    0.8555    0.0000 O   0  0  0  0  0  0  0  0  0  0  0  0
   -0.7878    3.5854    0.0000 C   0  0  0  0  0  0  0  0  0  0  0  0
   -1.5023    3.1729    0.0000 O   0  0  0  0  0  0  0  0  0  0  0  0
   -0.7878    4.4104    0.0000 C   0  0  0  0  0  0  0  0  0  0  0  0
   -0.0734    4.8229    0.0000 C   0  0  0  0  0  0  0  0  0  0  0  0
    0.6411    4.4104    0.0000 C   0  0  0  0  0  0  0  0  0  0  0  0
   -0.0734    5.6479    0.0000 C   0  0  0  0  0  0  0  0  0  0  0  0
   -0.7878    6.0604    0.0000 C   0  0  0  0  0  0  0  0  0  0  0  0
   -0.7878    6.8854    0.0000 C   0  0  0  0  0  0  0  0  0  0  0  0
   -0.0734    7.2979    0.0000 C   0  0  0  0  0  0  0  0  0  0  0  0
    0.6411    6.8854    0.0000 C   0  0  0  0  0  0  0  0  0  0  0  0
    0.6411    6.0604    0.0000 C   0  0  0  0  0  0  0  0  0  0  0  0
    2.0701    3.5854    0.0000 C   0  0  0  0  0  0  0  0  0  0  0  0
    2.0701    4.4104    0.0000 C   0  0  0  0  0  0  0  0  0  0  0  0
    2.7845    4.8229    0.0000 C   0  0  0  0  0  0  0  0  0  0  0  0
    3.4990    4.4104    0.0000 C   0  0  0  0  0  0  0  0  0  0  0  0
    3.4990    3.5854    0.0000 C   0  0  0  0  0  0  0  0  0  0  0  0
    2.7845    3.1729    0.0000 C   0  0  0  0  0  0  0  0  0  0  0  0
    2.7845    2.3479    0.0000 C   0  0  0  0  0  0  0  0  0  0  0  0
    2.7845    1.5229    0.0000 N   0  0  0  0  0  0  0  0  0  0  0  0
  1  2  3  0  0  0  0
  2  3  1  0  0  0  0
  3  4  2  0  0  0  0
  4  5  1  0  0  0  0
  4  6  1  0  0  0  0
  6  7  1  0  0  0  0
  7  8  2  0  0  0  0
  8  9  1  0  0  0  0
  3  9  1  0  0  0  0
  9 10  1  0  0  0  0
 10 11  4  0  0  0  0
 11 12  4  0  0  0  0
 12 13  4  0  0  0  0
 13 14  4  0  0  0  0
 14 15  4  0  0  0  0
 10 15  4  0  0  0  0
 14 16  1  0  0  0  0
 16 17  1  0  0  0  0
 17 18  1  0  0  0  0
 13 18  1  0  0  0  0
  8 19  1  0  0  0  0
 19 20  2  0  0  0  0
 19 21  1  0  0  0  0
 21 22  1  0  0  0  0
 22 23  1  0  0  0  0
  7 23  1  0  0  0  0
 22 24  1  0  0  0  0
 24 25  4  0  0  0  0
 25 26  4  0  0  0  0
 26 27  4  0  0  0  0
 27 28  4  0  0  0  0
 28 29  4  0  0  0  0
 24 29  4  0  0  0  0
  6 30  1  0  0  0  0
 30 31  4  0  0  0  0
 31 32  4  0  0  0  0
 32 33  4  0  0  0  0
 33 34  4  0  0  0  0
 34 35  4  0  0  0  0
 30 35  4  0  0  0  0
 35 36  1  0  0  0  0
 36 37  3  0  0  0  0
M  END
$$$$
