# Supplementary material for: Identification of a novel inhibitor of SARS-CoV-2 3CL-PRO through virtual screening and molecular dynamics simulation
Source: PeerJ. 2021 Apr 13;9:e11261. doi: 10.7717/peerj.11261 (PMC8051358; doi:10.7717/peerj.11261)
Supplement: Supplemental Information 11 [file peerj-09-11261-s011.zip › S51765.sdf]

S51765
  Mrv2019 10052020522D          

 35 36  0  0  0  0            999 V2000
    5.6755   -1.6595    0.0000 O   0  0  0  0  0  0  0  0  0  0  0  0
    5.3201   -0.9150    0.0000 C   0  0  0  0  0  0  0  0  0  0  0  0
    4.4187   -0.8641    0.0000 C   0  0  0  0  0  0  0  0  0  0  0  0
    3.7536   -1.3522    0.0000 C   0  0  0  0  0  0  0  0  0  0  0  0
    3.0839   -0.8706    0.0000 C   0  0  0  0  0  0  0  0  0  0  0  0
    2.3005   -1.1293    0.0000 O   0  0  0  0  0  0  0  0  0  0  0  0
    3.3350   -0.0847    0.0000 C   0  0  0  0  0  0  0  0  0  0  0  0
    2.5900   -0.4392    0.0000 C   0  0  0  0  0  0  0  0  0  0  0  0
    2.5668    0.2161    0.0000 C   0  0  0  0  0  0  0  0  0  0  0  0
    2.9999    0.7536    0.0000 C   0  0  0  0  0  0  0  0  0  0  0  0
    2.2446    1.0855    0.0000 C   0  0  0  0  0  0  0  0  0  0  0  0
    2.3269    1.9064    0.0000 C   0  0  0  0  0  0  0  0  0  0  0  0
    3.1424    2.1754    0.0000 C   0  0  0  0  0  0  0  0  0  0  0  0
    3.4816    1.4234    0.0000 O   0  0  0  0  0  0  0  0  0  0  0  0
    3.6241    2.8452    0.0000 C   0  0  0  0  0  0  0  0  0  0  0  0
    2.8246    2.6417    0.0000 C   0  0  0  0  0  0  0  0  0  0  0  0
    2.8808    3.2033    0.0000 C   0  0  0  0  0  0  0  0  0  0  0  0
    3.2849    3.5972    0.0000 C   0  0  0  0  0  0  0  0  0  0  0  0
    2.4640    3.6795    0.0000 O   0  0  0  0  0  0  0  0  0  0  0  0
    3.7666    4.2670    0.0000 C   0  0  0  0  0  0  0  0  0  0  0  0
    4.5875    4.1847    0.0000 C   0  0  0  0  0  0  0  0  0  0  0  0
    4.9267    3.4327    0.0000 C   0  0  0  0  0  0  0  0  0  0  0  0
    4.4450    2.7629    0.0000 O   0  0  0  0  0  0  0  0  0  0  0  0
    5.7475    3.3504    0.0000 C   0  0  0  0  0  0  0  0  0  0  0  0
    6.0867    2.5984    0.0000 C   0  0  0  0  0  0  0  0  0  0  0  0
    6.9076    2.5161    0.0000 O   0  0  0  0  0  0  0  0  0  0  0  0
    5.6051    1.9286    0.0000 C   0  0  0  0  0  0  0  0  0  0  0  0
    5.9443    1.1766    0.0000 C   0  0  0  0  0  0  0  0  0  0  0  0
    5.4626    0.5068    0.0000 C   0  0  0  0  0  0  0  0  0  0  0  0
    4.6417    0.5891    0.0000 O   0  0  0  0  0  0  0  0  0  0  0  0
    5.8018   -0.2453    0.0000 C   0  0  0  0  0  0  0  0  0  0  0  0
    6.5652    0.0675    0.0000 C   0  0  0  0  0  0  0  0  0  0  0  0
    6.4879   -0.7033    0.0000 C   0  0  0  0  0  0  0  0  0  0  0  0
    5.8584    4.1679    0.0000 C   0  0  0  0  0  0  0  0  0  0  0  0
    6.4873    3.7157    0.0000 C   0  0  0  0  0  0  0  0  0  0  0  0
  1  2  2  0  0  0  0
  2  3  1  0  0  0  0
  3  4  1  0  0  0  0
  4  5  1  0  0  0  0
  5  6  2  0  0  0  0
  5  7  1  0  0  0  0
  7  8  1  0  0  0  0
  7  9  1  0  0  0  0
  7 10  1  0  0  0  0
 10 11  4  0  0  0  0
 11 12  4  0  0  0  0
 12 13  4  0  0  0  0
 13 14  4  0  0  0  0
 10 14  4  0  0  0  0
 13 15  1  0  0  0  0
 15 16  1  0  0  0  0
 15 17  1  0  0  0  0
 15 18  1  0  0  0  0
 18 19  2  0  0  0  0
 18 20  1  0  0  0  0
 20 21  1  0  0  0  0
 21 22  1  0  0  0  0
 22 23  2  0  0  0  0
 22 24  1  0  0  0  0
 24 25  1  0  0  0  0
 25 26  2  0  0  0  0
 25 27  1  0  0  0  0
 27 28  1  0  0  0  0
 28 29  1  0  0  0  0
 29 30  2  0  0  0  0
 29 31  1  0  0  0  0
  2 31  1  0  0  0  0
 31 32  1  0  0  0  0
 31 33  1  0  0  0  0
 24 34  1  0  0  0  0
 24 35  1  0  0  0  0
M  END
$$$$
