# Supplementary material for: Identification of a novel inhibitor of SARS-CoV-2 3CL-PRO through virtual screening and molecular dynamics simulation
Source: PeerJ. 2021 Apr 13;9:e11261. doi: 10.7717/peerj.11261 (PMC8051358; doi:10.7717/peerj.11261)
Supplement: Supplemental Information 12 [file peerj-09-11261-s012.sdf]

          12131116032D
http://www.chemnavigator.com
 18 19  0  0  0  0  0  0  0  0999 V2000
   -2.6000    1.7500    0.0000 S   0  0  0  0  0  0
   -2.6000    0.7500    0.0000 C   0  0  0  0  0  0
   -1.7300    0.2500    0.0000 C   0  0  0  0  0  0
   -0.8700    0.7500    0.0000 N   0  0  0  0  0  0
   -0.8700    1.7500    0.0000 C   0  0  0  0  0  0
   -1.7300    2.2500    0.0000 C   0  0  0  0  0  0
    0.0000    2.2500    0.0000 O   0  0  0  0  0  0
    0.0000    0.2500    0.0000 C   0  0  0  0  0  0
    0.0000   -0.7500    0.0000 C   0  0  0  0  0  0
    0.8700   -1.2500    0.0000 C   0  0  0  0  0  0
    1.7300   -0.7500    0.0000 C   0  0  0  0  0  0
    1.7300    0.2500    0.0000 C   0  0  0  0  0  0
    0.8700    0.7500    0.0000 C   0  0  0  0  0  0
    2.6000   -1.2500    0.0000 N   0  0  0  0  0  0
    3.4600   -0.7500    0.0000 O   0  0  0  0  0  0
    2.6000   -2.2500    0.0000 O   0  0  0  0  0  0
   -1.7300   -0.7500    0.0000 O   0  0  0  0  0  0
   -3.4600    2.2500    0.0000 O   0  0  0  0  0  0
  1  2  1  0
  1  6  1  0
  1 18  2  0
  2  3  1  0
  3  4  1  0
  3 17  2  0
  4  5  1  0
  4  8  1  0
  5  6  1  0
  5  7  2  0
  8  9  2  0
  8 13  1  0
  9 10  1  0
 10 11  2  0
 11 12  1  0
 11 14  1  0
 12 13  2  0
 14 15  1  0
 14 16  2  0
M  CHG  2  14   1  15  -1
M  END
>  <IDNUMBER>  (1)
L100218

>  <BRUTTO_FORMULA>  (1)
C10H8N2O5S

>  <MOLECULAR_WEIGHT>  (1)
268.25

>  <SALTDATA>  (1)

>  <PLATE>  (1)
1

>  <ROW>  (1)
A

>  <COLUMN>  (1)
2

>  <LIBRARY>  (1)
MyriaScreenII

>  <WEBSITE>  (1)
http://myriascreen.com/

>  <SMILES>  (1)
S1(CC(N(C(C1)=O)c1ccc(cc1)[N+]([O-])=O)=O)=O

>  <IUPACNAME>  (1)
4-(4-nitrophenyl)-1,4-thiazaperhydroine-1,3,5-trione

>  <N_O>  (1)
7

>  <LIPINSKI>  (1)
4

>  <ROTATION_BONDS>  (1)
0

>  <SOLUBILITY_CALCULATED>  (1)
-2.44888782501221

>  <LOGP>  (1)
-2.12608289718628

>  <ACCEPTORS>  (1)
5

>  <DONORS>  (1)
0

$$$$

          12131116032D
http://www.chemnavigator.com
 16 17  0  0  0  0  0  0  0  0999 V2000
   -3.4600    0.5000    0.0000 S   0  0  0  0  0  0
   -3.4600   -0.5000    0.0000 C   0  0  0  0  0  0
   -2.6000   -1.0000    0.0000 C   0  0  0  0  0  0
   -1.7300   -0.5000    0.0000 N   0  0  0  0  0  0
   -1.7300    0.5000    0.0000 C   0  0  0  0  0  0
   -2.6000    1.0000    0.0000 C   0  0  0  0  0  0
   -0.8700   -1.0000    0.0000 N   0  0  0  0  0  0
    0.0000   -0.5000    0.0000 C   0  0  0  0  0  0
    0.8700   -1.0000    0.0000 N   0  0  0  0  0  0
    1.7300   -0.5000    0.0000 N   0  0  0  0  0  0
    2.6000   -1.0000    0.0000 C   0  0  0  0  0  0
    3.4600   -0.5000    0.0000 C   0  0  0  0  0  0
    3.4600    0.5000    0.0000 S   0  0  0  0  0  0
    2.6000    1.0000    0.0000 C   0  0  0  0  0  0
    1.7300    0.5000    0.0000 C   0  0  0  0  0  0
    0.0000    0.5000    0.0000 O   0  0  0  0  0  0
  1  2  1  0
  1  6  1  0
  2  3  1  0
  3  4  1  0
  4  5  1  0
  4  7  1  0
  5  6  1  0
  7  8  1  0
  8  9  1  0
  8 16  2  0
  9 10  1  0
 10 11  1  0
 10 15  1  0
 11 12  1  0
 12 13  1  0
 13 14  1  0
 14 15  1  0
M  END
>  <IDNUMBER>  (2)
L100234

>  <BRUTTO_FORMULA>  (2)
C9H18N4OS2

>  <MOLECULAR_WEIGHT>  (2)
262.400268554688

>  <SALTDATA>  (2)

>  <PLATE>  (2)
1

>  <ROW>  (2)
B

>  <COLUMN>  (2)
2

>  <LIBRARY>  (2)
MyriaScreenII

>  <WEBSITE>  (2)
http://myriascreen.com/

>  <SMILES>  (2)
S1CCN(CC1)NC(NN1CCSCC1)=O

>  <IUPACNAME>  (2)
N-(1,4-thiazaperhydroin-4-yl)(1,4-thiazaperhydroin-4-ylamino)carboxamide

>  <N_O>  (2)
5

>  <LIPINSKI>  (2)
4

>  <ROTATION_BONDS>  (2)
0

>  <SOLUBILITY_CALCULATED>  (2)
-3.35917925834656

>  <LOGP>  (2)
1.42330729961395

>  <ACCEPTORS>  (2)
1

>  <DONORS>  (2)
2

$$$$

          12131116032D
http://www.chemnavigator.com
 19 20  0  0  0  0  0  0  0  0999 V2000
   -2.1700   -1.0000    0.0000 C   0  0  0  0  0  0
   -2.1700   -2.0000    0.0000 C   0  0  0  0  0  0
   -1.3000   -2.5000    0.0000 N   0  0  0  0  0  0
   -0.4300   -2.0000    0.0000 C   0  0  0  0  0  0
   -0.4300   -1.0000    0.0000 C   0  0  0  0  0  0
   -1.3000   -0.5000    0.0000 C   0  0  0  0  0  0
   -1.3000    0.5000    0.0000 O   0  0  0  0  0  0
   -0.4300    1.0000    0.0000 C   0  0  0  0  0  0
    0.4300    0.5000    0.0000 C   0  0  0  0  0  0
    1.3000    1.0000    0.0000 N   0  0  0  0  0  0
    1.3000    2.0000    0.0000 C   0  0  0  0  0  0
    0.4300    2.5000    0.0000 N   0  0  0  0  0  0
   -0.4300    2.0000    0.0000 C   0  0  0  0  0  0
    2.1700    2.5000    0.0000 S   0  0  0  0  0  0
    3.0300    2.0000    0.0000 C   0  0  0  0  0  0
    0.4300   -0.5000    0.0000 Cl  0  0  0  0  0  0
    0.4300   -2.5000    0.0000 C   0  0  0  0  0  0
   -3.0300   -2.5000    0.0000 C   0  0  0  0  0  0
   -3.0300   -0.5000    0.0000 Cl  0  0  0  0  0  0
  1  2  2  0
  1  6  1  0
  1 19  1  0
  2  3  1  0
  2 18  1  0
  3  4  2  0
  4  5  1  0
  4 17  1  0
  5  6  2  0
  5 16  1  0
  6  7  1  0
  7  8  1  0
  8  9  2  0
  8 13  1  0
  9 10  1  0
 10 11  2  0
 11 12  1  0
 11 14  1  0
 12 13  2  0
 14 15  1  0
M  END
>  <IDNUMBER>  (3)
L100749

>  <BRUTTO_FORMULA>  (3)
C12H11Cl2N3OS

>  <MOLECULAR_WEIGHT>  (3)
316.210357666016

>  <SALTDATA>  (3)

>  <PLATE>  (3)
1

>  <ROW>  (3)
C

>  <COLUMN>  (3)
2

>  <LIBRARY>  (3)
MyriaScreenII

>  <WEBSITE>  (3)
http://myriascreen.com/

>  <SMILES>  (3)
c1(c(nc(c(c1Oc1cnc(nc1)SC)Cl)C)C)Cl

>  <IUPACNAME>  (3)
3,5-dichloro-2,6-dimethyl-4-(2-methylthiopyrimidin-5-yloxy)pyridine

>  <N_O>  (3)
4

>  <LIPINSKI>  (3)
4

>  <ROTATION_BONDS>  (3)
0

>  <SOLUBILITY_CALCULATED>  (3)
-4.10738515853882

>  <LOGP>  (3)
2.75560069084167

>  <ACCEPTORS>  (3)
1

>  <DONORS>  (3)
0

$$$$

          12131116032D
http://www.chemnavigator.com
 20 20  0  0  0  0  0  0  0  0999 V2000
   -3.4600   -0.2500    0.0000 C   0  0  0  0  0  0
   -3.4600   -1.2500    0.0000 C   0  0  0  0  0  0
   -2.6000   -1.7500    0.0000 C   0  0  0  0  0  0
   -1.7300   -1.2500    0.0000 C   0  0  0  0  0  0
   -1.7300   -0.2500    0.0000 C   0  0  0  0  0  0
   -2.6000    0.2500    0.0000 C   0  0  0  0  0  0
   -0.8700    0.2500    0.0000 S   0  0  0  0  0  0
    0.0000   -0.2500    0.0000 N   0  0  0  0  0  0
    0.8700    0.2500    0.0000 C   0  0  0  0  0  0
    1.7300   -0.2500    0.0000 N   0  0  0  0  0  0
    2.6000    0.2500    0.0000 C   0  0  0  0  0  0
    2.6000    1.2500    0.0000 C   0  0  0  0  0  0
    1.7300    1.7500    0.0000 C   0  0  0  0  0  0
    0.8700    1.2500    0.0000 N   0  0  0  0  0  0
    3.4600    1.7500    0.0000 O   0  0  0  0  0  0
    4.3300    1.2500    0.0000 C   0  0  0  0  0  0
   -0.8700    1.2500    0.0000 O   0  0  0  0  0  0
   -0.8700   -0.7500    0.0000 O   0  0  0  0  0  0
   -4.3300   -1.7500    0.0000 N   0  0  0  0  0  0
    4.2200   -0.0600    0.0000 O   0  0  0  0  0  0
  1  2  2  0
  1  6  1  0
  2  3  1  0
  2 19  1  0
  3  4  2  0
  4  5  1  0
  5  6  2  0
  5  7  1  0
  7  8  1  0
  7 17  2  0
  7 18  2  0
  8  9  1  0
  9 10  2  0
  9 14  1  0
 10 11  1  0
 11 12  2  0
 12 13  1  0
 12 15  1  0
 13 14  2  0
 15 16  1  0
M  END
>  <IDNUMBER>  (4)
L100811

>  <BRUTTO_FORMULA>  (4)
C11H14N4O4S

>  <MOLECULAR_WEIGHT>  (4)
298.322723388672

>  <SALTDATA>  (4)

>  <PLATE>  (4)
1

>  <ROW>  (4)
D

>  <COLUMN>  (4)
2

>  <LIBRARY>  (4)
MyriaScreenII

>  <WEBSITE>  (4)
http://myriascreen.com/

>  <SMILES>  (4)
c1c(ccc(c1)S(Nc1ncc(cn1)OC)(=O)=O)N.O

>  <IUPACNAME>  (4)
[(4-aminophenyl)sulfonyl](5-methoxypyrimidin-2-yl)amine, hydrate

>  <N_O>  (4)
8

>  <LIPINSKI>  (4)
4

>  <ROTATION_BONDS>  (4)
0

>  <SOLUBILITY_CALCULATED>  (4)
-2.37654042243958

>  <LOGP>  (4)
-1.80942296981812

>  <ACCEPTORS>  (4)
4

>  <DONORS>  (4)
5

$$$$

          12131116032D
http://www.chemnavigator.com
 20 21  0  0  0  0  0  0  0  0999 V2000
   -3.4600   -0.2500    0.0000 C   0  0  0  0  0  0
   -3.4600   -1.2500    0.0000 C   0  0  0  0  0  0
   -2.6000   -1.7500    0.0000 C   0  0  0  0  0  0
   -1.7300   -1.2500    0.0000 C   0  0  0  0  0  0
   -1.7300   -0.2500    0.0000 C   0  0  0  0  0  0
   -2.6000    0.2500    0.0000 C   0  0  0  0  0  0
   -0.8700    0.2500    0.0000 S   0  0  0  0  0  0
    0.0000   -0.2500    0.0000 N   0  0  0  0  0  0
    0.8700    0.2500    0.0000 C   0  0  0  0  0  0
    1.7300   -0.2500    0.0000 N   0  0  0  0  0  0
    2.6000    0.2500    0.0000 C   0  0  0  0  0  0
    3.4600   -0.2500    0.0000 C   0  0  0  0  0  0
    4.3300    0.2500    0.0000 C   0  0  0  0  0  0
    4.3300    1.2500    0.0000 C   0  0  0  0  0  0
    3.4600    1.7500    0.0000 C   0  0  0  0  0  0
    2.6000    1.2500    0.0000 C   0  0  0  0  0  0
    0.8700    1.2500    0.0000 O   0  0  0  0  0  0
   -0.8700    1.2500    0.0000 O   0  0  0  0  0  0
   -0.8700   -0.7500    0.0000 O   0  0  0  0  0  0
   -4.3300   -1.7500    0.0000 Cl  0  0  0  0  0  0
  1  2  2  0
  1  6  1  0
  2  3  1  0
  2 20  1  0
  3  4  2  0
  4  5  1  0
  5  6  2  0
  5  7  1  0
  7  8  1  0
  7 18  2  0
  7 19  2  0
  8  9  1  0
  9 10  1  0
  9 17  2  0
 10 11  1  0
 11 12  1  0
 11 16  1  0
 12 13  1  0
 13 14  1  0
 14 15  1  0
 15 16  1  0
M  END
>  <IDNUMBER>  (5)
L100889

>  <BRUTTO_FORMULA>  (5)
C13H17ClN2O3S

>  <MOLECULAR_WEIGHT>  (5)
316.808349609375

>  <SALTDATA>  (5)

>  <PLATE>  (5)
1

>  <ROW>  (5)
E

>  <COLUMN>  (5)
2

>  <LIBRARY>  (5)
MyriaScreenII

>  <WEBSITE>  (5)
http://myriascreen.com/

>  <SMILES>  (5)
c1c(ccc(c1)S(NC(NC1CCCCC1)=O)(=O)=O)Cl

>  <IUPACNAME>  (5)
N-[(4-chlorophenyl)sulfonyl](cyclohexylamino)carboxamide

>  <N_O>  (5)
5

>  <LIPINSKI>  (5)
4

>  <ROTATION_BONDS>  (5)
1

>  <SOLUBILITY_CALCULATED>  (5)
-4.16844749450684

>  <LOGP>  (5)
3.26081967353821

>  <ACCEPTORS>  (5)
3

>  <DONORS>  (5)
2

$$$$

          12131116032D
http://www.chemnavigator.com
 24 24  0  0  0  0  0  0  0  0999 V2000
    0.0000   -0.3600    0.0000 C   0  0  0  0  0  0
    0.0000   -1.3300    0.0000 C   0  0  0  0  0  0
   -0.8400   -1.8100    0.0000 N   0  0  0  0  0  0
   -1.6800   -1.3300    0.0000 C   0  0  0  0  0  0
   -1.6800   -0.3600    0.0000 C   0  0  0  0  0  0
   -0.8400    0.1300    0.0000 C   0  0  0  0  0  0
   -0.8400    1.1000    0.0000 N   0  0  0  0  0  0
    0.0000    1.5900    0.0000 C   0  0  0  0  0  0
    0.8400    1.1000    0.0000 C   0  0  0  0  0  0
    1.6800    1.5900    0.0000 N   0  0  0  0  0  0
    2.5200    1.1000    0.0000 C   0  0  0  0  0  0
    3.3600    1.5900    0.0000 C   0  0  0  0  0  0
    1.6800    2.5600    0.0000 C   0  0  0  0  0  0
    0.8400    3.0400    0.0000 C   0  0  0  0  0  0
   -3.3600   -0.3600    0.0000 C   0  0  0  0  0  0
   -3.3600   -1.3300    0.0000 N   0  0  0  0  0  0
   -2.5200   -1.8100    0.0000 N   0  0  0  0  0  0
   -4.2000    0.1300    0.0000 C   0  0  0  0  0  0
    0.8400   -1.8100    0.0000 C   0  0  0  0  0  0
    1.6800   -1.3300    0.0000 C   0  0  0  0  0  0
    1.6800   -0.3600    0.0000 C   0  0  0  0  0  0
    0.8400    0.1300    0.0000 C   0  0  0  0  0  0
    2.5500   -1.8600    0.0000 Cl  0  0  0  0  0  0
    2.0100   -3.0400    0.0000 Cl  0  0  0  0  0  0
  1  2  2  0
  1  6  1  0
  1 22  1  0
  2  3  1  0
  2 19  1  0
  3  4  2  0
  4  5  1  0
  4 17  1  0
  5  6  2  0
  5 15  1  0
  6  7  1  0
  7  8  1  0
  8  9  1  0
  9 10  1  0
 10 11  1  0
 10 13  1  0
 11 12  1  0
 13 14  1  0
 15 16  2  0
 15 18  1  0
 16 17  1  0
 19 20  2  0
 20 21  1  0
 21 22  2  0
M  END
>  <IDNUMBER>  (6)
L101729

>  <BRUTTO_FORMULA>  (6)
C17H25Cl2N5

>  <MOLECULAR_WEIGHT>  (6)
370.324584960938

>  <SALTDATA>  (6)

>  <PLATE>  (6)
1

>  <ROW>  (6)
F

>  <COLUMN>  (6)
2

>  <LIBRARY>  (6)
MyriaScreenII

>  <WEBSITE>  (6)
http://myriascreen.com/

>  <SMILES>  (6)
c12c(nc3c(c1NCCN(CC)CC)c(n[nH]3)C)cccc2.Cl.Cl

>  <IUPACNAME>  (6)
diethyl{2-[(3-methylpyrazolo[5,4-b]quinolin-4-yl)amino]ethyl}amine, chloride, chloride

>  <N_O>  (6)
5

>  <LIPINSKI>  (6)
4

>  <ROTATION_BONDS>  (6)
4

>  <SOLUBILITY_CALCULATED>  (6)
-5.13599824905396

>  <LOGP>  (6)
5.04708814620972

>  <ACCEPTORS>  (6)
0

>  <DONORS>  (6)
2

$$$$

          12131116032D
http://www.chemnavigator.com
 22 23  0  0  0  0  0  0  0  0999 V2000
   -2.1000   -0.2200    0.0000 C   0  0  0  0  0  0
   -2.1000   -1.1900    0.0000 C   0  0  0  0  0  0
   -1.2600   -1.6700    0.0000 N   0  0  0  0  0  0
   -0.4200   -1.1900    0.0000 C   0  0  0  0  0  0
   -0.4200   -0.2200    0.0000 C   0  0  0  0  0  0
   -1.2600    0.2700    0.0000 C   0  0  0  0  0  0
   -1.2600    1.2400    0.0000 N   0  0  0  0  0  0
   -0.4200    1.7200    0.0000 C   0  0  0  0  0  0
    0.4200    1.2400    0.0000 C   0  0  0  0  0  0
    1.2600    1.7200    0.0000 C   0  0  0  0  0  0
    2.1000    1.2400    0.0000 O   0  0  0  0  0  0
    2.9400    1.7200    0.0000 C   0  0  0  0  0  0
    3.7800    1.2400    0.0000 C   0  0  0  0  0  0
    1.2600   -0.2200    0.0000 C   0  0  0  0  0  0
    1.2600   -1.1900    0.0000 N   0  0  0  0  0  0
    0.4200   -1.6700    0.0000 N   0  0  0  0  0  0
    2.1000    0.2700    0.0000 C   0  0  0  0  0  0
   -2.9400   -1.6700    0.0000 C   0  0  0  0  0  0
   -3.7800   -1.1900    0.0000 C   0  0  0  0  0  0
   -3.7800   -0.2200    0.0000 C   0  0  0  0  0  0
   -2.9400    0.2700    0.0000 C   0  0  0  0  0  0
    2.1300   -1.7200    0.0000 Cl  0  0  0  0  0  0
  1  2  2  0
  1  6  1  0
  1 21  1  0
  2  3  1  0
  2 18  1  0
  3  4  2  0
  4  5  1  0
  4 16  1  0
  5  6  2  0
  5 14  1  0
  6  7  1  0
  7  8  1  0
  8  9  1  0
  9 10  1  0
 10 11  1  0
 11 12  1  0
 12 13  1  0
 14 15  2  0
 14 17  1  0
 15 16  1  0
 18 19  2  0
 19 20  1  0
 20 21  2  0
M  END
>  <IDNUMBER>  (7)
L101745

>  <BRUTTO_FORMULA>  (7)
C16H21ClN4O

>  <MOLECULAR_WEIGHT>  (7)
320.821807861328

>  <SALTDATA>  (7)

>  <PLATE>  (7)
1

>  <ROW>  (7)
G

>  <COLUMN>  (7)
2

>  <LIBRARY>  (7)
MyriaScreenII

>  <WEBSITE>  (7)
http://myriascreen.com/

>  <SMILES>  (7)
c12c(nc3c(c1NCCCOCC)c(n[nH]3)C)cccc2.Cl

>  <IUPACNAME>  (7)
(3-ethoxypropyl)(3-methylpyrazolo[5,4-b]quinolin-4-yl)amine, chloride

>  <N_O>  (7)
5

>  <LIPINSKI>  (7)
4

>  <ROTATION_BONDS>  (7)
5

>  <SOLUBILITY_CALCULATED>  (7)
-4.58620834350586

>  <LOGP>  (7)
3.97730016708374

>  <ACCEPTORS>  (7)
1

>  <DONORS>  (7)
2

$$$$

          12131116032D
http://www.chemnavigator.com
 19 20  0  0  0  0  0  0  0  0999 V2000
   -3.3400   -1.6900    0.0000 O   0  0  0  0  0  0
   -4.1800   -1.2100    0.0000 C   0  0  0  0  0  0
   -4.1800   -0.2400    0.0000 C   0  0  0  0  0  0
   -2.5100   -0.2400    0.0000 C   0  0  0  0  0  0
   -2.5100   -1.2100    0.0000 N   0  0  0  0  0  0
   -1.6700    0.2400    0.0000 N   0  0  0  0  0  0
   -0.8400   -0.2400    0.0000 C   0  0  0  0  0  0
   -0.8400   -1.2100    0.0000 O   0  0  0  0  0  0
    0.0000    0.2400    0.0000 C   0  0  0  0  0  0
    0.8400   -0.2400    0.0000 O   0  0  0  0  0  0
    1.6700    0.2400    0.0000 C   0  0  0  0  0  0
    2.5100   -0.2400    0.0000 C   0  0  0  0  0  0
    3.3400    0.2400    0.0000 N   0  0  0  0  0  0
    3.3400    1.2100    0.0000 C   0  0  0  0  0  0
    2.5100    1.6900    0.0000 N   0  0  0  0  0  0
    1.6700    1.2100    0.0000 C   0  0  0  0  0  0
    4.1800    1.6900    0.0000 S   0  0  0  0  0  0
    5.0100    1.2100    0.0000 C   0  0  0  0  0  0
   -5.0100   -1.6900    0.0000 C   0  0  0  0  0  0
  1  2  1  0
  1  5  1  0
  2  3  2  0
  2 19  1  0
  3  4  1  0
  4  5  2  0
  4  6  1  0
  6  7  1  0
  7  8  2  0
  7  9  1  0
  9 10  1  0
 10 11  1  0
 11 12  2  0
 11 16  1  0
 12 13  1  0
 13 14  2  0
 14 15  1  0
 14 17  1  0
 15 16  2  0
 17 18  1  0
M  END
>  <IDNUMBER>  (8)
L101907

>  <BRUTTO_FORMULA>  (8)
C11H12N4O3S

>  <MOLECULAR_WEIGHT>  (8)
280.307434082031

>  <SALTDATA>  (8)

>  <PLATE>  (8)
1

>  <ROW>  (8)
H

>  <COLUMN>  (8)
2

>  <LIBRARY>  (8)
MyriaScreenII

>  <WEBSITE>  (8)
http://myriascreen.com/

>  <SMILES>  (8)
o1c(cc(n1)NC(=O)COc1cnc(nc1)SC)C

>  <IUPACNAME>  (8)
N-(5-methylisoxazol-3-yl)-2-(2-methylthiopyrimidin-5-yloxy)acetamide

>  <N_O>  (8)
7

>  <LIPINSKI>  (8)
4

>  <ROTATION_BONDS>  (8)
2

>  <SOLUBILITY_CALCULATED>  (8)
-3.07062768936157

>  <LOGP>  (8)
-2.29710955172777E-02

>  <ACCEPTORS>  (8)
3

>  <DONORS>  (8)
1

$$$$

          12131116032D
http://www.chemnavigator.com
 24 26  0  0  0  0  0  0  0  0999 V2000
   -3.6500    0.0800    0.0000 C   0  0  0  0  0  0
   -3.6500   -0.9200    0.0000 C   0  0  0  0  0  0
   -4.5200   -1.4200    0.0000 C   0  0  0  0  0  0
   -5.3900   -0.9200    0.0000 C   0  0  0  0  0  0
   -5.3900    0.0800    0.0000 C   0  0  0  0  0  0
   -4.5200    0.5800    0.0000 C   0  0  0  0  0  0
   -2.7000   -1.2300    0.0000 C   0  0  0  0  0  0
   -2.1100   -0.4200    0.0000 N   0  0  0  0  0  0
   -2.7000    0.3900    0.0000 C   0  0  0  0  0  0
   -2.3900    1.3400    0.0000 O   0  0  0  0  0  0
   -1.1100   -0.4200    0.0000 C   0  0  0  0  0  0
   -0.6100    0.4500    0.0000 C   0  0  0  0  0  0
    0.3900    0.4500    0.0000 C   0  0  0  0  0  0
    0.8900    1.3100    0.0000 C   0  0  0  0  0  0
    1.8900    1.3100    0.0000 N   0  0  0  0  0  0
    2.3900    0.4500    0.0000 C   0  0  0  0  0  0
    3.3900    0.4500    0.0000 C   0  0  0  0  0  0
    3.8900   -0.4200    0.0000 C   0  0  0  0  0  0
    4.8900   -0.4200    0.0000 C   0  0  0  0  0  0
    5.3900    0.4500    0.0000 C   0  0  0  0  0  0
    4.8900    1.3100    0.0000 C   0  0  0  0  0  0
    3.8900    1.3100    0.0000 C   0  0  0  0  0  0
    0.3900    2.1800    0.0000 O   0  0  0  0  0  0
   -2.3900   -2.1800    0.0000 O   0  0  0  0  0  0
  1  2  2  0
  1  6  1  0
  1  9  1  0
  2  3  1  0
  2  7  1  0
  3  4  2  0
  4  5  1  0
  5  6  2  0
  7  8  1  0
  7 24  2  0
  8  9  1  0
  8 11  1  0
  9 10  2  0
 11 12  1  0
 12 13  1  0
 13 14  1  0
 14 15  1  0
 14 23  2  0
 15 16  1  0
 16 17  1  0
 17 18  2  0
 17 22  1  0
 18 19  1  0
 19 20  2  0
 20 21  1  0
 21 22  2  0
M  END
>  <IDNUMBER>  (9)
L112496

>  <BRUTTO_FORMULA>  (9)
C19H18N2O3

>  <MOLECULAR_WEIGHT>  (9)
322.363586425781

>  <SALTDATA>  (9)

>  <PLATE>  (9)
1

>  <ROW>  (9)
A

>  <COLUMN>  (9)
3

>  <LIBRARY>  (9)
MyriaScreenII

>  <WEBSITE>  (9)
http://myriascreen.com/

>  <SMILES>  (9)
c12c(cccc1)C(N(C2=O)CCCC(NCc1ccccc1)=O)=O

>  <IUPACNAME>  (9)
4-(1,3-dioxobenzo[c]azolin-2-yl)-N-benzylbutanamide

>  <N_O>  (9)
5

>  <LIPINSKI>  (9)
4

>  <ROTATION_BONDS>  (9)
4

>  <SOLUBILITY_CALCULATED>  (9)
-3.68032741546631

>  <LOGP>  (9)
0.630559027194977

>  <ACCEPTORS>  (9)
3

>  <DONORS>  (9)
1

$$$$

          12131116032D
http://www.chemnavigator.com
 22 23  0  0  0  0  0  0  0  0999 V2000
   -0.8400    0.4800    0.0000 C   0  0  0  0  0  0
   -0.8400   -0.4800    0.0000 C   0  0  0  0  0  0
   -1.6800   -0.9700    0.0000 N   0  0  0  0  0  0
   -2.5200   -0.4800    0.0000 C   0  0  0  0  0  0
   -2.5200    0.4800    0.0000 N   0  0  0  0  0  0
   -1.6800    0.9700    0.0000 C   0  0  0  0  0  0
   -1.6800    1.9400    0.0000 O   0  0  0  0  0  0
   -3.3600    0.9700    0.0000 C   0  0  0  0  0  0
   -3.3600   -0.9700    0.0000 O   0  0  0  0  0  0
   -1.6800   -1.9400    0.0000 C   0  0  0  0  0  0
    0.0000   -0.9700    0.0000 N   0  0  0  0  0  0
    0.8400   -0.4800    0.0000 C   0  0  0  0  0  0
    0.8400    0.4800    0.0000 N   0  0  0  0  0  0
    1.6800    0.9700    0.0000 C   0  0  0  0  0  0
    1.6800    1.9400    0.0000 C   0  0  0  0  0  0
    2.5200    2.4200    0.0000 C   0  0  0  0  0  0
    0.8400    2.4200    0.0000 C   0  0  0  0  0  0
    1.6800   -0.9700    0.0000 N   0  0  0  0  0  0
    2.5200   -0.4800    0.0000 C   0  0  0  0  0  0
    3.3600   -0.9700    0.0000 C   0  0  0  0  0  0
    1.6800   -1.9400    0.0000 C   0  0  0  0  0  0
    2.5200   -2.4200    0.0000 C   0  0  0  0  0  0
  1  2  2  0
  1  6  1  0
  1 13  1  0
  2  3  1  0
  2 11  1  0
  3  4  1  0
  3 10  1  0
  4  5  1  0
  4  9  2  0
  5  6  1  0
  5  8  1  0
  6  7  2  0
 11 12  2  0
 12 13  1  0
 12 18  1  0
 13 14  1  0
 14 15  1  0
 15 16  1  0
 15 17  2  0
 18 19  1  0
 18 21  1  0
 19 20  1  0
 21 22  1  0
M  END
>  <IDNUMBER>  (10)
L112704

>  <BRUTTO_FORMULA>  (10)
C15H23N5O2

>  <MOLECULAR_WEIGHT>  (10)
305.380126953125

>  <SALTDATA>  (10)

>  <PLATE>  (10)
1

>  <ROW>  (10)
B

>  <COLUMN>  (10)
3

>  <LIBRARY>  (10)
MyriaScreenII

>  <WEBSITE>  (10)
http://myriascreen.com/

>  <SMILES>  (10)
c12c(n(c(n(c1=O)C)=O)C)nc(n2CC(C)=C)N(CC)CC

>  <IUPACNAME>  (10)
8-(diethylamino)-1,3-dimethyl-7-(2-methylprop-2-enyl)-1,3,7-trihydropurine-2,6 -dione

>  <N_O>  (10)
7

>  <LIPINSKI>  (10)
4

>  <ROTATION_BONDS>  (10)
4

>  <SOLUBILITY_CALCULATED>  (10)
-4.19453144073486

>  <LOGP>  (10)
2.31231570243835

>  <ACCEPTORS>  (10)
2

>  <DONORS>  (10)
0

$$$$

          12131116032D
http://www.chemnavigator.com
 20 21  0  0  0  0  0  0  0  0999 V2000
   -1.2600    0.4800    0.0000 C   0  0  0  0  0  0
   -1.2600   -0.4800    0.0000 C   0  0  0  0  0  0
   -2.0900   -0.9700    0.0000 N   0  0  0  0  0  0
   -2.9300   -0.4800    0.0000 C   0  0  0  0  0  0
   -2.9300    0.4800    0.0000 N   0  0  0  0  0  0
   -2.0900    0.9700    0.0000 C   0  0  0  0  0  0
   -2.0900    1.9300    0.0000 O   0  0  0  0  0  0
   -3.7700    0.9700    0.0000 C   0  0  0  0  0  0
   -3.7700   -0.9700    0.0000 O   0  0  0  0  0  0
   -2.0900   -1.9300    0.0000 C   0  0  0  0  0  0
   -0.4200   -0.9700    0.0000 N   0  0  0  0  0  0
    0.4200   -0.4800    0.0000 C   0  0  0  0  0  0
    0.4200    0.4800    0.0000 N   0  0  0  0  0  0
    1.2600    0.9700    0.0000 C   0  0  0  0  0  0
    2.0900    0.4800    0.0000 C   0  0  0  0  0  0
    2.9300    0.9700    0.0000 C   0  0  0  0  0  0
    1.2600   -0.9700    0.0000 S   0  0  0  0  0  0
    2.0900   -0.4800    0.0000 C   0  0  0  0  0  0
    2.9300   -0.9700    0.0000 C   0  0  0  0  0  0
    3.7700   -0.4800    0.0000 O   0  0  0  0  0  0
  1  2  2  0
  1  6  1  0
  1 13  1  0
  2  3  1  0
  2 11  1  0
  3  4  1  0
  3 10  1  0
  4  5  1  0
  4  9  2  0
  5  6  1  0
  5  8  1  0
  6  7  2  0
 11 12  2  0
 12 13  1  0
 12 17  1  0
 13 14  1  0
 14 15  1  0
 15 16  2  0
 17 18  1  0
 18 19  1  0
 19 20  1  0
M  END
>  <IDNUMBER>  (11)
L112852

>  <BRUTTO_FORMULA>  (11)
C12H16N4O3S

>  <MOLECULAR_WEIGHT>  (11)
296.350189208984

>  <SALTDATA>  (11)

>  <PLATE>  (11)
1

>  <ROW>  (11)
C

>  <COLUMN>  (11)
3

>  <LIBRARY>  (11)
MyriaScreenII

>  <WEBSITE>  (11)
http://myriascreen.com/

>  <SMILES>  (11)
c12c(n(c(n(c1=O)C)=O)C)nc(n2CC=C)SCCO

>  <IUPACNAME>  (11)
8-(2-hydroxyethylthio)-1,3-dimethyl-7-prop-2-enyl-1,3,7-trihydropurine-2,6-dio ne

>  <N_O>  (11)
7

>  <LIPINSKI>  (11)
4

>  <ROTATION_BONDS>  (11)
6

>  <SOLUBILITY_CALCULATED>  (11)
-3.43331360816956

>  <LOGP>  (11)
0.584873795509338

>  <ACCEPTORS>  (11)
3

>  <DONORS>  (11)
1

$$$$

          12131116032D
http://www.chemnavigator.com
 21 22  0  0  0  0  0  0  0  0999 V2000
   -1.2600    0.4800    0.0000 C   0  0  0  0  0  0
   -1.2600   -0.4800    0.0000 C   0  0  0  0  0  0
   -2.1000   -0.9700    0.0000 N   0  0  0  0  0  0
   -2.9300   -0.4800    0.0000 C   0  0  0  0  0  0
   -2.9300    0.4800    0.0000 N   0  0  0  0  0  0
   -2.1000    0.9700    0.0000 C   0  0  0  0  0  0
   -2.1000    1.9400    0.0000 O   0  0  0  0  0  0
   -3.7700    0.9700    0.0000 C   0  0  0  0  0  0
   -3.7700   -0.9700    0.0000 O   0  0  0  0  0  0
   -2.1000   -1.9400    0.0000 C   0  0  0  0  0  0
   -0.4200   -0.9700    0.0000 N   0  0  0  0  0  0
    0.4200   -0.4800    0.0000 C   0  0  0  0  0  0
    0.4200    0.4800    0.0000 N   0  0  0  0  0  0
    1.2600    0.9700    0.0000 C   0  0  0  0  0  0
    2.1000    0.4800    0.0000 C   0  0  0  0  0  0
    2.9300    0.9700    0.0000 C   0  0  0  0  0  0
    1.2600   -0.9700    0.0000 S   0  0  0  0  0  0
    2.1000   -0.4800    0.0000 C   0  0  0  0  0  0
    2.9300   -0.9700    0.0000 C   0  0  0  0  0  0
    3.7700   -0.4800    0.0000 N   0  0  0  0  0  0
    2.9300   -1.9400    0.0000 O   0  0  0  0  0  0
  1  2  2  0
  1  6  1  0
  1 13  1  0
  2  3  1  0
  2 11  1  0
  3  4  1  0
  3 10  1  0
  4  5  1  0
  4  9  2  0
  5  6  1  0
  5  8  1  0
  6  7  2  0
 11 12  2  0
 12 13  1  0
 12 17  1  0
 13 14  1  0
 14 15  1  0
 15 16  2  0
 17 18  1  0
 18 19  1  0
 19 20  1  0
 19 21  2  0
M  END
>  <IDNUMBER>  (12)
L112887

>  <BRUTTO_FORMULA>  (12)
C12H15N5O3S

>  <MOLECULAR_WEIGHT>  (12)
309.348999023438

>  <SALTDATA>  (12)

>  <PLATE>  (12)
1

>  <ROW>  (12)
D

>  <COLUMN>  (12)
3

>  <LIBRARY>  (12)
MyriaScreenII

>  <WEBSITE>  (12)
http://myriascreen.com/

>  <SMILES>  (12)
c12c(n(c(n(c1=O)C)=O)C)nc(n2CC=C)SCC(N)=O

>  <IUPACNAME>  (12)
2-(1,3-dimethyl-2,6-dioxo-7-prop-2-enyl-1,3,7-trihydropurin-8-ylthio)acetamide

>  <N_O>  (12)
8

>  <LIPINSKI>  (12)
4

>  <ROTATION_BONDS>  (12)
5

>  <SOLUBILITY_CALCULATED>  (12)
-3.23243308067322

>  <LOGP>  (12)
0.145753487944603

>  <ACCEPTORS>  (12)
3

>  <DONORS>  (12)
2

$$$$

          12131116032D
http://www.chemnavigator.com
 22 23  0  0  0  0  0  0  0  0999 V2000
   -0.8400    1.2100    0.0000 C   0  0  0  0  0  0
   -0.8400    0.2400    0.0000 C   0  0  0  0  0  0
   -1.6800   -0.2400    0.0000 N   0  0  0  0  0  0
   -2.5200    0.2400    0.0000 C   0  0  0  0  0  0
   -2.5200    1.2100    0.0000 N   0  0  0  0  0  0
   -1.6800    1.7000    0.0000 C   0  0  0  0  0  0
   -1.6800    2.6700    0.0000 O   0  0  0  0  0  0
   -3.3600    1.7000    0.0000 C   0  0  0  0  0  0
   -3.3600   -0.2400    0.0000 O   0  0  0  0  0  0
   -1.6800   -1.2100    0.0000 C   0  0  0  0  0  0
    0.0000   -0.2400    0.0000 N   0  0  0  0  0  0
    0.8400    0.2400    0.0000 C   0  0  0  0  0  0
    0.8400    1.2100    0.0000 N   0  0  0  0  0  0
    1.6800    1.7000    0.0000 C   0  0  0  0  0  0
    2.5200    1.2100    0.0000 C   0  0  0  0  0  0
    3.3600    1.7000    0.0000 C   0  0  0  0  0  0
    1.6800   -0.2400    0.0000 S   0  0  0  0  0  0
    1.6800   -1.2100    0.0000 C   0  0  0  0  0  0
    2.5200   -1.7000    0.0000 C   0  0  0  0  0  0
    3.3600   -1.2100    0.0000 O   0  0  0  0  0  0
    2.5200   -2.6700    0.0000 C   0  0  0  0  0  0
    0.8400   -1.7000    0.0000 C   0  0  0  0  0  0
  1  2  2  0
  1  6  1  0
  1 13  1  0
  2  3  1  0
  2 11  1  0
  3  4  1  0
  3 10  1  0
  4  5  1  0
  4  9  2  0
  5  6  1  0
  5  8  1  0
  6  7  2  0
 11 12  2  0
 12 13  1  0
 12 17  1  0
 13 14  1  0
 14 15  1  0
 15 16  2  0
 17 18  1  0
 18 19  1  0
 18 22  1  0
 19 20  2  0
 19 21  1  0
M  END
>  <IDNUMBER>  (13)
L112895

>  <BRUTTO_FORMULA>  (13)
C14H18N4O3S

>  <MOLECULAR_WEIGHT>  (13)
322.388092041016

>  <SALTDATA>  (13)

>  <PLATE>  (13)
1

>  <ROW>  (13)
E

>  <COLUMN>  (13)
3

>  <LIBRARY>  (13)
MyriaScreenII

>  <WEBSITE>  (13)
http://myriascreen.com/

>  <SMILES>  (13)
c12c(n(c(n(c1=O)C)=O)C)nc(n2CC=C)SC(C(=O)C)C

>  <IUPACNAME>  (13)
1,3-dimethyl-8-(1-methyl-2-oxopropylthio)-7-prop-2-enyl-1,3,7-trihydropurine-2 ,6-dione

>  <N_O>  (13)
7

>  <LIPINSKI>  (13)
4

>  <ROTATION_BONDS>  (13)
5

>  <SOLUBILITY_CALCULATED>  (13)
-3.88176918029785

>  <LOGP>  (13)
1.34709489345551

>  <ACCEPTORS>  (13)
3

>  <DONORS>  (13)
0

$$$$

          12131116032D
http://www.chemnavigator.com
 18 19  0  0  0  0  0  0  0  0999 V2000
   -0.8300    0.4800    0.0000 C   0  0  0  0  0  0
   -0.8300   -0.4800    0.0000 C   0  0  0  0  0  0
   -1.6700   -0.9600    0.0000 N   0  0  0  0  0  0
   -2.5000   -0.4800    0.0000 C   0  0  0  0  0  0
   -2.5000    0.4800    0.0000 N   0  0  0  0  0  0
   -1.6700    0.9600    0.0000 C   0  0  0  0  0  0
   -1.6700    1.9300    0.0000 O   0  0  0  0  0  0
   -3.3400    0.9600    0.0000 C   0  0  0  0  0  0
   -3.3400   -0.9600    0.0000 O   0  0  0  0  0  0
   -1.6700   -1.9300    0.0000 C   0  0  0  0  0  0
    0.0000   -0.9600    0.0000 N   0  0  0  0  0  0
    0.8300   -0.4800    0.0000 C   0  0  0  0  0  0
    0.8300    0.4800    0.0000 N   0  0  0  0  0  0
    1.6700    0.9600    0.0000 C   0  0  0  0  0  0
    2.5000    0.4800    0.0000 C   0  0  0  0  0  0
    3.3400    0.9600    0.0000 C   0  0  0  0  0  0
    1.6700   -0.9600    0.0000 N   0  0  0  0  0  0
    1.6700   -1.9300    0.0000 C   0  0  0  0  0  0
  1  2  2  0
  1  6  1  0
  1 13  1  0
  2  3  1  0
  2 11  1  0
  3  4  1  0
  3 10  1  0
  4  5  1  0
  4  9  2  0
  5  6  1  0
  5  8  1  0
  6  7  2  0
 11 12  2  0
 12 13  1  0
 12 17  1  0
 13 14  1  0
 14 15  1  0
 15 16  2  0
 17 18  1  0
M  END
>  <IDNUMBER>  (14)
L112909

>  <BRUTTO_FORMULA>  (14)
C11H15N5O2

>  <MOLECULAR_WEIGHT>  (14)
249.272598266602

>  <SALTDATA>  (14)

>  <PLATE>  (14)
1

>  <ROW>  (14)
F

>  <COLUMN>  (14)
3

>  <LIBRARY>  (14)
MyriaScreenII

>  <WEBSITE>  (14)
http://myriascreen.com/

>  <SMILES>  (14)
c12c(n(c(n(c1=O)C)=O)C)nc(n2CC=C)NC

>  <IUPACNAME>  (14)
1,3-dimethyl-8-(methylamino)-7-prop-2-enyl-1,3,7-trihydropurine-2,6-dione

>  <N_O>  (14)
7

>  <LIPINSKI>  (14)
4

>  <ROTATION_BONDS>  (14)
2

>  <SOLUBILITY_CALCULATED>  (14)
-3.14178347587585

>  <LOGP>  (14)
0.217900782823563

>  <ACCEPTORS>  (14)
2

>  <DONORS>  (14)
1

$$$$

          12131116032D
http://www.chemnavigator.com
 19 20  0  0  0  0  0  0  0  0999 V2000
   -0.8400    0.7200    0.0000 C   0  0  0  0  0  0
   -0.8400   -0.2400    0.0000 C   0  0  0  0  0  0
   -1.6700   -0.7200    0.0000 N   0  0  0  0  0  0
   -2.5100   -0.2400    0.0000 C   0  0  0  0  0  0
   -2.5100    0.7200    0.0000 N   0  0  0  0  0  0
   -1.6700    1.2100    0.0000 C   0  0  0  0  0  0
   -1.6700    2.1700    0.0000 O   0  0  0  0  0  0
   -3.3400    1.2100    0.0000 C   0  0  0  0  0  0
   -3.3400   -0.7200    0.0000 O   0  0  0  0  0  0
   -1.6700   -1.6900    0.0000 C   0  0  0  0  0  0
    0.0000   -0.7200    0.0000 N   0  0  0  0  0  0
    0.8400   -0.2400    0.0000 C   0  0  0  0  0  0
    0.8400    0.7200    0.0000 N   0  0  0  0  0  0
    1.6700    1.2100    0.0000 C   0  0  0  0  0  0
    2.5100    0.7200    0.0000 C   0  0  0  0  0  0
    3.3400    1.2100    0.0000 C   0  0  0  0  0  0
    1.6700   -0.7200    0.0000 N   0  0  0  0  0  0
    1.6700   -1.6900    0.0000 C   0  0  0  0  0  0
    2.5100   -2.1700    0.0000 C   0  0  0  0  0  0
  1  2  2  0
  1  6  1  0
  1 13  1  0
  2  3  1  0
  2 11  1  0
  3  4  1  0
  3 10  1  0
  4  5  1  0
  4  9  2  0
  5  6  1  0
  5  8  1  0
  6  7  2  0
 11 12  2  0
 12 13  1  0
 12 17  1  0
 13 14  1  0
 14 15  1  0
 15 16  2  0
 17 18  1  0
 18 19  1  0
M  END
>  <IDNUMBER>  (15)
L112917

>  <BRUTTO_FORMULA>  (15)
C12H17N5O2

>  <MOLECULAR_WEIGHT>  (15)
263.299468994141

>  <SALTDATA>  (15)

>  <PLATE>  (15)
1

>  <ROW>  (15)
G

>  <COLUMN>  (15)
3

>  <LIBRARY>  (15)
MyriaScreenII

>  <WEBSITE>  (15)
http://myriascreen.com/

>  <SMILES>  (15)
c12c(n(c(n(c1=O)C)=O)C)nc(n2CC=C)NCC

>  <IUPACNAME>  (15)
8-(ethylamino)-1,3-dimethyl-7-prop-2-enyl-1,3,7-trihydropurine-2,6-dione

>  <N_O>  (15)
7

>  <LIPINSKI>  (15)
4

>  <ROTATION_BONDS>  (15)
3

>  <SOLUBILITY_CALCULATED>  (15)
-3.37253665924072

>  <LOGP>  (15)
0.714728891849518

>  <ACCEPTORS>  (15)
2

>  <DONORS>  (15)
1

$$$$

          12131116032D
http://www.chemnavigator.com
 24 26  0  0  0  0  0  0  0  0999 V2000
   -1.2600    1.4600    0.0000 C   0  0  0  0  0  0
   -1.2600    0.4900    0.0000 C   0  0  0  0  0  0
   -2.1100    0.0000    0.0000 N   0  0  0  0  0  0
   -2.9500    0.4900    0.0000 C   0  0  0  0  0  0
   -2.9500    1.4600    0.0000 N   0  0  0  0  0  0
   -2.1100    1.9500    0.0000 C   0  0  0  0  0  0
   -2.1100    2.9200    0.0000 O   0  0  0  0  0  0
   -3.7900    1.9500    0.0000 C   0  0  0  0  0  0
   -3.7900    0.0000    0.0000 O   0  0  0  0  0  0
   -2.1100   -0.9700    0.0000 C   0  0  0  0  0  0
   -0.4200    0.0000    0.0000 N   0  0  0  0  0  0
    0.4200    0.4900    0.0000 C   0  0  0  0  0  0
    0.4200    1.4600    0.0000 N   0  0  0  0  0  0
    1.2600    1.9500    0.0000 C   0  0  0  0  0  0
    2.1100    1.4600    0.0000 C   0  0  0  0  0  0
    2.9500    1.9500    0.0000 O   0  0  0  0  0  0
    3.7900    1.4600    0.0000 C   0  0  0  0  0  0
    1.2600    0.0000    0.0000 C   0  0  0  0  0  0
    1.2600   -0.9700    0.0000 N   0  0  0  0  0  0
    0.4200   -1.4600    0.0000 C   0  0  0  0  0  0
    0.4200   -2.4300    0.0000 C   0  0  0  0  0  0
    1.2600   -2.9200    0.0000 O   0  0  0  0  0  0
    2.1100   -2.4300    0.0000 C   0  0  0  0  0  0
    2.1100   -1.4600    0.0000 C   0  0  0  0  0  0
  1  2  2  0
  1  6  1  0
  1 13  1  0
  2  3  1  0
  2 11  1  0
  3  4  1  0
  3 10  1  0
  4  5  1  0
  4  9  2  0
  5  6  1  0
  5  8  1  0
  6  7  2  0
 11 12  2  0
 12 13  1  0
 12 18  1  0
 13 14  1  0
 14 15  1  0
 15 16  1  0
 16 17  1  0
 18 19  1  0
 19 20  1  0
 19 24  1  0
 20 21  1  0
 21 22  1  0
 22 23  1  0
 23 24  1  0
M  END
>  <IDNUMBER>  (16)
L113026

>  <BRUTTO_FORMULA>  (16)
C15H23N5O4

>  <MOLECULAR_WEIGHT>  (16)
337.37890625

>  <SALTDATA>  (16)

>  <PLATE>  (16)
1

>  <ROW>  (16)
H

>  <COLUMN>  (16)
3

>  <LIBRARY>  (16)
MyriaScreenII

>  <WEBSITE>  (16)
http://myriascreen.com/

>  <SMILES>  (16)
c12c(n(c(n(c1=O)C)=O)C)nc(n2CCOC)CN1CCOCC1

>  <IUPACNAME>  (16)
7-(2-methoxyethyl)-1,3-dimethyl-8-(morpholin-4-ylmethyl)-1,3,7-trihydropurine- 2,6-dione

>  <N_O>  (16)
9

>  <LIPINSKI>  (16)
4

>  <ROTATION_BONDS>  (16)
4

>  <SOLUBILITY_CALCULATED>  (16)
-3.31231164932251

>  <LOGP>  (16)
-0.905726790428162

>  <ACCEPTORS>  (16)
4

>  <DONORS>  (16)
0

$$$$

          12131116032D
http://www.chemnavigator.com
 24 26  0  0  0  0  0  0  0  0999 V2000
   -0.8400    1.4600    0.0000 C   0  0  0  0  0  0
   -0.8400    0.4900    0.0000 C   0  0  0  0  0  0
   -1.6800    0.0000    0.0000 N   0  0  0  0  0  0
   -2.5300    0.4900    0.0000 C   0  0  0  0  0  0
   -2.5300    1.4600    0.0000 N   0  0  0  0  0  0
   -1.6800    1.9500    0.0000 C   0  0  0  0  0  0
   -1.6800    2.9200    0.0000 O   0  0  0  0  0  0
   -3.3700    1.9500    0.0000 C   0  0  0  0  0  0
   -3.3700    0.0000    0.0000 O   0  0  0  0  0  0
   -1.6800   -0.9700    0.0000 C   0  0  0  0  0  0
    0.0000    0.0000    0.0000 N   0  0  0  0  0  0
    0.8400    0.4900    0.0000 C   0  0  0  0  0  0
    0.8400    1.4600    0.0000 N   0  0  0  0  0  0
    1.6800    1.9500    0.0000 C   0  0  0  0  0  0
    2.5300    1.4600    0.0000 C   0  0  0  0  0  0
    3.3700    1.9500    0.0000 C   0  0  0  0  0  0
    2.5300    0.4900    0.0000 C   0  0  0  0  0  0
    1.6800    0.0000    0.0000 C   0  0  0  0  0  0
    1.6800   -0.9700    0.0000 N   0  0  0  0  0  0
    0.8400   -1.4600    0.0000 C   0  0  0  0  0  0
    0.8400   -2.4300    0.0000 C   0  0  0  0  0  0
    1.6800   -2.9200    0.0000 O   0  0  0  0  0  0
    2.5300   -2.4300    0.0000 C   0  0  0  0  0  0
    2.5300   -1.4600    0.0000 C   0  0  0  0  0  0
  1  2  2  0
  1  6  1  0
  1 13  1  0
  2  3  1  0
  2 11  1  0
  3  4  1  0
  3 10  1  0
  4  5  1  0
  4  9  2  0
  5  6  1  0
  5  8  1  0
  6  7  2  0
 11 12  2  0
 12 13  1  0
 12 18  1  0
 13 14  1  0
 14 15  1  0
 15 16  1  0
 15 17  2  0
 18 19  1  0
 19 20  1  0
 19 24  1  0
 20 21  1  0
 21 22  1  0
 22 23  1  0
 23 24  1  0
M  END
>  <IDNUMBER>  (17)
L113107

>  <BRUTTO_FORMULA>  (17)
C16H23N5O3

>  <MOLECULAR_WEIGHT>  (17)
333.390533447266

>  <SALTDATA>  (17)

>  <PLATE>  (17)
1

>  <ROW>  (17)
A

>  <COLUMN>  (17)
4

>  <LIBRARY>  (17)
MyriaScreenII

>  <WEBSITE>  (17)
http://myriascreen.com/

>  <SMILES>  (17)
c12c(n(c(n(c1=O)C)=O)C)nc(n2CC(C)=C)CN1CCOCC1

>  <IUPACNAME>  (17)
1,3-dimethyl-7-(2-methylprop-2-enyl)-8-(morpholin-4-ylmethyl)-1,3,7-trihydropu rine-2,6-dione

>  <N_O>  (17)
8

>  <LIPINSKI>  (17)
4

>  <ROTATION_BONDS>  (17)
3

>  <SOLUBILITY_CALCULATED>  (17)
-3.83995532989502

>  <LOGP>  (17)
0.804890632629395

>  <ACCEPTORS>  (17)
3

>  <DONORS>  (17)
0

$$$$

          12131116032D
http://www.chemnavigator.com
 24 26  0  0  0  0  0  0  0  0999 V2000
   -0.8400    1.4600    0.0000 C   0  0  0  0  0  0
   -0.8400    0.4900    0.0000 C   0  0  0  0  0  0
   -1.6800    0.0000    0.0000 N   0  0  0  0  0  0
   -2.5300    0.4900    0.0000 C   0  0  0  0  0  0
   -2.5300    1.4600    0.0000 N   0  0  0  0  0  0
   -1.6800    1.9500    0.0000 C   0  0  0  0  0  0
   -1.6800    2.9200    0.0000 O   0  0  0  0  0  0
   -3.3700    1.9500    0.0000 C   0  0  0  0  0  0
   -3.3700    0.0000    0.0000 O   0  0  0  0  0  0
   -1.6800   -0.9700    0.0000 C   0  0  0  0  0  0
    0.0000    0.0000    0.0000 N   0  0  0  0  0  0
    0.8400    0.4900    0.0000 C   0  0  0  0  0  0
    0.8400    1.4600    0.0000 N   0  0  0  0  0  0
    1.6800    1.9500    0.0000 C   0  0  0  0  0  0
    2.5300    1.4600    0.0000 C   0  0  0  0  0  0
    3.3700    1.9500    0.0000 N   0  0  0  0  0  0
    2.5300    0.4900    0.0000 O   0  0  0  0  0  0
    1.6800    0.0000    0.0000 C   0  0  0  0  0  0
    1.6800   -0.9700    0.0000 N   0  0  0  0  0  0
    0.8400   -1.4600    0.0000 C   0  0  0  0  0  0
    0.8400   -2.4300    0.0000 C   0  0  0  0  0  0
    1.6800   -2.9200    0.0000 C   0  0  0  0  0  0
    2.5300   -2.4300    0.0000 C   0  0  0  0  0  0
    2.5300   -1.4600    0.0000 C   0  0  0  0  0  0
  1  2  2  0
  1  6  1  0
  1 13  1  0
  2  3  1  0
  2 11  1  0
  3  4  1  0
  3 10  1  0
  4  5  1  0
  4  9  2  0
  5  6  1  0
  5  8  1  0
  6  7  2  0
 11 12  2  0
 12 13  1  0
 12 18  1  0
 13 14  1  0
 14 15  1  0
 15 16  1  0
 15 17  2  0
 18 19  1  0
 19 20  1  0
 19 24  1  0
 20 21  1  0
 21 22  1  0
 22 23  1  0
 23 24  1  0
M  END
>  <IDNUMBER>  (18)
L113115

>  <BRUTTO_FORMULA>  (18)
C15H22N6O3

>  <MOLECULAR_WEIGHT>  (18)
334.378326416016

>  <SALTDATA>  (18)

>  <PLATE>  (18)
1

>  <ROW>  (18)
B

>  <COLUMN>  (18)
4

>  <LIBRARY>  (18)
MyriaScreenII

>  <WEBSITE>  (18)
http://myriascreen.com/

>  <SMILES>  (18)
c12c(n(c(n(c1=O)C)=O)C)nc(n2CC(N)=O)CN1CCCCC1

>  <IUPACNAME>  (18)
2-[1,3-dimethyl-2,6-dioxo-8-(piperidylmethyl)-1,3,7-trihydropurin-7-yl]acetami de

>  <N_O>  (18)
9

>  <LIPINSKI>  (18)
4

>  <ROTATION_BONDS>  (18)
3

>  <SOLUBILITY_CALCULATED>  (18)
-3.27748250961304

>  <LOGP>  (18)
-0.354191511869431

>  <ACCEPTORS>  (18)
3

>  <DONORS>  (18)
2

$$$$

          12131116032D
http://www.chemnavigator.com
 23 25  0  0  0  0  0  0  0  0999 V2000
   -2.5200    0.4900    0.0000 C   0  0  0  0  0  0
   -2.5200   -0.4900    0.0000 C   0  0  0  0  0  0
   -3.3700   -0.9700    0.0000 N   0  0  0  0  0  0
   -4.2100   -0.4900    0.0000 C   0  0  0  0  0  0
   -4.2100    0.4900    0.0000 N   0  0  0  0  0  0
   -3.3700    0.9700    0.0000 C   0  0  0  0  0  0
   -3.3700    1.9400    0.0000 O   0  0  0  0  0  0
   -5.0500    0.9700    0.0000 C   0  0  0  0  0  0
   -5.0500   -0.9700    0.0000 O   0  0  0  0  0  0
   -3.3700   -1.9400    0.0000 C   0  0  0  0  0  0
   -1.6800   -0.9700    0.0000 N   0  0  0  0  0  0
   -0.8400   -0.4900    0.0000 C   0  0  0  0  0  0
   -0.8400    0.4900    0.0000 N   0  0  0  0  0  0
    0.0000    0.9700    0.0000 C   0  0  0  0  0  0
    0.8400    0.4900    0.0000 N   0  0  0  0  0  0
    0.8400   -0.4900    0.0000 C   0  0  0  0  0  0
    1.6800   -0.9700    0.0000 C   0  0  0  0  0  0
    2.5200   -0.4900    0.0000 N   0  0  0  0  0  0
    2.5200    0.4900    0.0000 C   0  0  0  0  0  0
    1.6800    0.9700    0.0000 C   0  0  0  0  0  0
    3.3700   -0.9700    0.0000 C   0  0  0  0  0  0
    4.2100   -0.4900    0.0000 C   0  0  0  0  0  0
    5.0500   -0.9700    0.0000 O   0  0  0  0  0  0
  1  2  2  0
  1  6  1  0
  1 13  1  0
  2  3  1  0
  2 11  1  0
  3  4  1  0
  3 10  1  0
  4  5  1  0
  4  9  2  0
  5  6  1  0
  5  8  1  0
  6  7  2  0
 11 12  2  0
 12 13  1  0
 13 14  1  0
 14 15  1  0
 15 16  1  0
 15 20  1  0
 16 17  1  0
 17 18  1  0
 18 19  1  0
 18 21  1  0
 19 20  1  0
 21 22  1  0
 22 23  1  0
M  END
>  <IDNUMBER>  (19)
L113131

>  <BRUTTO_FORMULA>  (19)
C14H22N6O3

>  <MOLECULAR_WEIGHT>  (19)
322.367309570313

>  <SALTDATA>  (19)

>  <PLATE>  (19)
1

>  <ROW>  (19)
C

>  <COLUMN>  (19)
4

>  <LIBRARY>  (19)
MyriaScreenII

>  <WEBSITE>  (19)
http://myriascreen.com/

>  <SMILES>  (19)
c12c(n(c(n(c1=O)C)=O)C)ncn2CN1CCN(CC1)CCO

>  <IUPACNAME>  (19)
7-{[4-(2-hydroxyethyl)piperazinyl]methyl}-1,3-dimethyl-1,3,7-trihydropurine-2, 6-dione

>  <N_O>  (19)
9

>  <LIPINSKI>  (19)
4

>  <ROTATION_BONDS>  (19)
3

>  <SOLUBILITY_CALCULATED>  (19)
-3.0134449005127

>  <LOGP>  (19)
-1.47544276714325

>  <ACCEPTORS>  (19)
3

>  <DONORS>  (19)
1

$$$$

          12131116032D
http://www.chemnavigator.com
 18 20  0  0  0  0  0  0  0  0999 V2000
    0.8100   -1.1600    0.0000 N   0  0  0  0  0  0
    0.0000   -0.7000    0.0000 N   0  0  0  0  0  0
    0.0000    0.2300    0.0000 C   0  0  0  0  0  0
    1.6200    0.2300    0.0000 C   0  0  0  0  0  0
    1.6100   -0.7000    0.0000 C   0  0  0  0  0  0
    2.4200   -1.1700    0.0000 C   0  0  0  0  0  0
    3.2300   -0.7000    0.0000 N   0  0  0  0  0  0
    4.0300   -1.1700    0.0000 N   0  0  0  0  0  0
    2.4200   -2.1000    0.0000 O   0  0  0  0  0  0
   -0.8000    0.7000    0.0000 C   0  0  0  0  0  0
   -1.6100    0.2300    0.0000 C   0  0  0  0  0  0
   -2.4200    0.7000    0.0000 C   0  0  0  0  0  0
   -2.4200    1.6300    0.0000 C   0  0  0  0  0  0
   -1.6100    2.1000    0.0000 C   0  0  0  0  0  0
   -0.8000    1.6300    0.0000 C   0  0  0  0  0  0
   -4.0300    1.6300    0.0000 O   0  0  0  0  0  0
   -4.0300    0.7000    0.0000 C   0  0  0  0  0  0
   -3.2300    0.2300    0.0000 O   0  0  0  0  0  0
  1  2  1  0
  1  5  1  0
  2  3  2  0
  3  4  1  0
  3 10  1  0
  4  5  2  0
  5  6  1  0
  6  7  1  0
  6  9  2  0
  7  8  1  0
 10 11  2  0
 10 15  1  0
 11 12  1  0
 12 13  2  0
 12 18  1  0
 13 14  1  0
 13 16  1  0
 14 15  2  0
 16 17  1  0
 17 18  1  0
M  END
>  <IDNUMBER>  (20)
L113670

>  <BRUTTO_FORMULA>  (20)
C11H10N4O3

>  <MOLECULAR_WEIGHT>  (20)
246.225555419922

>  <SALTDATA>  (20)

>  <PLATE>  (20)
1

>  <ROW>  (20)
D

>  <COLUMN>  (20)
4

>  <LIBRARY>  (20)
MyriaScreenII

>  <WEBSITE>  (20)
http://myriascreen.com/

>  <SMILES>  (20)
[nH]1nc(cc1C(NN)=O)c1cc2c(cc1)OCO2

>  <IUPACNAME>  (20)
3-(2H-benzo[3,4-d]1,3-dioxolen-5-yl)pyrazole-5-carbohydrazide

>  <N_O>  (20)
7

>  <LIPINSKI>  (20)
4

>  <ROTATION_BONDS>  (20)
2

>  <SOLUBILITY_CALCULATED>  (20)
-2.5558876991272

>  <LOGP>  (20)
-0.199442371726036

>  <ACCEPTORS>  (20)
3

>  <DONORS>  (20)
4

$$$$

          12131116032D
http://www.chemnavigator.com
 25 27  0  0  0  0  0  0  0  0999 V2000
   -3.9000   -0.2500    0.0000 C   0  0  0  0  0  0
   -3.9000   -1.2500    0.0000 C   0  0  0  0  0  0
   -3.0300   -1.7500    0.0000 N   0  0  0  0  0  0
   -2.1700   -1.2500    0.0000 C   0  0  0  0  0  0
   -2.1700   -0.2500    0.0000 C   0  0  0  0  0  0
   -3.0300    0.2500    0.0000 C   0  0  0  0  0  0
   -3.0300    1.2500    0.0000 O   0  0  0  0  0  0
   -1.3000    0.2500    0.0000 C   0  0  0  0  0  0
   -0.4300   -0.2500    0.0000 N   0  0  0  0  0  0
    0.4300    0.2500    0.0000 C   0  0  0  0  0  0
    1.3000   -0.2500    0.0000 C   0  0  0  0  0  0
    2.1700    0.2500    0.0000 C   0  0  0  0  0  0
    2.1700    1.2500    0.0000 C   0  0  0  0  0  0
    1.3000    1.7500    0.0000 C   0  0  0  0  0  0
    0.4300    1.2500    0.0000 C   0  0  0  0  0  0
    3.0300    1.7500    0.0000 O   0  0  0  0  0  0
    3.9000    1.2500    0.0000 C   0  0  0  0  0  0
    4.7600    1.7500    0.0000 C   0  0  0  0  0  0
    5.6300    1.2500    0.0000 C   0  0  0  0  0  0
   -1.3000    1.2500    0.0000 O   0  0  0  0  0  0
   -1.3000   -1.7500    0.0000 O   0  0  0  0  0  0
   -4.7600   -1.7500    0.0000 C   0  0  0  0  0  0
   -5.6300   -1.2500    0.0000 C   0  0  0  0  0  0
   -5.6300   -0.2500    0.0000 C   0  0  0  0  0  0
   -4.7600    0.2500    0.0000 C   0  0  0  0  0  0
  1  2  2  0
  1  6  1  0
  1 25  1  0
  2  3  1  0
  2 22  1  0
  3  4  1  0
  4  5  1  0
  4 21  2  0
  5  6  2  0
  5  8  1  0
  6  7  1  0
  8  9  1  0
  8 20  2  0
  9 10  1  0
 10 11  2  0
 10 15  1  0
 11 12  1  0
 12 13  2  0
 13 14  1  0
 13 16  1  0
 14 15  2  0
 16 17  1  0
 17 18  1  0
 18 19  1  0
 22 23  2  0
 23 24  1  0
 24 25  2  0
M  END
>  <IDNUMBER>  (21)
L115401

>  <BRUTTO_FORMULA>  (21)
C19H18N2O4

>  <MOLECULAR_WEIGHT>  (21)
338.363006591797

>  <SALTDATA>  (21)

>  <PLATE>  (21)
1

>  <ROW>  (21)
E

>  <COLUMN>  (21)
4

>  <LIBRARY>  (21)
MyriaScreenII

>  <WEBSITE>  (21)
http://myriascreen.com/

>  <SMILES>  (21)
c12c([nH]c(c(c1O)C(Nc1ccc(cc1)OCCC)=O)=O)cccc2

>  <IUPACNAME>  (21)
(4-hydroxy-2-oxo(3-hydroquinolyl))-N-(4-propoxyphenyl)carboxamide

>  <N_O>  (21)
6

>  <LIPINSKI>  (21)
4

>  <ROTATION_BONDS>  (21)
4

>  <SOLUBILITY_CALCULATED>  (21)
-4.49097681045532

>  <LOGP>  (21)
4.01029682159424

>  <ACCEPTORS>  (21)
4

>  <DONORS>  (21)
3

$$$$

          12131116032D
http://www.chemnavigator.com
 28 30  0  0  0  0  0  0  0  0999 V2000
   -3.9000    0.5000    0.0000 C   0  0  0  0  0  0
   -3.9000   -0.5000    0.0000 C   0  0  0  0  0  0
   -3.0300   -1.0000    0.0000 N   0  0  0  0  0  0
   -2.1700   -0.5000    0.0000 C   0  0  0  0  0  0
   -2.1700    0.5000    0.0000 C   0  0  0  0  0  0
   -3.0300    1.0000    0.0000 C   0  0  0  0  0  0
   -3.0300    2.0000    0.0000 O   0  0  0  0  0  0
   -1.3000    1.0000    0.0000 C   0  0  0  0  0  0
   -0.4300    0.5000    0.0000 N   0  0  0  0  0  0
    0.4300    1.0000    0.0000 C   0  0  0  0  0  0
    1.3000    0.5000    0.0000 C   0  0  0  0  0  0
    2.1700    1.0000    0.0000 C   0  0  0  0  0  0
    2.1700    2.0000    0.0000 C   0  0  0  0  0  0
    1.3000    2.5000    0.0000 C   0  0  0  0  0  0
    0.4300    2.0000    0.0000 C   0  0  0  0  0  0
    3.0300    2.5000    0.0000 O   0  0  0  0  0  0
    3.9000    2.0000    0.0000 C   0  0  0  0  0  0
    4.7600    2.5000    0.0000 C   0  0  0  0  0  0
    5.6300    2.0000    0.0000 C   0  0  0  0  0  0
   -1.3000    2.0000    0.0000 O   0  0  0  0  0  0
   -1.3000   -1.0000    0.0000 O   0  0  0  0  0  0
   -3.0300   -2.0000    0.0000 C   0  0  0  0  0  0
   -2.1700   -2.5000    0.0000 C   0  0  0  0  0  0
   -1.3000   -2.0000    0.0000 C   0  0  0  0  0  0
   -4.7600   -1.0000    0.0000 C   0  0  0  0  0  0
   -5.6300   -0.5000    0.0000 C   0  0  0  0  0  0
   -5.6300    0.5000    0.0000 C   0  0  0  0  0  0
   -4.7600    1.0000    0.0000 C   0  0  0  0  0  0
  1  2  2  0
  1  6  1  0
  1 28  1  0
  2  3  1  0
  2 25  1  0
  3  4  1  0
  3 22  1  0
  4  5  1  0
  4 21  2  0
  5  6  2  0
  5  8  1  0
  6  7  1  0
  8  9  1  0
  8 20  2  0
  9 10  1  0
 10 11  2  0
 10 15  1  0
 11 12  1  0
 12 13  2  0
 13 14  1  0
 13 16  1  0
 14 15  2  0
 16 17  1  0
 17 18  1  0
 18 19  1  0
 22 23  1  0
 23 24  1  0
 25 26  2  0
 26 27  1  0
 27 28  2  0
M  END
>  <IDNUMBER>  (22)
L115452

>  <BRUTTO_FORMULA>  (22)
C22H24N2O4

>  <MOLECULAR_WEIGHT>  (22)
380.443634033203

>  <SALTDATA>  (22)

>  <PLATE>  (22)
1

>  <ROW>  (22)
F

>  <COLUMN>  (22)
4

>  <LIBRARY>  (22)
MyriaScreenII

>  <WEBSITE>  (22)
http://myriascreen.com/

>  <SMILES>  (22)
c12c(n(c(c(c1O)C(Nc1ccc(cc1)OCCC)=O)=O)CCC)cccc2

>  <IUPACNAME>  (22)
(4-hydroxy-2-oxo-1-propyl(3-hydroquinolyl))-N-(4-propoxyphenyl)carboxamide

>  <N_O>  (22)
6

>  <LIPINSKI>  (22)
4

>  <ROTATION_BONDS>  (22)
6

>  <SOLUBILITY_CALCULATED>  (22)
-5.2962760925293

>  <LOGP>  (22)
5.45892763137817

>  <ACCEPTORS>  (22)
4

>  <DONORS>  (22)
2

$$$$

          12131116032D
http://www.chemnavigator.com
 29 31  0  0  0  0  0  0  0  0999 V2000
   -3.9000    0.5000    0.0000 C   0  0  0  0  0  0
   -3.9000   -0.5000    0.0000 C   0  0  0  0  0  0
   -3.0300   -1.0000    0.0000 N   0  0  0  0  0  0
   -2.1700   -0.5000    0.0000 C   0  0  0  0  0  0
   -2.1700    0.5000    0.0000 C   0  0  0  0  0  0
   -3.0300    1.0000    0.0000 C   0  0  0  0  0  0
   -3.0300    2.0000    0.0000 O   0  0  0  0  0  0
   -1.3000    1.0000    0.0000 C   0  0  0  0  0  0
   -0.4300    0.5000    0.0000 N   0  0  0  0  0  0
    0.4300    1.0000    0.0000 C   0  0  0  0  0  0
    1.3000    0.5000    0.0000 C   0  0  0  0  0  0
    2.1700    1.0000    0.0000 C   0  0  0  0  0  0
    2.1700    2.0000    0.0000 C   0  0  0  0  0  0
    1.3000    2.5000    0.0000 C   0  0  0  0  0  0
    0.4300    2.0000    0.0000 C   0  0  0  0  0  0
    3.0300    2.5000    0.0000 O   0  0  0  0  0  0
    3.9000    2.0000    0.0000 C   0  0  0  0  0  0
    4.7600    2.5000    0.0000 C   0  0  0  0  0  0
    5.6300    2.0000    0.0000 C   0  0  0  0  0  0
   -1.3000    2.0000    0.0000 O   0  0  0  0  0  0
   -1.3000   -1.0000    0.0000 O   0  0  0  0  0  0
   -3.0300   -2.0000    0.0000 C   0  0  0  0  0  0
   -3.9000   -2.5000    0.0000 C   0  0  0  0  0  0
   -4.7600   -2.0000    0.0000 C   0  0  0  0  0  0
   -5.6300   -2.5000    0.0000 C   0  0  0  0  0  0
   -4.7600   -1.0000    0.0000 C   0  0  0  0  0  0
   -5.6300   -0.5000    0.0000 C   0  0  0  0  0  0
   -5.6300    0.5000    0.0000 C   0  0  0  0  0  0
   -4.7600    1.0000    0.0000 C   0  0  0  0  0  0
  1  2  2  0
  1  6  1  0
  1 29  1  0
  2  3  1  0
  2 26  1  0
  3  4  1  0
  3 22  1  0
  4  5  1  0
  4 21  2  0
  5  6  2  0
  5  8  1  0
  6  7  1  0
  8  9  1  0
  8 20  2  0
  9 10  1  0
 10 11  2  0
 10 15  1  0
 11 12  1  0
 12 13  2  0
 13 14  1  0
 13 16  1  0
 14 15  2  0
 16 17  1  0
 17 18  1  0
 18 19  1  0
 22 23  1  0
 23 24  1  0
 24 25  1  0
 26 27  2  0
 27 28  1  0
 28 29  2  0
M  END
>  <IDNUMBER>  (23)
L115460

>  <BRUTTO_FORMULA>  (23)
C23H26N2O4

>  <MOLECULAR_WEIGHT>  (23)
394.470520019531

>  <SALTDATA>  (23)

>  <PLATE>  (23)
1

>  <ROW>  (23)
G

>  <COLUMN>  (23)
4

>  <LIBRARY>  (23)
MyriaScreenII

>  <WEBSITE>  (23)
http://myriascreen.com/

>  <SMILES>  (23)
c12c(n(c(c(c1O)C(Nc1ccc(cc1)OCCC)=O)=O)CCCC)cccc2

>  <IUPACNAME>  (23)
(1-butyl-4-hydroxy-2-oxo(3-hydroquinolyl))-N-(4-propoxyphenyl)carboxamide

>  <N_O>  (23)
6

>  <LIPINSKI>  (23)
4

>  <ROTATION_BONDS>  (23)
7

>  <SOLUBILITY_CALCULATED>  (23)
-5.52727890014648

>  <LOGP>  (23)
5.95600557327271

>  <ACCEPTORS>  (23)
4

>  <DONORS>  (23)
2

$$$$

          12131116032D
http://www.chemnavigator.com
 30 32  0  0  0  0  0  0  0  0999 V2000
   -3.4600    0.5000    0.0000 C   0  0  0  0  0  0
   -3.4600   -0.5000    0.0000 C   0  0  0  0  0  0
   -2.6000   -1.0000    0.0000 N   0  0  0  0  0  0
   -1.7300   -0.5000    0.0000 C   0  0  0  0  0  0
   -1.7300    0.5000    0.0000 C   0  0  0  0  0  0
   -2.6000    1.0000    0.0000 C   0  0  0  0  0  0
   -2.6000    2.0000    0.0000 O   0  0  0  0  0  0
   -0.8700    1.0000    0.0000 C   0  0  0  0  0  0
    0.0000    0.5000    0.0000 N   0  0  0  0  0  0
    0.8700    1.0000    0.0000 C   0  0  0  0  0  0
    1.7300    0.5000    0.0000 C   0  0  0  0  0  0
    2.6000    1.0000    0.0000 C   0  0  0  0  0  0
    2.6000    2.0000    0.0000 C   0  0  0  0  0  0
    1.7300    2.5000    0.0000 C   0  0  0  0  0  0
    0.8700    2.0000    0.0000 C   0  0  0  0  0  0
    3.4600    2.5000    0.0000 O   0  0  0  0  0  0
    4.3300    2.0000    0.0000 C   0  0  0  0  0  0
    5.2000    2.5000    0.0000 C   0  0  0  0  0  0
    6.0600    2.0000    0.0000 C   0  0  0  0  0  0
   -0.8700    2.0000    0.0000 O   0  0  0  0  0  0
   -0.8700   -1.0000    0.0000 O   0  0  0  0  0  0
   -2.6000   -2.0000    0.0000 C   0  0  0  0  0  0
   -3.4600   -2.5000    0.0000 C   0  0  0  0  0  0
   -4.3300   -2.0000    0.0000 C   0  0  0  0  0  0
   -5.2000   -2.5000    0.0000 C   0  0  0  0  0  0
   -6.0600   -2.0000    0.0000 C   0  0  0  0  0  0
   -4.3300   -1.0000    0.0000 C   0  0  0  0  0  0
   -5.2000   -0.5000    0.0000 C   0  0  0  0  0  0
   -5.2000    0.5000    0.0000 C   0  0  0  0  0  0
   -4.3300    1.0000    0.0000 C   0  0  0  0  0  0
  1  2  2  0
  1  6  1  0
  1 30  1  0
  2  3  1  0
  2 27  1  0
  3  4  1  0
  3 22  1  0
  4  5  1  0
  4 21  2  0
  5  6  2  0
  5  8  1  0
  6  7  1  0
  8  9  1  0
  8 20  2  0
  9 10  1  0
 10 11  2  0
 10 15  1  0
 11 12  1  0
 12 13  2  0
 13 14  1  0
 13 16  1  0
 14 15  2  0
 16 17  1  0
 17 18  1  0
 18 19  1  0
 22 23  1  0
 23 24  1  0
 24 25  1  0
 25 26  1  0
 27 28  2  0
 28 29  1  0
 29 30  2  0
M  END
>  <IDNUMBER>  (24)
L115479

>  <BRUTTO_FORMULA>  (24)
C24H28N2O4

>  <MOLECULAR_WEIGHT>  (24)
408.497406005859

>  <SALTDATA>  (24)

>  <PLATE>  (24)
1

>  <ROW>  (24)
H

>  <COLUMN>  (24)
4

>  <LIBRARY>  (24)
MyriaScreenII

>  <WEBSITE>  (24)
http://myriascreen.com/

>  <SMILES>  (24)
c12c(n(c(c(c1O)C(Nc1ccc(cc1)OCCC)=O)=O)CCCCC)cccc2

>  <IUPACNAME>  (24)
(4-hydroxy-2-oxo-1-pentyl(3-hydroquinolyl))-N-(4-propoxyphenyl)carboxamide

>  <N_O>  (24)
6

>  <LIPINSKI>  (24)
3

>  <ROTATION_BONDS>  (24)
8

>  <SOLUBILITY_CALCULATED>  (24)
-5.75830078125

>  <LOGP>  (24)
6.45310306549072

>  <ACCEPTORS>  (24)
4

>  <DONORS>  (24)
2

$$$$

          12131116032D
http://www.chemnavigator.com
 26 28  0  0  0  0  0  0  0  0999 V2000
   -2.6000    0.5000    0.0000 C   0  0  0  0  0  0
   -2.6000   -0.5000    0.0000 C   0  0  0  0  0  0
   -1.7300   -1.0000    0.0000 N   0  0  0  0  0  0
   -0.8700   -0.5000    0.0000 C   0  0  0  0  0  0
   -0.8700    0.5000    0.0000 C   0  0  0  0  0  0
   -1.7300    1.0000    0.0000 C   0  0  0  0  0  0
   -1.7300    2.0000    0.0000 O   0  0  0  0  0  0
    0.0000    1.0000    0.0000 C   0  0  0  0  0  0
    0.8700    0.5000    0.0000 N   0  0  0  0  0  0
    1.7300    1.0000    0.0000 C   0  0  0  0  0  0
    2.6000    0.5000    0.0000 C   0  0  0  0  0  0
    3.4600    1.0000    0.0000 C   0  0  0  0  0  0
    3.4600    2.0000    0.0000 C   0  0  0  0  0  0
    2.6000    2.5000    0.0000 C   0  0  0  0  0  0
    1.7300    2.0000    0.0000 C   0  0  0  0  0  0
    4.3300    0.5000    0.0000 Cl  0  0  0  0  0  0
    2.6000   -0.5000    0.0000 Cl  0  0  0  0  0  0
    0.0000    2.0000    0.0000 O   0  0  0  0  0  0
    0.0000   -1.0000    0.0000 O   0  0  0  0  0  0
   -1.7300   -2.0000    0.0000 C   0  0  0  0  0  0
   -0.8700   -2.5000    0.0000 C   0  0  0  0  0  0
    0.0000   -2.0000    0.0000 C   0  0  0  0  0  0
   -3.4600   -1.0000    0.0000 C   0  0  0  0  0  0
   -4.3300   -0.5000    0.0000 C   0  0  0  0  0  0
   -4.3300    0.5000    0.0000 C   0  0  0  0  0  0
   -3.4600    1.0000    0.0000 C   0  0  0  0  0  0
  1  2  2  0
  1  6  1  0
  1 26  1  0
  2  3  1  0
  2 23  1  0
  3  4  1  0
  3 20  1  0
  4  5  1  0
  4 19  2  0
  5  6  2  0
  5  8  1  0
  6  7  1  0
  8  9  1  0
  8 18  2  0
  9 10  1  0
 10 11  2  0
 10 15  1  0
 11 12  1  0
 11 17  1  0
 12 13  2  0
 12 16  1  0
 13 14  1  0
 14 15  2  0
 20 21  1  0
 21 22  2  0
 23 24  2  0
 24 25  1  0
 25 26  2  0
M  END
>  <IDNUMBER>  (25)
L115509

>  <BRUTTO_FORMULA>  (25)
C19H14Cl2N2O3

>  <MOLECULAR_WEIGHT>  (25)
389.237243652344

>  <SALTDATA>  (25)

>  <PLATE>  (25)
1

>  <ROW>  (25)
A

>  <COLUMN>  (25)
5

>  <LIBRARY>  (25)
MyriaScreenII

>  <WEBSITE>  (25)
http://myriascreen.com/

>  <SMILES>  (25)
c12c(n(c(c(c1O)C(Nc1c(c(ccc1)Cl)Cl)=O)=O)CC=C)cccc2

>  <IUPACNAME>  (25)
N-(2,3-dichlorophenyl)(4-hydroxy-2-oxo-1-prop-2-enyl(3-hydroquinolyl))carboxam ide

>  <N_O>  (25)
5

>  <LIPINSKI>  (25)
4

>  <ROTATION_BONDS>  (25)
4

>  <SOLUBILITY_CALCULATED>  (25)
-5.09825563430786

>  <LOGP>  (25)
5.23714780807495

>  <ACCEPTORS>  (25)
3

>  <DONORS>  (25)
2

$$$$

          12131116032D
http://www.chemnavigator.com
 26 28  0  0  0  0  0  0  0  0999 V2000
   -2.6000    0.5000    0.0000 C   0  0  0  0  0  0
   -2.6000   -0.5000    0.0000 C   0  0  0  0  0  0
   -1.7300   -1.0000    0.0000 N   0  0  0  0  0  0
   -0.8700   -0.5000    0.0000 C   0  0  0  0  0  0
   -0.8700    0.5000    0.0000 C   0  0  0  0  0  0
   -1.7300    1.0000    0.0000 C   0  0  0  0  0  0
   -1.7300    2.0000    0.0000 O   0  0  0  0  0  0
    0.0000    1.0000    0.0000 C   0  0  0  0  0  0
    0.8700    0.5000    0.0000 N   0  0  0  0  0  0
    1.7300    1.0000    0.0000 C   0  0  0  0  0  0
    2.6000    0.5000    0.0000 C   0  0  0  0  0  0
    3.4600    1.0000    0.0000 C   0  0  0  0  0  0
    3.4600    2.0000    0.0000 C   0  0  0  0  0  0
    2.6000    2.5000    0.0000 C   0  0  0  0  0  0
    1.7300    2.0000    0.0000 C   0  0  0  0  0  0
    4.3300    0.5000    0.0000 Cl  0  0  0  0  0  0
    2.6000   -0.5000    0.0000 Cl  0  0  0  0  0  0
    0.0000    2.0000    0.0000 O   0  0  0  0  0  0
    0.0000   -1.0000    0.0000 O   0  0  0  0  0  0
   -1.7300   -2.0000    0.0000 C   0  0  0  0  0  0
   -0.8700   -2.5000    0.0000 C   0  0  0  0  0  0
    0.0000   -2.0000    0.0000 C   0  0  0  0  0  0
   -3.4600   -1.0000    0.0000 C   0  0  0  0  0  0
   -4.3300   -0.5000    0.0000 C   0  0  0  0  0  0
   -4.3300    0.5000    0.0000 C   0  0  0  0  0  0
   -3.4600    1.0000    0.0000 C   0  0  0  0  0  0
  1  2  2  0
  1  6  1  0
  1 26  1  0
  2  3  1  0
  2 23  1  0
  3  4  1  0
  3 20  1  0
  4  5  1  0
  4 19  2  0
  5  6  2  0
  5  8  1  0
  6  7  1  0
  8  9  1  0
  8 18  2  0
  9 10  1  0
 10 11  2  0
 10 15  1  0
 11 12  1  0
 11 17  1  0
 12 13  2  0
 12 16  1  0
 13 14  1  0
 14 15  2  0
 20 21  1  0
 21 22  1  0
 23 24  2  0
 24 25  1  0
 25 26  2  0
M  END
>  <IDNUMBER>  (26)
L115517

>  <BRUTTO_FORMULA>  (26)
C19H16Cl2N2O3

>  <MOLECULAR_WEIGHT>  (26)
391.253112792969

>  <SALTDATA>  (26)

>  <PLATE>  (26)
1

>  <ROW>  (26)
B

>  <COLUMN>  (26)
5

>  <LIBRARY>  (26)
MyriaScreenII

>  <WEBSITE>  (26)
http://myriascreen.com/

>  <SMILES>  (26)
c12c(n(c(c(c1O)C(Nc1c(c(ccc1)Cl)Cl)=O)=O)CCC)cccc2

>  <IUPACNAME>  (26)
N-(2,3-dichlorophenyl)(4-hydroxy-2-oxo-1-propyl(3-hydroquinolyl))carboxamide

>  <N_O>  (26)
5

>  <LIPINSKI>  (26)
4

>  <ROTATION_BONDS>  (26)
4

>  <SOLUBILITY_CALCULATED>  (26)
-5.16793203353882

>  <LOGP>  (26)
5.43122434616089

>  <ACCEPTORS>  (26)
3

>  <DONORS>  (26)
2

$$$$

          12131116032D
http://www.chemnavigator.com
 28 30  0  0  0  0  0  0  0  0999 V2000
   -2.6000    0.5000    0.0000 C   0  0  0  0  0  0
   -2.6000   -0.5000    0.0000 C   0  0  0  0  0  0
   -1.7300   -1.0000    0.0000 N   0  0  0  0  0  0
   -0.8700   -0.5000    0.0000 C   0  0  0  0  0  0
   -0.8700    0.5000    0.0000 C   0  0  0  0  0  0
   -1.7300    1.0000    0.0000 C   0  0  0  0  0  0
   -1.7300    2.0000    0.0000 O   0  0  0  0  0  0
    0.0000    1.0000    0.0000 C   0  0  0  0  0  0
    0.8700    0.5000    0.0000 N   0  0  0  0  0  0
    1.7300    1.0000    0.0000 C   0  0  0  0  0  0
    2.6000    0.5000    0.0000 C   0  0  0  0  0  0
    3.4600    1.0000    0.0000 C   0  0  0  0  0  0
    3.4600    2.0000    0.0000 C   0  0  0  0  0  0
    2.6000    2.5000    0.0000 C   0  0  0  0  0  0
    1.7300    2.0000    0.0000 C   0  0  0  0  0  0
    4.3300    0.5000    0.0000 Cl  0  0  0  0  0  0
    2.6000   -0.5000    0.0000 Cl  0  0  0  0  0  0
    0.0000    2.0000    0.0000 O   0  0  0  0  0  0
    0.0000   -1.0000    0.0000 O   0  0  0  0  0  0
   -1.7300   -2.0000    0.0000 C   0  0  0  0  0  0
   -0.8700   -2.5000    0.0000 C   0  0  0  0  0  0
    0.0000   -2.0000    0.0000 C   0  0  0  0  0  0
    0.8700   -2.5000    0.0000 C   0  0  0  0  0  0
    1.7300   -2.0000    0.0000 C   0  0  0  0  0  0
   -3.4600   -1.0000    0.0000 C   0  0  0  0  0  0
   -4.3300   -0.5000    0.0000 C   0  0  0  0  0  0
   -4.3300    0.5000    0.0000 C   0  0  0  0  0  0
   -3.4600    1.0000    0.0000 C   0  0  0  0  0  0
  1  2  2  0
  1  6  1  0
  1 28  1  0
  2  3  1  0
  2 25  1  0
  3  4  1  0
  3 20  1  0
  4  5  1  0
  4 19  2  0
  5  6  2  0
  5  8  1  0
  6  7  1  0
  8  9  1  0
  8 18  2  0
  9 10  1  0
 10 11  2  0
 10 15  1  0
 11 12  1  0
 11 17  1  0
 12 13  2  0
 12 16  1  0
 13 14  1  0
 14 15  2  0
 20 21  1  0
 21 22  1  0
 22 23  1  0
 23 24  1  0
 25 26  2  0
 26 27  1  0
 27 28  2  0
M  END
>  <IDNUMBER>  (27)
L115533

>  <BRUTTO_FORMULA>  (27)
C21H20Cl2N2O3

>  <MOLECULAR_WEIGHT>  (27)
419.306884765625

>  <SALTDATA>  (27)

>  <PLATE>  (27)
1

>  <ROW>  (27)
C

>  <COLUMN>  (27)
5

>  <LIBRARY>  (27)
MyriaScreenII

>  <WEBSITE>  (27)
http://myriascreen.com/

>  <SMILES>  (27)
c12c(n(c(c(c1O)C(Nc1c(c(ccc1)Cl)Cl)=O)=O)CCCCC)cccc2

>  <IUPACNAME>  (27)
N-(2,3-dichlorophenyl)(4-hydroxy-2-oxo-1-pentyl(3-hydroquinolyl))carboxamide

>  <N_O>  (27)
5

>  <LIPINSKI>  (27)
3

>  <ROTATION_BONDS>  (27)
6

>  <SOLUBILITY_CALCULATED>  (27)
-5.62995672225952

>  <LOGP>  (27)
6.42539978027344

>  <ACCEPTORS>  (27)
3

>  <DONORS>  (27)
2

$$$$

          12131116032D
http://www.chemnavigator.com
 29 31  0  0  0  0  0  0  0  0999 V2000
   -2.6000    0.5000    0.0000 C   0  0  0  0  0  0
   -2.6000   -0.5000    0.0000 C   0  0  0  0  0  0
   -1.7300   -1.0000    0.0000 N   0  0  0  0  0  0
   -0.8700   -0.5000    0.0000 C   0  0  0  0  0  0
   -0.8700    0.5000    0.0000 C   0  0  0  0  0  0
   -1.7300    1.0000    0.0000 C   0  0  0  0  0  0
   -1.7300    2.0000    0.0000 O   0  0  0  0  0  0
    0.0000    1.0000    0.0000 C   0  0  0  0  0  0
    0.8700    0.5000    0.0000 N   0  0  0  0  0  0
    1.7300    1.0000    0.0000 C   0  0  0  0  0  0
    2.6000    0.5000    0.0000 C   0  0  0  0  0  0
    3.4600    1.0000    0.0000 C   0  0  0  0  0  0
    3.4600    2.0000    0.0000 C   0  0  0  0  0  0
    2.6000    2.5000    0.0000 C   0  0  0  0  0  0
    1.7300    2.0000    0.0000 C   0  0  0  0  0  0
    4.3300    0.5000    0.0000 Cl  0  0  0  0  0  0
    2.6000   -0.5000    0.0000 Cl  0  0  0  0  0  0
    0.0000    2.0000    0.0000 O   0  0  0  0  0  0
    0.0000   -1.0000    0.0000 O   0  0  0  0  0  0
   -1.7300   -2.0000    0.0000 C   0  0  0  0  0  0
   -0.8700   -2.5000    0.0000 C   0  0  0  0  0  0
    0.0000   -2.0000    0.0000 C   0  0  0  0  0  0
    0.8700   -2.5000    0.0000 C   0  0  0  0  0  0
    1.7300   -2.0000    0.0000 C   0  0  0  0  0  0
    2.6000   -2.5000    0.0000 C   0  0  0  0  0  0
   -3.4600   -1.0000    0.0000 C   0  0  0  0  0  0
   -4.3300   -0.5000    0.0000 C   0  0  0  0  0  0
   -4.3300    0.5000    0.0000 C   0  0  0  0  0  0
   -3.4600    1.0000    0.0000 C   0  0  0  0  0  0
  1  2  2  0
  1  6  1  0
  1 29  1  0
  2  3  1  0
  2 26  1  0
  3  4  1  0
  3 20  1  0
  4  5  1  0
  4 19  2  0
  5  6  2  0
  5  8  1  0
  6  7  1  0
  8  9  1  0
  8 18  2  0
  9 10  1  0
 10 11  2  0
 10 15  1  0
 11 12  1  0
 11 17  1  0
 12 13  2  0
 12 16  1  0
 13 14  1  0
 14 15  2  0
 20 21  1  0
 21 22  1  0
 22 23  1  0
 23 24  1  0
 24 25  1  0
 26 27  2  0
 27 28  1  0
 28 29  2  0
M  END
>  <IDNUMBER>  (28)
L115541

>  <BRUTTO_FORMULA>  (28)
C22H22Cl2N2O3

>  <MOLECULAR_WEIGHT>  (28)
433.333770751953

>  <SALTDATA>  (28)

>  <PLATE>  (28)
1

>  <ROW>  (28)
D

>  <COLUMN>  (28)
5

>  <LIBRARY>  (28)
MyriaScreenII

>  <WEBSITE>  (28)
http://myriascreen.com/

>  <SMILES>  (28)
c12c(n(c(c(c1O)C(Nc1c(c(ccc1)Cl)Cl)=O)=O)CCCCCC)cccc2

>  <IUPACNAME>  (28)
N-(2,3-dichlorophenyl)(1-hexyl-4-hydroxy-2-oxo(3-hydroquinolyl))carboxamide

>  <N_O>  (28)
5

>  <LIPINSKI>  (28)
3

>  <ROTATION_BONDS>  (28)
7

>  <SOLUBILITY_CALCULATED>  (28)
-5.86098432540894

>  <LOGP>  (28)
6.92250299453735

>  <ACCEPTORS>  (28)
3

>  <DONORS>  (28)
2

$$$$

          12131116032D
http://www.chemnavigator.com
 23 25  0  0  0  0  0  0  0  0999 V2000
   -2.1700   -0.7500    0.0000 C   0  0  0  0  0  0
   -2.1700   -1.7500    0.0000 C   0  0  0  0  0  0
   -1.3000   -2.2500    0.0000 N   0  0  0  0  0  0
   -0.4300   -1.7500    0.0000 C   0  0  0  0  0  0
   -0.4300   -0.7500    0.0000 C   0  0  0  0  0  0
   -1.3000   -0.2500    0.0000 C   0  0  0  0  0  0
   -1.3000    0.7500    0.0000 O   0  0  0  0  0  0
    0.4300   -0.2500    0.0000 C   0  0  0  0  0  0
    1.3000   -0.7500    0.0000 N   0  0  0  0  0  0
    2.1700   -0.2500    0.0000 C   0  0  0  0  0  0
    3.0300   -0.7500    0.0000 C   0  0  0  0  0  0
    3.9000   -0.2500    0.0000 C   0  0  0  0  0  0
    3.9000    0.7500    0.0000 C   0  0  0  0  0  0
    3.0300    1.2500    0.0000 C   0  0  0  0  0  0
    2.1700    0.7500    0.0000 C   0  0  0  0  0  0
    3.0300    2.2500    0.0000 C   0  0  0  0  0  0
    3.0300   -1.7500    0.0000 C   0  0  0  0  0  0
    0.4300    0.7500    0.0000 O   0  0  0  0  0  0
    0.4300   -2.2500    0.0000 O   0  0  0  0  0  0
   -3.0300   -2.2500    0.0000 C   0  0  0  0  0  0
   -3.9000   -1.7500    0.0000 C   0  0  0  0  0  0
   -3.9000   -0.7500    0.0000 C   0  0  0  0  0  0
   -3.0300   -0.2500    0.0000 C   0  0  0  0  0  0
  1  2  2  0
  1  6  1  0
  1 23  1  0
  2  3  1  0
  2 20  1  0
  3  4  1  0
  4  5  1  0
  4 19  2  0
  5  6  2  0
  5  8  1  0
  6  7  1  0
  8  9  1  0
  8 18  2  0
  9 10  1  0
 10 11  2  0
 10 15  1  0
 11 12  1  0
 11 17  1  0
 12 13  2  0
 13 14  1  0
 14 15  2  0
 14 16  1  0
 20 21  2  0
 21 22  1  0
 22 23  2  0
M  END
>  <IDNUMBER>  (29)
L115592

>  <BRUTTO_FORMULA>  (29)
C18H16N2O3

>  <MOLECULAR_WEIGHT>  (29)
308.336730957031

>  <SALTDATA>  (29)

>  <PLATE>  (29)
1

>  <ROW>  (29)
E

>  <COLUMN>  (29)
5

>  <LIBRARY>  (29)
MyriaScreenII

>  <WEBSITE>  (29)
http://myriascreen.com/

>  <SMILES>  (29)
c12c([nH]c(c(c1O)C(Nc1c(ccc(c1)C)C)=O)=O)cccc2

>  <IUPACNAME>  (29)
N-(2,5-dimethylphenyl)(4-hydroxy-2-oxo(3-hydroquinolyl))carboxamide

>  <N_O>  (29)
5

>  <LIPINSKI>  (29)
4

>  <ROTATION_BONDS>  (29)
2

>  <SOLUBILITY_CALCULATED>  (29)
-4.35793256759644

>  <LOGP>  (29)
3.95052909851074

>  <ACCEPTORS>  (29)
3

>  <DONORS>  (29)
3

$$$$

          12131116032D
http://www.chemnavigator.com
 25 27  0  0  0  0  0  0  0  0999 V2000
   -2.1700    0.0000    0.0000 C   0  0  0  0  0  0
   -2.1600   -1.0000    0.0000 C   0  0  0  0  0  0
   -1.3000   -1.5000    0.0000 N   0  0  0  0  0  0
   -0.4300   -1.0000    0.0000 C   0  0  0  0  0  0
   -0.4300    0.0000    0.0000 C   0  0  0  0  0  0
   -1.3000    0.5000    0.0000 C   0  0  0  0  0  0
   -1.3000    1.5000    0.0000 O   0  0  0  0  0  0
    0.4300    0.5000    0.0000 C   0  0  0  0  0  0
    1.3000    0.0000    0.0000 N   0  0  0  0  0  0
    2.1700    0.5000    0.0000 C   0  0  0  0  0  0
    3.0300    0.0000    0.0000 C   0  0  0  0  0  0
    3.9000    0.5000    0.0000 C   0  0  0  0  0  0
    3.9000    1.5000    0.0000 C   0  0  0  0  0  0
    3.0300    2.0000    0.0000 C   0  0  0  0  0  0
    2.1700    1.5000    0.0000 C   0  0  0  0  0  0
    3.0300    3.0000    0.0000 C   0  0  0  0  0  0
    3.0300   -1.0000    0.0000 C   0  0  0  0  0  0
    0.4300    1.5000    0.0000 O   0  0  0  0  0  0
    0.4300   -1.5000    0.0000 O   0  0  0  0  0  0
   -1.3000   -2.5000    0.0000 C   0  0  0  0  0  0
   -0.4300   -3.0000    0.0000 C   0  0  0  0  0  0
   -3.0300   -1.5000    0.0000 C   0  0  0  0  0  0
   -3.9000   -1.0000    0.0000 C   0  0  0  0  0  0
   -3.9000    0.0000    0.0000 C   0  0  0  0  0  0
   -3.0300    0.5000    0.0000 C   0  0  0  0  0  0
  1  2  2  0
  1  6  1  0
  1 25  1  0
  2  3  1  0
  2 22  1  0
  3  4  1  0
  3 20  1  0
  4  5  1  0
  4 19  2  0
  5  6  2  0
  5  8  1  0
  6  7  1  0
  8  9  1  0
  8 18  2  0
  9 10  1  0
 10 11  2  0
 10 15  1  0
 11 12  1  0
 11 17  1  0
 12 13  2  0
 13 14  1  0
 14 15  2  0
 14 16  1  0
 20 21  1  0
 22 23  2  0
 23 24  1  0
 24 25  2  0
M  END
>  <IDNUMBER>  (30)
L115614

>  <BRUTTO_FORMULA>  (30)
C20H20N2O3

>  <MOLECULAR_WEIGHT>  (30)
336.390472412109

>  <SALTDATA>  (30)

>  <PLATE>  (30)
1

>  <ROW>  (30)
F

>  <COLUMN>  (30)
5

>  <LIBRARY>  (30)
MyriaScreenII

>  <WEBSITE>  (30)
http://myriascreen.com/

>  <SMILES>  (30)
c12c(n(c(c(c1O)C(Nc1c(ccc(c1)C)C)=O)=O)CC)cccc2

>  <IUPACNAME>  (30)
N-(2,5-dimethylphenyl)(1-ethyl-4-hydroxy-2-oxo(3-hydroquinolyl))carboxamide

>  <N_O>  (30)
5

>  <LIPINSKI>  (30)
4

>  <ROTATION_BONDS>  (30)
3

>  <SOLUBILITY_CALCULATED>  (30)
-4.93229913711548

>  <LOGP>  (30)
4.90215158462524

>  <ACCEPTORS>  (30)
3

>  <DONORS>  (30)
2

$$$$

          12131116032D
http://www.chemnavigator.com
 26 28  0  0  0  0  0  0  0  0999 V2000
   -2.1700    0.0000    0.0000 C   0  0  0  0  0  0
   -2.1600   -1.0000    0.0000 C   0  0  0  0  0  0
   -1.3000   -1.5000    0.0000 N   0  0  0  0  0  0
   -0.4300   -1.0000    0.0000 C   0  0  0  0  0  0
   -0.4300    0.0000    0.0000 C   0  0  0  0  0  0
   -1.3000    0.5000    0.0000 C   0  0  0  0  0  0
   -1.3000    1.5000    0.0000 O   0  0  0  0  0  0
    0.4300    0.5000    0.0000 C   0  0  0  0  0  0
    1.3000    0.0000    0.0000 N   0  0  0  0  0  0
    2.1700    0.5000    0.0000 C   0  0  0  0  0  0
    3.0300    0.0000    0.0000 C   0  0  0  0  0  0
    3.9000    0.5000    0.0000 C   0  0  0  0  0  0
    3.9000    1.5000    0.0000 C   0  0  0  0  0  0
    3.0300    2.0000    0.0000 C   0  0  0  0  0  0
    2.1700    1.5000    0.0000 C   0  0  0  0  0  0
    3.0300    3.0000    0.0000 C   0  0  0  0  0  0
    3.0300   -1.0000    0.0000 C   0  0  0  0  0  0
    0.4300    1.5000    0.0000 O   0  0  0  0  0  0
    0.4300   -1.5000    0.0000 O   0  0  0  0  0  0
   -1.3000   -2.5000    0.0000 C   0  0  0  0  0  0
   -0.4300   -3.0000    0.0000 C   0  0  0  0  0  0
    0.4300   -2.5000    0.0000 C   0  0  0  0  0  0
   -3.0300   -1.5000    0.0000 C   0  0  0  0  0  0
   -3.9000   -1.0000    0.0000 C   0  0  0  0  0  0
   -3.9000    0.0000    0.0000 C   0  0  0  0  0  0
   -3.0300    0.5000    0.0000 C   0  0  0  0  0  0
  1  2  2  0
  1  6  1  0
  1 26  1  0
  2  3  1  0
  2 23  1  0
  3  4  1  0
  3 20  1  0
  4  5  1  0
  4 19  2  0
  5  6  2  0
  5  8  1  0
  6  7  1  0
  8  9  1  0
  8 18  2  0
  9 10  1  0
 10 11  2  0
 10 15  1  0
 11 12  1  0
 11 17  1  0
 12 13  2  0
 13 14  1  0
 14 15  2  0
 14 16  1  0
 20 21  1  0
 21 22  2  0
 23 24  2  0
 24 25  1  0
 25 26  2  0
M  END
>  <IDNUMBER>  (31)
L115622

>  <BRUTTO_FORMULA>  (31)
C21H20N2O3

>  <MOLECULAR_WEIGHT>  (31)
348.401489257813

>  <SALTDATA>  (31)

>  <PLATE>  (31)
1

>  <ROW>  (31)
G

>  <COLUMN>  (31)
5

>  <LIBRARY>  (31)
MyriaScreenII

>  <WEBSITE>  (31)
http://myriascreen.com/

>  <SMILES>  (31)
c12c(n(c(c(c1O)C(Nc1c(ccc(c1)C)C)=O)=O)CC=C)cccc2

>  <IUPACNAME>  (31)
N-(2,5-dimethylphenyl)(4-hydroxy-2-oxo-1-prop-2-enyl(3-hydroquinolyl))carboxam ide

>  <N_O>  (31)
5

>  <LIPINSKI>  (31)
4

>  <ROTATION_BONDS>  (31)
4

>  <SOLUBILITY_CALCULATED>  (31)
-5.09355688095093

>  <LOGP>  (31)
5.20508527755737

>  <ACCEPTORS>  (31)
3

>  <DONORS>  (31)
2

$$$$

          12131116032D
http://www.chemnavigator.com
 26 28  0  0  0  0  0  0  0  0999 V2000
   -2.1700    0.0000    0.0000 C   0  0  0  0  0  0
   -2.1600   -1.0000    0.0000 C   0  0  0  0  0  0
   -1.3000   -1.5000    0.0000 N   0  0  0  0  0  0
   -0.4300   -1.0000    0.0000 C   0  0  0  0  0  0
   -0.4300    0.0000    0.0000 C   0  0  0  0  0  0
   -1.3000    0.5000    0.0000 C   0  0  0  0  0  0
   -1.3000    1.5000    0.0000 O   0  0  0  0  0  0
    0.4300    0.5000    0.0000 C   0  0  0  0  0  0
    1.3000    0.0000    0.0000 N   0  0  0  0  0  0
    2.1700    0.5000    0.0000 C   0  0  0  0  0  0
    3.0300    0.0000    0.0000 C   0  0  0  0  0  0
    3.9000    0.5000    0.0000 C   0  0  0  0  0  0
    3.9000    1.5000    0.0000 C   0  0  0  0  0  0
    3.0300    2.0000    0.0000 C   0  0  0  0  0  0
    2.1700    1.5000    0.0000 C   0  0  0  0  0  0
    3.0300    3.0000    0.0000 C   0  0  0  0  0  0
    3.0300   -1.0000    0.0000 C   0  0  0  0  0  0
    0.4300    1.5000    0.0000 O   0  0  0  0  0  0
    0.4300   -1.5000    0.0000 O   0  0  0  0  0  0
   -1.3000   -2.5000    0.0000 C   0  0  0  0  0  0
   -0.4300   -3.0000    0.0000 C   0  0  0  0  0  0
    0.4300   -2.5000    0.0000 C   0  0  0  0  0  0
   -3.0300   -1.5000    0.0000 C   0  0  0  0  0  0
   -3.9000   -1.0000    0.0000 C   0  0  0  0  0  0
   -3.9000    0.0000    0.0000 C   0  0  0  0  0  0
   -3.0300    0.5000    0.0000 C   0  0  0  0  0  0
  1  2  2  0
  1  6  1  0
  1 26  1  0
  2  3  1  0
  2 23  1  0
  3  4  1  0
  3 20  1  0
  4  5  1  0
  4 19  2  0
  5  6  2  0
  5  8  1  0
  6  7  1  0
  8  9  1  0
  8 18  2  0
  9 10  1  0
 10 11  2  0
 10 15  1  0
 11 12  1  0
 11 17  1  0
 12 13  2  0
 13 14  1  0
 14 15  2  0
 14 16  1  0
 20 21  1  0
 21 22  1  0
 23 24  2  0
 24 25  1  0
 25 26  2  0
M  END
>  <IDNUMBER>  (32)
L115630

>  <BRUTTO_FORMULA>  (32)
C21H22N2O3

>  <MOLECULAR_WEIGHT>  (32)
350.417358398438

>  <SALTDATA>  (32)

>  <PLATE>  (32)
1

>  <ROW>  (32)
H

>  <COLUMN>  (32)
5

>  <LIBRARY>  (32)
MyriaScreenII

>  <WEBSITE>  (32)
http://myriascreen.com/

>  <SMILES>  (32)
c12c(n(c(c(c1O)C(Nc1c(ccc(c1)C)C)=O)=O)CCC)cccc2

>  <IUPACNAME>  (32)
N-(2,5-dimethylphenyl)(4-hydroxy-2-oxo-1-propyl(3-hydroquinolyl))carboxamide

>  <N_O>  (32)
5

>  <LIPINSKI>  (32)
4

>  <ROTATION_BONDS>  (32)
4

>  <SOLUBILITY_CALCULATED>  (32)
-5.1632342338562

>  <LOGP>  (32)
5.39916276931763

>  <ACCEPTORS>  (32)
3

>  <DONORS>  (32)
2

$$$$

          12131116032D
http://www.chemnavigator.com
 27 29  0  0  0  0  0  0  0  0999 V2000
   -2.1700    0.0000    0.0000 C   0  0  0  0  0  0
   -2.1600   -1.0000    0.0000 C   0  0  0  0  0  0
   -1.3000   -1.5000    0.0000 N   0  0  0  0  0  0
   -0.4300   -1.0000    0.0000 C   0  0  0  0  0  0
   -0.4300    0.0000    0.0000 C   0  0  0  0  0  0
   -1.3000    0.5000    0.0000 C   0  0  0  0  0  0
   -1.3000    1.5000    0.0000 O   0  0  0  0  0  0
    0.4300    0.5000    0.0000 C   0  0  0  0  0  0
    1.3000    0.0000    0.0000 N   0  0  0  0  0  0
    2.1700    0.5000    0.0000 C   0  0  0  0  0  0
    3.0300    0.0000    0.0000 C   0  0  0  0  0  0
    3.9000    0.5000    0.0000 C   0  0  0  0  0  0
    3.9000    1.5000    0.0000 C   0  0  0  0  0  0
    3.0300    2.0000    0.0000 C   0  0  0  0  0  0
    2.1700    1.5000    0.0000 C   0  0  0  0  0  0
    3.0300    3.0000    0.0000 C   0  0  0  0  0  0
    3.0300   -1.0000    0.0000 C   0  0  0  0  0  0
    0.4300    1.5000    0.0000 O   0  0  0  0  0  0
    0.4300   -1.5000    0.0000 O   0  0  0  0  0  0
   -1.3000   -2.5000    0.0000 C   0  0  0  0  0  0
   -0.4300   -3.0000    0.0000 C   0  0  0  0  0  0
    0.4300   -2.5000    0.0000 C   0  0  0  0  0  0
    1.3000   -3.0000    0.0000 C   0  0  0  0  0  0
   -3.0300   -1.5000    0.0000 C   0  0  0  0  0  0
   -3.9000   -1.0000    0.0000 C   0  0  0  0  0  0
   -3.9000    0.0000    0.0000 C   0  0  0  0  0  0
   -3.0300    0.5000    0.0000 C   0  0  0  0  0  0
  1  2  2  0
  1  6  1  0
  1 27  1  0
  2  3  1  0
  2 24  1  0
  3  4  1  0
  3 20  1  0
  4  5  1  0
  4 19  2  0
  5  6  2  0
  5  8  1  0
  6  7  1  0
  8  9  1  0
  8 18  2  0
  9 10  1  0
 10 11  2  0
 10 15  1  0
 11 12  1  0
 11 17  1  0
 12 13  2  0
 13 14  1  0
 14 15  2  0
 14 16  1  0
 20 21  1  0
 21 22  1  0
 22 23  1  0
 24 25  2  0
 25 26  1  0
 26 27  2  0
M  END
>  <IDNUMBER>  (33)
L115649

>  <BRUTTO_FORMULA>  (33)
C22H24N2O3

>  <MOLECULAR_WEIGHT>  (33)
364.444244384766

>  <SALTDATA>  (33)

>  <PLATE>  (33)
1

>  <ROW>  (33)
A

>  <COLUMN>  (33)
6

>  <LIBRARY>  (33)
MyriaScreenII

>  <WEBSITE>  (33)
http://myriascreen.com/

>  <SMILES>  (33)
c12c(n(c(c(c1O)C(Nc1c(ccc(c1)C)C)=O)=O)CCCC)cccc2

>  <IUPACNAME>  (33)
N-(2,5-dimethylphenyl)(1-butyl-4-hydroxy-2-oxo(3-hydroquinolyl))carboxamide

>  <N_O>  (33)
5

>  <LIPINSKI>  (33)
4

>  <ROTATION_BONDS>  (33)
5

>  <SOLUBILITY_CALCULATED>  (33)
-5.39423799514771

>  <LOGP>  (33)
5.89624309539795

>  <ACCEPTORS>  (33)
3

>  <DONORS>  (33)
2

$$$$

          12131116032D
http://www.chemnavigator.com
 28 30  0  0  0  0  0  0  0  0999 V2000
   -2.1700    0.0000    0.0000 C   0  0  0  0  0  0
   -2.1700   -1.0000    0.0000 C   0  0  0  0  0  0
   -1.3000   -1.5000    0.0000 N   0  0  0  0  0  0
   -0.4300   -1.0000    0.0000 C   0  0  0  0  0  0
   -0.4300    0.0000    0.0000 C   0  0  0  0  0  0
   -1.3000    0.5000    0.0000 C   0  0  0  0  0  0
   -1.3000    1.5000    0.0000 O   0  0  0  0  0  0
    0.4300    0.5000    0.0000 C   0  0  0  0  0  0
    1.3000    0.0000    0.0000 N   0  0  0  0  0  0
    2.1700    0.5000    0.0000 C   0  0  0  0  0  0
    3.0300    0.0000    0.0000 C   0  0  0  0  0  0
    3.9000    0.5000    0.0000 C   0  0  0  0  0  0
    3.9000    1.5000    0.0000 C   0  0  0  0  0  0
    3.0300    2.0000    0.0000 C   0  0  0  0  0  0
    2.1700    1.5000    0.0000 C   0  0  0  0  0  0
    3.0300    3.0000    0.0000 C   0  0  0  0  0  0
    3.0300   -1.0000    0.0000 C   0  0  0  0  0  0
    0.4300    1.5000    0.0000 O   0  0  0  0  0  0
    0.4300   -1.5000    0.0000 O   0  0  0  0  0  0
   -1.3000   -2.5000    0.0000 C   0  0  0  0  0  0
   -0.4300   -3.0000    0.0000 C   0  0  0  0  0  0
    0.4300   -2.5000    0.0000 C   0  0  0  0  0  0
    1.3000   -3.0000    0.0000 C   0  0  0  0  0  0
    2.1700   -2.5000    0.0000 C   0  0  0  0  0  0
   -3.0300   -1.5000    0.0000 C   0  0  0  0  0  0
   -3.9000   -1.0000    0.0000 C   0  0  0  0  0  0
   -3.9000    0.0000    0.0000 C   0  0  0  0  0  0
   -3.0300    0.5000    0.0000 C   0  0  0  0  0  0
  1  2  2  0
  1  6  1  0
  1 28  1  0
  2  3  1  0
  2 25  1  0
  3  4  1  0
  3 20  1  0
  4  5  1  0
  4 19  2  0
  5  6  2  0
  5  8  1  0
  6  7  1  0
  8  9  1  0
  8 18  2  0
  9 10  1  0
 10 11  2  0
 10 15  1  0
 11 12  1  0
 11 17  1  0
 12 13  2  0
 13 14  1  0
 14 15  2  0
 14 16  1  0
 20 21  1  0
 21 22  1  0
 22 23  1  0
 23 24  1  0
 25 26  2  0
 26 27  1  0
 27 28  2  0
M  END
>  <IDNUMBER>  (34)
L115657

>  <BRUTTO_FORMULA>  (34)
C23H26N2O3

>  <MOLECULAR_WEIGHT>  (34)
378.471130371094

>  <SALTDATA>  (34)

>  <PLATE>  (34)
1

>  <ROW>  (34)
B

>  <COLUMN>  (34)
6

>  <LIBRARY>  (34)
MyriaScreenII

>  <WEBSITE>  (34)
http://myriascreen.com/

>  <SMILES>  (34)
c12c(n(c(c(c1O)C(Nc1c(ccc(c1)C)C)=O)=O)CCCCC)cccc2

>  <IUPACNAME>  (34)
N-(2,5-dimethylphenyl)(4-hydroxy-2-oxo-1-pentyl(3-hydroquinolyl))carboxamide

>  <N_O>  (34)
5

>  <LIPINSKI>  (34)
3

>  <ROTATION_BONDS>  (34)
6

>  <SOLUBILITY_CALCULATED>  (34)
-5.62526082992554

>  <LOGP>  (34)
6.39334106445313

>  <ACCEPTORS>  (34)
3

>  <DONORS>  (34)
2

$$$$

          12131116032D
http://www.chemnavigator.com
 23 25  0  0  0  0  0  0  0  0999 V2000
   -2.6000   -0.2500    0.0000 C   0  0  0  0  0  0
   -2.6000   -1.2500    0.0000 C   0  0  0  0  0  0
   -1.7300   -1.7500    0.0000 N   0  0  0  0  0  0
   -0.8700   -1.2500    0.0000 C   0  0  0  0  0  0
   -0.8700   -0.2500    0.0000 C   0  0  0  0  0  0
   -1.7300    0.2500    0.0000 C   0  0  0  0  0  0
   -1.7300    1.2500    0.0000 O   0  0  0  0  0  0
    0.0000    0.2500    0.0000 C   0  0  0  0  0  0
    0.8700   -0.2500    0.0000 N   0  0  0  0  0  0
    1.7300    0.2500    0.0000 C   0  0  0  0  0  0
    2.6000   -0.2500    0.0000 C   0  0  0  0  0  0
    3.4600    0.2500    0.0000 C   0  0  0  0  0  0
    3.4600    1.2500    0.0000 C   0  0  0  0  0  0
    2.6000    1.7500    0.0000 C   0  0  0  0  0  0
    1.7300    1.2500    0.0000 C   0  0  0  0  0  0
    4.3300   -0.2500    0.0000 C   0  0  0  0  0  0
    2.6000   -1.2500    0.0000 C   0  0  0  0  0  0
    0.0000    1.2500    0.0000 O   0  0  0  0  0  0
    0.0000   -1.7500    0.0000 O   0  0  0  0  0  0
   -3.4600   -1.7500    0.0000 C   0  0  0  0  0  0
   -4.3300   -1.2500    0.0000 C   0  0  0  0  0  0
   -4.3300   -0.2500    0.0000 C   0  0  0  0  0  0
   -3.4600    0.2500    0.0000 C   0  0  0  0  0  0
  1  2  2  0
  1  6  1  0
  1 23  1  0
  2  3  1  0
  2 20  1  0
  3  4  1  0
  4  5  1  0
  4 19  2  0
  5  6  2  0
  5  8  1  0
  6  7  1  0
  8  9  1  0
  8 18  2  0
  9 10  1  0
 10 11  2  0
 10 15  1  0
 11 12  1  0
 11 17  1  0
 12 13  2  0
 12 16  1  0
 13 14  1  0
 14 15  2  0
 20 21  2  0
 21 22  1  0
 22 23  2  0
M  END
>  <IDNUMBER>  (35)
L115738

>  <BRUTTO_FORMULA>  (35)
C18H16N2O3

>  <MOLECULAR_WEIGHT>  (35)
308.336730957031

>  <SALTDATA>  (35)

>  <PLATE>  (35)
1

>  <ROW>  (35)
C

>  <COLUMN>  (35)
6

>  <LIBRARY>  (35)
MyriaScreenII

>  <WEBSITE>  (35)
http://myriascreen.com/

>  <SMILES>  (35)
c12c([nH]c(c(c1O)C(Nc1c(c(ccc1)C)C)=O)=O)cccc2

>  <IUPACNAME>  (35)
N-(2,3-dimethylphenyl)(4-hydroxy-2-oxo(3-hydroquinolyl))carboxamide

>  <N_O>  (35)
5

>  <LIPINSKI>  (35)
4

>  <ROTATION_BONDS>  (35)
2

>  <SOLUBILITY_CALCULATED>  (35)
-4.37607049942017

>  <LOGP>  (35)
4.01300239562988

>  <ACCEPTORS>  (35)
3

>  <DONORS>  (35)
3

$$$$

          12131116032D
http://www.chemnavigator.com
 24 26  0  0  0  0  0  0  0  0999 V2000
   -2.6000    0.2500    0.0000 C   0  0  0  0  0  0
   -2.6000   -0.7500    0.0000 C   0  0  0  0  0  0
   -1.7300   -1.2500    0.0000 N   0  0  0  0  0  0
   -0.8700   -0.7500    0.0000 C   0  0  0  0  0  0
   -0.8700    0.2500    0.0000 C   0  0  0  0  0  0
   -1.7300    0.7500    0.0000 C   0  0  0  0  0  0
   -1.7300    1.7500    0.0000 O   0  0  0  0  0  0
    0.0000    0.7500    0.0000 C   0  0  0  0  0  0
    0.8700    0.2500    0.0000 N   0  0  0  0  0  0
    1.7300    0.7500    0.0000 C   0  0  0  0  0  0
    2.6000    0.2500    0.0000 C   0  0  0  0  0  0
    3.4600    0.7500    0.0000 C   0  0  0  0  0  0
    3.4600    1.7500    0.0000 C   0  0  0  0  0  0
    2.6000    2.2500    0.0000 C   0  0  0  0  0  0
    1.7300    1.7500    0.0000 C   0  0  0  0  0  0
    4.3300    0.2500    0.0000 C   0  0  0  0  0  0
    2.6000   -0.7500    0.0000 C   0  0  0  0  0  0
    0.0000    1.7500    0.0000 O   0  0  0  0  0  0
    0.0000   -1.2500    0.0000 O   0  0  0  0  0  0
   -1.7300   -2.2500    0.0000 C   0  0  0  0  0  0
   -3.4600   -1.2500    0.0000 C   0  0  0  0  0  0
   -4.3300   -0.7500    0.0000 C   0  0  0  0  0  0
   -4.3300    0.2500    0.0000 C   0  0  0  0  0  0
   -3.4600    0.7500    0.0000 C   0  0  0  0  0  0
  1  2  2  0
  1  6  1  0
  1 24  1  0
  2  3  1  0
  2 21  1  0
  3  4  1  0
  3 20  1  0
  4  5  1  0
  4 19  2  0
  5  6  2  0
  5  8  1  0
  6  7  1  0
  8  9  1  0
  8 18  2  0
  9 10  1  0
 10 11  2  0
 10 15  1  0
 11 12  1  0
 11 17  1  0
 12 13  2  0
 12 16  1  0
 13 14  1  0
 14 15  2  0
 21 22  2  0
 22 23  1  0
 23 24  2  0
M  END
>  <IDNUMBER>  (36)
L115746

>  <BRUTTO_FORMULA>  (36)
C19H18N2O3

>  <MOLECULAR_WEIGHT>  (36)
322.363586425781

>  <SALTDATA>  (36)

>  <PLATE>  (36)
1

>  <ROW>  (36)
D

>  <COLUMN>  (36)
6

>  <LIBRARY>  (36)
MyriaScreenII

>  <WEBSITE>  (36)
http://myriascreen.com/

>  <SMILES>  (36)
c12c(n(c(c(c1O)C(Nc1c(c(ccc1)C)C)=O)=O)C)cccc2

>  <IUPACNAME>  (36)
N-(2,3-dimethylphenyl)(4-hydroxy-1-methyl-2-oxo(3-hydroquinolyl))carboxamide

>  <N_O>  (36)
5

>  <LIPINSKI>  (36)
4

>  <ROTATION_BONDS>  (36)
2

>  <SOLUBILITY_CALCULATED>  (36)
-4.7197904586792

>  <LOGP>  (36)
4.46790170669556

>  <ACCEPTORS>  (36)
3

>  <DONORS>  (36)
2

$$$$

          12131116032D
http://www.chemnavigator.com
 26 28  0  0  0  0  0  0  0  0999 V2000
   -2.6000    0.5000    0.0000 C   0  0  0  0  0  0
   -2.6000   -0.5000    0.0000 C   0  0  0  0  0  0
   -1.7300   -1.0000    0.0000 N   0  0  0  0  0  0
   -0.8700   -0.5000    0.0000 C   0  0  0  0  0  0
   -0.8700    0.5000    0.0000 C   0  0  0  0  0  0
   -1.7300    1.0000    0.0000 C   0  0  0  0  0  0
   -1.7300    2.0000    0.0000 O   0  0  0  0  0  0
    0.0000    1.0000    0.0000 C   0  0  0  0  0  0
    0.8700    0.5000    0.0000 N   0  0  0  0  0  0
    1.7300    1.0000    0.0000 C   0  0  0  0  0  0
    2.6000    0.5000    0.0000 C   0  0  0  0  0  0
    3.4600    1.0000    0.0000 C   0  0  0  0  0  0
    3.4600    2.0000    0.0000 C   0  0  0  0  0  0
    2.6000    2.5000    0.0000 C   0  0  0  0  0  0
    1.7300    2.0000    0.0000 C   0  0  0  0  0  0
    4.3300    0.5000    0.0000 C   0  0  0  0  0  0
    2.6000   -0.5000    0.0000 C   0  0  0  0  0  0
    0.0000    2.0000    0.0000 O   0  0  0  0  0  0
    0.0000   -1.0000    0.0000 O   0  0  0  0  0  0
   -1.7300   -2.0000    0.0000 C   0  0  0  0  0  0
   -0.8700   -2.5000    0.0000 C   0  0  0  0  0  0
    0.0000   -2.0000    0.0000 C   0  0  0  0  0  0
   -3.4600   -1.0000    0.0000 C   0  0  0  0  0  0
   -4.3300   -0.5000    0.0000 C   0  0  0  0  0  0
   -4.3300    0.5000    0.0000 C   0  0  0  0  0  0
   -3.4600    1.0000    0.0000 C   0  0  0  0  0  0
  1  2  2  0
  1  6  1  0
  1 26  1  0
  2  3  1  0
  2 23  1  0
  3  4  1  0
  3 20  1  0
  4  5  1  0
  4 19  2  0
  5  6  2  0
  5  8  1  0
  6  7  1  0
  8  9  1  0
  8 18  2  0
  9 10  1  0
 10 11  2  0
 10 15  1  0
 11 12  1  0
 11 17  1  0
 12 13  2  0
 12 16  1  0
 13 14  1  0
 14 15  2  0
 20 21  1  0
 21 22  2  0
 23 24  2  0
 24 25  1  0
 25 26  2  0
M  END
>  <IDNUMBER>  (37)
L115754

>  <BRUTTO_FORMULA>  (37)
C21H20N2O3

>  <MOLECULAR_WEIGHT>  (37)
348.401489257813

>  <SALTDATA>  (37)

>  <PLATE>  (37)
1

>  <ROW>  (37)
E

>  <COLUMN>  (37)
6

>  <LIBRARY>  (37)
MyriaScreenII

>  <WEBSITE>  (37)
http://myriascreen.com/

>  <SMILES>  (37)
c12c(n(c(c(c1O)C(Nc1c(c(ccc1)C)C)=O)=O)CC=C)cccc2

>  <IUPACNAME>  (37)
N-(2,3-dimethylphenyl)(4-hydroxy-2-oxo-1-prop-2-enyl(3-hydroquinolyl))carboxam ide

>  <N_O>  (37)
5

>  <LIPINSKI>  (37)
4

>  <ROTATION_BONDS>  (37)
4

>  <SOLUBILITY_CALCULATED>  (37)
-5.11169481277466

>  <LOGP>  (37)
5.26755857467651

>  <ACCEPTORS>  (37)
3

>  <DONORS>  (37)
2

$$$$

          12131116032D
http://www.chemnavigator.com
 26 28  0  0  0  0  0  0  0  0999 V2000
   -2.6000    0.5000    0.0000 C   0  0  0  0  0  0
   -2.6000   -0.5000    0.0000 C   0  0  0  0  0  0
   -1.7300   -1.0000    0.0000 N   0  0  0  0  0  0
   -0.8700   -0.5000    0.0000 C   0  0  0  0  0  0
   -0.8700    0.5000    0.0000 C   0  0  0  0  0  0
   -1.7300    1.0000    0.0000 C   0  0  0  0  0  0
   -1.7300    2.0000    0.0000 O   0  0  0  0  0  0
    0.0000    1.0000    0.0000 C   0  0  0  0  0  0
    0.8700    0.5000    0.0000 N   0  0  0  0  0  0
    1.7300    1.0000    0.0000 C   0  0  0  0  0  0
    2.6000    0.5000    0.0000 C   0  0  0  0  0  0
    3.4600    1.0000    0.0000 C   0  0  0  0  0  0
    3.4600    2.0000    0.0000 C   0  0  0  0  0  0
    2.6000    2.5000    0.0000 C   0  0  0  0  0  0
    1.7300    2.0000    0.0000 C   0  0  0  0  0  0
    4.3300    0.5000    0.0000 C   0  0  0  0  0  0
    2.6000   -0.5000    0.0000 C   0  0  0  0  0  0
    0.0000    2.0000    0.0000 O   0  0  0  0  0  0
    0.0000   -1.0000    0.0000 O   0  0  0  0  0  0
   -1.7300   -2.0000    0.0000 C   0  0  0  0  0  0
   -0.8700   -2.5000    0.0000 C   0  0  0  0  0  0
    0.0000   -2.0000    0.0000 C   0  0  0  0  0  0
   -3.4600   -1.0000    0.0000 C   0  0  0  0  0  0
   -4.3300   -0.5000    0.0000 C   0  0  0  0  0  0
   -4.3300    0.5000    0.0000 C   0  0  0  0  0  0
   -3.4600    1.0000    0.0000 C   0  0  0  0  0  0
  1  2  2  0
  1  6  1  0
  1 26  1  0
  2  3  1  0
  2 23  1  0
  3  4  1  0
  3 20  1  0
  4  5  1  0
  4 19  2  0
  5  6  2  0
  5  8  1  0
  6  7  1  0
  8  9  1  0
  8 18  2  0
  9 10  1  0
 10 11  2  0
 10 15  1  0
 11 12  1  0
 11 17  1  0
 12 13  2  0
 12 16  1  0
 13 14  1  0
 14 15  2  0
 20 21  1  0
 21 22  1  0
 23 24  2  0
 24 25  1  0
 25 26  2  0
M  END
>  <IDNUMBER>  (38)
L115762

>  <BRUTTO_FORMULA>  (38)
C21H22N2O3

>  <MOLECULAR_WEIGHT>  (38)
350.417358398438

>  <SALTDATA>  (38)

>  <PLATE>  (38)
1

>  <ROW>  (38)
F

>  <COLUMN>  (38)
6

>  <LIBRARY>  (38)
MyriaScreenII

>  <WEBSITE>  (38)
http://myriascreen.com/

>  <SMILES>  (38)
c12c(n(c(c(c1O)C(Nc1c(c(ccc1)C)C)=O)=O)CCC)cccc2

>  <IUPACNAME>  (38)
N-(2,3-dimethylphenyl)(4-hydroxy-2-oxo-1-propyl(3-hydroquinolyl))carboxamide

>  <N_O>  (38)
5

>  <LIPINSKI>  (38)
4

>  <ROTATION_BONDS>  (38)
4

>  <SOLUBILITY_CALCULATED>  (38)
-5.18137264251709

>  <LOGP>  (38)
5.46163606643677

>  <ACCEPTORS>  (38)
3

>  <DONORS>  (38)
2

$$$$

          12131116032D
http://www.chemnavigator.com
 28 30  0  0  0  0  0  0  0  0999 V2000
   -2.6000    0.5000    0.0000 C   0  0  0  0  0  0
   -2.6000   -0.5000    0.0000 C   0  0  0  0  0  0
   -1.7300   -1.0000    0.0000 N   0  0  0  0  0  0
   -0.8700   -0.5000    0.0000 C   0  0  0  0  0  0
   -0.8700    0.5000    0.0000 C   0  0  0  0  0  0
   -1.7300    1.0000    0.0000 C   0  0  0  0  0  0
   -1.7300    2.0000    0.0000 O   0  0  0  0  0  0
    0.0000    1.0000    0.0000 C   0  0  0  0  0  0
    0.8700    0.5000    0.0000 N   0  0  0  0  0  0
    1.7300    1.0000    0.0000 C   0  0  0  0  0  0
    2.6000    0.5000    0.0000 C   0  0  0  0  0  0
    3.4600    1.0000    0.0000 C   0  0  0  0  0  0
    3.4600    2.0000    0.0000 C   0  0  0  0  0  0
    2.6000    2.5000    0.0000 C   0  0  0  0  0  0
    1.7300    2.0000    0.0000 C   0  0  0  0  0  0
    4.3300    0.5000    0.0000 C   0  0  0  0  0  0
    2.6000   -0.5000    0.0000 C   0  0  0  0  0  0
    0.0000    2.0000    0.0000 O   0  0  0  0  0  0
    0.0000   -1.0000    0.0000 O   0  0  0  0  0  0
   -1.7300   -2.0000    0.0000 C   0  0  0  0  0  0
   -0.8700   -2.5000    0.0000 C   0  0  0  0  0  0
    0.0000   -2.0000    0.0000 C   0  0  0  0  0  0
    0.8700   -2.5000    0.0000 C   0  0  0  0  0  0
    1.7300   -2.0000    0.0000 C   0  0  0  0  0  0
   -3.4600   -1.0000    0.0000 C   0  0  0  0  0  0
   -4.3300   -0.5000    0.0000 C   0  0  0  0  0  0
   -4.3300    0.5000    0.0000 C   0  0  0  0  0  0
   -3.4600    1.0000    0.0000 C   0  0  0  0  0  0
  1  2  2  0
  1  6  1  0
  1 28  1  0
  2  3  1  0
  2 25  1  0
  3  4  1  0
  3 20  1  0
  4  5  1  0
  4 19  2  0
  5  6  2  0
  5  8  1  0
  6  7  1  0
  8  9  1  0
  8 18  2  0
  9 10  1  0
 10 11  2  0
 10 15  1  0
 11 12  1  0
 11 17  1  0
 12 13  2  0
 12 16  1  0
 13 14  1  0
 14 15  2  0
 20 21  1  0
 21 22  1  0
 22 23  1  0
 23 24  1  0
 25 26  2  0
 26 27  1  0
 27 28  2  0
M  END
>  <IDNUMBER>  (39)
L115789

>  <BRUTTO_FORMULA>  (39)
C23H26N2O3

>  <MOLECULAR_WEIGHT>  (39)
378.471130371094

>  <SALTDATA>  (39)

>  <PLATE>  (39)
1

>  <ROW>  (39)
G

>  <COLUMN>  (39)
6

>  <LIBRARY>  (39)
MyriaScreenII

>  <WEBSITE>  (39)
http://myriascreen.com/

>  <SMILES>  (39)
c12c(n(c(c(c1O)C(Nc1c(c(ccc1)C)C)=O)=O)CCCCC)cccc2

>  <IUPACNAME>  (39)
N-(2,3-dimethylphenyl)(4-hydroxy-2-oxo-1-pentyl(3-hydroquinolyl))carboxamide

>  <N_O>  (39)
5

>  <LIPINSKI>  (39)
3

>  <ROTATION_BONDS>  (39)
6

>  <SOLUBILITY_CALCULATED>  (39)
-5.64339876174927

>  <LOGP>  (39)
6.45581436157227

>  <ACCEPTORS>  (39)
3

>  <DONORS>  (39)
2

$$$$

          12131116032D
http://www.chemnavigator.com
 26 28  0  0  0  0  0  0  0  0999 V2000
   -2.1700    1.0000    0.0000 C   0  0  0  0  0  0
   -2.1700    0.0000    0.0000 C   0  0  0  0  0  0
   -1.3000   -0.5000    0.0000 N   0  0  0  0  0  0
   -0.4300    0.0000    0.0000 C   0  0  0  0  0  0
   -0.4300    1.0000    0.0000 C   0  0  0  0  0  0
   -1.3000    1.5000    0.0000 C   0  0  0  0  0  0
   -1.3000    2.5000    0.0000 O   0  0  0  0  0  0
    0.4300    1.5000    0.0000 C   0  0  0  0  0  0
    1.3000    1.0000    0.0000 N   0  0  0  0  0  0
    2.1700    1.5000    0.0000 C   0  0  0  0  0  0
    3.0300    1.0000    0.0000 C   0  0  0  0  0  0
    3.9000    1.5000    0.0000 C   0  0  0  0  0  0
    3.9000    2.5000    0.0000 C   0  0  0  0  0  0
    3.0300    3.0000    0.0000 C   0  0  0  0  0  0
    2.1700    2.5000    0.0000 C   0  0  0  0  0  0
    3.0300    0.0000    0.0000 C   0  0  0  0  0  0
    0.4300    2.5000    0.0000 O   0  0  0  0  0  0
    0.4300   -0.5000    0.0000 O   0  0  0  0  0  0
   -1.3000   -1.5000    0.0000 C   0  0  0  0  0  0
   -0.4300   -2.0000    0.0000 C   0  0  0  0  0  0
    0.4300   -1.5000    0.0000 C   0  0  0  0  0  0
   -0.4300   -3.0000    0.0000 C   0  0  0  0  0  0
   -3.0300   -0.5000    0.0000 C   0  0  0  0  0  0
   -3.9000    0.0000    0.0000 C   0  0  0  0  0  0
   -3.9000    1.0000    0.0000 C   0  0  0  0  0  0
   -3.0300    1.5000    0.0000 C   0  0  0  0  0  0
  1  2  2  0
  1  6  1  0
  1 26  1  0
  2  3  1  0
  2 23  1  0
  3  4  1  0
  3 19  1  0
  4  5  1  0
  4 18  2  0
  5  6  2  0
  5  8  1  0
  6  7  1  0
  8  9  1  0
  8 17  2  0
  9 10  1  0
 10 11  2  0
 10 15  1  0
 11 12  1  0
 11 16  1  0
 12 13  2  0
 13 14  1  0
 14 15  2  0
 19 20  1  0
 20 21  1  0
 20 22  1  0
 23 24  2  0
 24 25  1  0
 25 26  2  0
M  END
>  <IDNUMBER>  (40)
L116742

>  <BRUTTO_FORMULA>  (40)
C21H22N2O3

>  <MOLECULAR_WEIGHT>  (40)
350.417358398438

>  <SALTDATA>  (40)

>  <PLATE>  (40)
1

>  <ROW>  (40)
H

>  <COLUMN>  (40)
6

>  <LIBRARY>  (40)
MyriaScreenII

>  <WEBSITE>  (40)
http://myriascreen.com/

>  <SMILES>  (40)
c12c(n(c(c(c1O)C(Nc1c(cccc1)C)=O)=O)CC(C)C)cccc2

>  <IUPACNAME>  (40)
[4-hydroxy-1-(2-methylpropyl)-2-oxo(3-hydroquinolyl)]-N-(2-methylphenyl)carbox amide

>  <N_O>  (40)
5

>  <LIPINSKI>  (40)
4

>  <ROTATION_BONDS>  (40)
4

>  <SOLUBILITY_CALCULATED>  (40)
-5.16189002990723

>  <LOGP>  (40)
5.39221429824829

>  <ACCEPTORS>  (40)
3

>  <DONORS>  (40)
2

$$$$

          12131116032D
http://www.chemnavigator.com
 22 24  0  0  0  0  0  0  0  0999 V2000
   -0.9100    0.0000    0.0000 C   0  0  0  0  0  0
   -1.6500    0.7900    0.0000 C   0  0  0  0  0  0
   -2.7900    0.7900    0.0000 C   0  0  0  0  0  0
   -3.5700    0.7900    0.0000 C   0  0  0  0  0  0
   -3.5700   -0.8200    0.0000 C   0  0  0  0  0  0
   -2.7700   -0.8200    0.0000 C   0  0  0  0  0  0
   -1.7900   -0.8200    0.0000 C   0  0  0  0  0  0
   -2.4500    0.0300    0.0000 N   0  0  0  0  0  0
   -1.9000    0.0400    0.0000 C   0  0  0  0  0  0
    0.0700    0.0000    0.0000 N   0  0  0  0  0  0
    0.5400    0.8700    0.0000 C   0  0  0  0  0  0
    1.5300    0.8700    0.0000 C   0  0  0  0  0  0
    2.0200    1.7300    0.0000 C   0  0  0  0  0  0
    3.0600    1.7300    0.0000 C   0  0  0  0  0  0
    3.5700    0.8300    0.0000 C   0  0  0  0  0  0
    3.0700   -0.0100    0.0000 C   0  0  0  0  0  0
    2.0300   -0.0100    0.0000 C   0  0  0  0  0  0
    0.0300    1.7400    0.0000 O   0  0  0  0  0  0
    0.5800   -0.8700    0.0000 C   0  0  0  0  0  0
    1.5700   -0.8700    0.0000 C   0  0  0  0  0  0
    2.0700   -1.7400    0.0000 C   0  0  0  0  0  0
    3.0900   -1.7400    0.0000 C   0  0  0  0  0  0
  1  2  2  0
  1  7  1  0
  1 10  1  0
  2  3  1  0
  3  4  1  0
  3  8  1  0
  4  5  1  0
  5  6  1  0
  6  7  1  0
  6  8  1  0
  8  9  1  0
 10 11  1  0
 10 19  1  0
 11 12  1  0
 11 18  2  0
 12 13  1  0
 12 17  2  0
 13 14  2  0
 14 15  1  0
 15 16  2  0
 16 17  1  0
 19 20  1  0
 20 21  1  0
 21 22  1  0
M  END
>  <IDNUMBER>  (41)
ST000064

>  <BRUTTO_FORMULA>  (41)
C19H26N2O

>  <MOLECULAR_WEIGHT>  (41)
298.428314208984

>  <SALTDATA>  (41)
HCL

>  <PLATE>  (41)
1

>  <ROW>  (41)
A

>  <COLUMN>  (41)
7

>  <LIBRARY>  (41)
MyriaScreenII

>  <WEBSITE>  (41)
http://myriascreen.com/

>  <SMILES>  (41)
C1(=CC2CCC(N2C)C1)N(C(=O)c1ccccc1)CCCC

>  <IUPACNAME>  (41)
N-butyl-N-(8-methyl-8-azabicyclo[3.2.1]oct-2-en-3-yl)benzamide

>  <N_O>  (41)
3

>  <LIPINSKI>  (41)
4

>  <ROTATION_BONDS>  (41)
3

>  <SOLUBILITY_CALCULATED>  (41)
-4.80994653701782

>  <LOGP>  (41)
4.24384546279907

>  <ACCEPTORS>  (41)
1

>  <DONORS>  (41)
0

$$$$

          12131116032D
http://www.chemnavigator.com
 13 12  0  0  0  0  0  0  0  0999 V2000
   -2.8500   -0.7700    0.0000 C   0  0  0  0  0  0
   -2.1800   -0.0600    0.0000 C   0  0  0  0  0  0
   -2.4300    0.9000    0.0000 C   0  0  0  0  0  0
   -1.2100   -0.3200    0.0000 S   0  0  0  0  0  0
   -0.2500   -0.5700    0.0000 C   0  0  0  0  0  0
    0.4600    0.1500    0.0000 C   0  0  0  0  0  0
    1.4300   -0.1000    0.0000 S   0  0  0  0  0  0
    2.1400    0.6200    0.0000 S   0  0  0  0  0  0
    1.4300    1.3000    0.0000 O   0  0  0  0  0  0
    2.8500   -0.1000    0.0000 O   0  0  0  0  0  0
    2.8500    1.3000    0.0000 O   0  0  0  0  0  0
   -1.4700   -1.3000    0.0000 O   0  0  0  0  0  0
   -0.9600    0.6600    0.0000 O   0  0  0  0  0  0
  1  2  1  0
  2  3  1  0
  2  4  1  0
  4  5  1  0
  4 12  2  0
  4 13  2  0
  5  6  1  0
  6  7  1  0
  7  8  1  0
  8  9  2  0
  8 10  2  0
  8 11  1  0
M  CHG  1  11  -1
M  END
>  <IDNUMBER>  (42)
ST000150

>  <BRUTTO_FORMULA>  (42)
C5H11O5S3

>  <MOLECULAR_WEIGHT>  (42)
247.337341308594

>  <SALTDATA>  (42)
Na+

>  <PLATE>  (42)
1

>  <ROW>  (42)
B

>  <COLUMN>  (42)
7

>  <LIBRARY>  (42)
MyriaScreenII

>  <WEBSITE>  (42)
http://myriascreen.com/

>  <SMILES>  (42)
CC(S(CCSS([O-])(=O)=O)(=O)=O)C

>  <IUPACNAME>  (42)
{2-[(methylethyl)sulfonyl]ethyl}thiosulfonic acid

>  <N_O>  (42)
5

>  <LIPINSKI>  (42)
4

>  <ROTATION_BONDS>  (42)
4

>  <SOLUBILITY_CALCULATED>  (42)
-3.02484917640686

>  <LOGP>  (42)
0.175367370247841

>  <ACCEPTORS>  (42)
5

>  <DONORS>  (42)
0

$$$$

          12131116032D
http://www.chemnavigator.com
 19 20  0  0  0  0  0  0  0  0999 V2000
   -2.6300    1.9900    0.0000 C   0  0  0  0  0  0
   -1.7500    1.4700    0.0000 C   0  0  0  0  0  0
   -0.8800    1.9900    0.0000 C   0  0  0  0  0  0
   -0.8800    0.9800    0.0000 C   0  0  0  0  0  0
   -0.8800   -0.0100    0.0000 C   0  0  0  0  0  0
   -1.7500   -0.5200    0.0000 C   0  0  0  0  0  0
   -2.6100   -0.0100    0.0000 C   0  0  0  0  0  0
   -2.6000   -1.0200    0.0000 C   0  0  0  0  0  0
   -3.4800    0.4800    0.0000 C   0  0  0  0  0  0
   -2.6100    0.9800    0.0000 N   0  0  0  0  0  0
   -0.0200   -0.5200    0.0000 N   0  0  0  0  0  0
    0.8600    0.0200    0.0000 C   0  0  0  0  0  0
    1.7300   -0.5200    0.0000 N   0  0  0  0  0  0
    1.7300   -1.5100    0.0000 C   0  0  0  0  0  0
    2.5900   -1.9900    0.0000 N   0  0  0  0  0  0
    0.8600   -1.9900    0.0000 N   0  0  0  0  0  0
   -0.0200   -1.5100    0.0000 C   0  0  0  0  0  0
    2.6100   -0.0600    0.0000 C   0  0  0  0  0  0
    3.4800    0.4000    0.0000 N   0  0  0  0  0  0
  1  2  1  0
  2  3  1  0
  2  4  1  0
  2 10  1  0
  4  5  1  0
  5  6  1  0
  5 11  1  0
  6  7  1  0
  7  8  1  0
  7  9  1  0
  7 10  1  0
 11 12  1  0
 11 17  1  0
 12 13  1  0
 13 14  1  0
 13 18  1  0
 14 15  2  0
 14 16  1  0
 16 17  1  0
 18 19  3  0
M  END
>  <IDNUMBER>  (43)
ST000213

>  <BRUTTO_FORMULA>  (43)
C13H24N6

>  <MOLECULAR_WEIGHT>  (43)
264.373992919922

>  <SALTDATA>  (43)

>  <PLATE>  (43)
1

>  <ROW>  (43)
C

>  <COLUMN>  (43)
7

>  <LIBRARY>  (43)
MyriaScreenII

>  <WEBSITE>  (43)
http://myriascreen.com/

>  <SMILES>  (43)
CC1(NC(CC(N2CN(C(NC2)=N)C#N)C1)(C)C)C

>  <IUPACNAME>  (43)
2-imino-5-(2,2,6,6-tetramethyl(4-piperidyl))-1,3,5-triazaperhydroinecarbonitri le

>  <N_O>  (43)
6

>  <LIPINSKI>  (43)
4

>  <ROTATION_BONDS>  (43)
1

>  <SOLUBILITY_CALCULATED>  (43)
-2.86635637283325

>  <LOGP>  (43)
-0.583996474742889

>  <ACCEPTORS>  (43)
0

>  <DONORS>  (43)
3

$$$$

          12131116032D
http://www.chemnavigator.com
 23 23  0  0  0  0  0  0  0  0999 V2000
    4.4000   -4.1000    0.0000 C   0  0  0  0  0  0
    3.7600   -4.8300    0.0000 C   0  0  0  0  0  0
    4.0800   -5.7800    0.0000 C   0  0  0  0  0  0
    5.0300   -5.4600    0.0000 C   0  0  0  0  0  0
    3.1100   -6.1000    0.0000 C   0  0  0  0  0  0
    4.3900   -6.7200    0.0000 C   0  0  0  0  0  0
    2.7600   -4.6500    0.0000 C   0  0  0  0  0  0
    2.4400   -3.6900    0.0000 C   0  0  0  0  0  0
    3.1300   -2.9500    0.0000 C   0  0  0  0  0  0
    4.0800   -3.1400    0.0000 C   0  0  0  0  0  0
    4.7600   -2.3700    0.0000 C   0  0  0  0  0  0
    5.5300   -2.9900    0.0000 C   0  0  0  0  0  0
    5.4000   -1.5900    0.0000 C   0  0  0  0  0  0
    4.0000   -1.7400    0.0000 C   0  0  0  0  0  0
    1.4700   -3.5100    0.0000 C   0  0  0  0  0  0
    0.4900   -3.6800    0.0000 C   0  0  0  0  0  0
   -0.3600   -4.1800    0.0000 C   0  0  0  0  0  0
   -0.3400   -5.1900    0.0000 N   0  0  0  0  0  0
   -1.1700   -5.6900    0.0000 C   0  0  0  0  0  0
   -1.7800   -6.5000    0.0000 C   0  0  0  0  0  0
   -2.0700   -7.4500    0.0000 N   0  0  0  0  0  0
   -1.2400   -3.7100    0.0000 O   0  0  0  0  0  0
    5.4100   -4.3100    0.0000 O   0  0  0  0  0  0
  1  2  1  0
  1 10  2  0
  1 23  1  0
  2  3  1  0
  2  7  2  0
  3  4  1  0
  3  5  1  0
  3  6  1  0
  7  8  1  0
  8  9  2  0
  8 15  1  0
  9 10  1  0
 10 11  1  0
 11 12  1  0
 11 13  1  0
 11 14  1  0
 15 16  1  0
 16 17  1  0
 17 18  1  0
 17 22  2  0
 18 19  1  0
 19 20  1  0
 20 21  1  0
M  END
>  <IDNUMBER>  (44)
ST000226

>  <BRUTTO_FORMULA>  (44)
C19H32N2O2

>  <MOLECULAR_WEIGHT>  (44)
320.475372314453

>  <SALTDATA>  (44)

>  <PLATE>  (44)
1

>  <ROW>  (44)
D

>  <COLUMN>  (44)
7

>  <LIBRARY>  (44)
MyriaScreenII

>  <WEBSITE>  (44)
http://myriascreen.com/

>  <SMILES>  (44)
c1(c(C(C)(C)C)cc(cc1C(C)(C)C)CCC(=O)NCCN)O

>  <IUPACNAME>  (44)
N-(2-aminoethyl)-3-[3,5-bis(tert-butyl)-4-hydroxyphenyl]propanamide

>  <N_O>  (44)
4

>  <LIPINSKI>  (44)
4

>  <ROTATION_BONDS>  (44)
5

>  <SOLUBILITY_CALCULATED>  (44)
-4.54136323928833

>  <LOGP>  (44)
3.83743810653687

>  <ACCEPTORS>  (44)
2

>  <DONORS>  (44)
4

$$$$

          12131116032D
http://www.chemnavigator.com
 18 19  0  0  0  0  0  0  0  0999 V2000
    1.7900   -0.0200    0.0000 C   0  0  0  0  0  0
    2.6900   -0.5100    0.0000 C   0  0  0  0  0  0
    2.9800   -1.4900    0.0000 C   0  0  0  0  0  0
    3.9900   -1.4900    0.0000 C   0  0  0  0  0  0
    4.2900   -0.5100    0.0000 C   0  0  0  0  0  0
    3.4900    0.0300    0.0000 O   0  0  0  0  0  0
    1.7900    0.9400    0.0000 O   0  0  0  0  0  0
    0.8900   -0.5200    0.0000 N   0  0  0  0  0  0
    0.0300   -0.0200    0.0000 N   0  0  0  0  0  0
   -0.8800   -0.5300    0.0000 C   0  0  0  0  0  0
   -1.7300   -0.0400    0.0000 C   0  0  0  0  0  0
   -1.7300    0.9700    0.0000 C   0  0  0  0  0  0
   -2.5900    1.4300    0.0000 C   0  0  0  0  0  0
   -3.4700    0.9800    0.0000 C   0  0  0  0  0  0
   -3.4700   -0.0400    0.0000 C   0  0  0  0  0  0
   -2.5900   -0.5100    0.0000 C   0  0  0  0  0  0
   -4.2900    1.5300    0.0000 Cl  0  0  0  0  0  0
   -0.8800   -1.5300    0.0000 O   0  0  0  0  0  0
  1  2  1  0
  1  7  2  0
  1  8  1  0
  2  3  2  0
  2  6  1  0
  3  4  1  0
  4  5  2  0
  5  6  1  0
  8  9  1  0
  9 10  1  0
 10 11  1  0
 10 18  2  0
 11 12  2  0
 11 16  1  0
 12 13  1  0
 13 14  2  0
 14 15  1  0
 14 17  1  0
 15 16  2  0
M  END
>  <IDNUMBER>  (45)
ST000385

>  <BRUTTO_FORMULA>  (45)
C12H9ClN2O3

>  <MOLECULAR_WEIGHT>  (45)
264.667846679688

>  <SALTDATA>  (45)

>  <PLATE>  (45)
1

>  <ROW>  (45)
E

>  <COLUMN>  (45)
7

>  <LIBRARY>  (45)
MyriaScreenII

>  <WEBSITE>  (45)
http://myriascreen.com/

>  <SMILES>  (45)
C(c1occc1)(NNC(c1ccc(cc1)Cl)=O)=O

>  <IUPACNAME>  (45)
N-[(4-chlorophenyl)carbonylamino]-2-furylcarboxamide

>  <N_O>  (45)
5

>  <LIPINSKI>  (45)
4

>  <ROTATION_BONDS>  (45)
2

>  <SOLUBILITY_CALCULATED>  (45)
-3.28676700592041

>  <LOGP>  (45)
1.49335443973541

>  <ACCEPTORS>  (45)
3

>  <DONORS>  (45)
2

$$$$

          12131116032D
http://www.chemnavigator.com
 29 31  0  0  0  0  0  0  0  0999 V2000
    1.7500    2.0000    0.0000 C   0  0  0  0  0  0
    1.7500    1.0000    0.0000 C   0  0  0  0  0  0
    2.6200    0.5100    0.0000 C   0  0  0  0  0  0
    3.4800    1.0000    0.0000 C   0  0  0  0  0  0
    3.4800    2.0000    0.0000 C   0  0  0  0  0  0
    4.3500    2.4800    0.0000 C   0  0  0  0  0  0
    4.3500    3.4800    0.0000 O   0  0  0  0  0  0
    5.2100    2.0000    0.0000 O   0  0  0  0  0  0
    2.6200    2.4800    0.0000 C   0  0  0  0  0  0
    0.8900    0.5100    0.0000 O   0  0  0  0  0  0
    0.8900   -0.4800    0.0000 C   0  0  0  0  0  0
    1.7500   -1.0000    0.0000 C   0  0  0  0  0  0
    1.7500   -2.0000    0.0000 C   0  0  0  0  0  0
    0.8900   -2.4800    0.0000 C   0  0  0  0  0  0
    0.0300   -2.0000    0.0000 C   0  0  0  0  0  0
    0.0300   -1.0000    0.0000 C   0  0  0  0  0  0
   -0.8600   -2.4800    0.0000 O   0  0  0  0  0  0
   -1.7300   -1.9700    0.0000 C   0  0  0  0  0  0
   -2.5900   -2.4800    0.0000 C   0  0  0  0  0  0
   -3.4600   -1.9700    0.0000 C   0  0  0  0  0  0
   -3.4600   -0.9700    0.0000 C   0  0  0  0  0  0
   -4.3500   -0.4300    0.0000 C   0  0  0  0  0  0
   -5.2100   -0.9400    0.0000 O   0  0  0  0  0  0
   -4.3500    0.5700    0.0000 O   0  0  0  0  0  0
   -2.5900   -0.4600    0.0000 C   0  0  0  0  0  0
   -1.7300   -0.9700    0.0000 C   0  0  0  0  0  0
    2.6200   -2.4800    0.0000 N   0  0  0  0  0  0
    3.4800   -1.9700    0.0000 O   0  0  0  0  0  0
    2.6200   -3.4800    0.0000 O   0  0  0  0  0  0
  1  2  1  0
  1  9  2  0
  2  3  2  0
  2 10  1  0
  3  4  1  0
  4  5  2  0
  5  6  1  0
  5  9  1  0
  6  7  2  0
  6  8  1  0
 10 11  1  0
 11 12  1  0
 11 16  2  0
 12 13  2  0
 13 14  1  0
 13 27  1  0
 14 15  2  0
 15 16  1  0
 15 17  1  0
 17 18  1  0
 18 19  2  0
 18 26  1  0
 19 20  1  0
 20 21  2  0
 21 22  1  0
 21 25  1  0
 22 23  2  0
 22 24  1  0
 25 26  2  0
 27 28  2  0
 27 29  1  0
M  CHG  2  27   1  29  -1
M  END
>  <IDNUMBER>  (46)
ST000391

>  <BRUTTO_FORMULA>  (46)
C20H13NO8

>  <MOLECULAR_WEIGHT>  (46)
395.325164794922

>  <SALTDATA>  (46)

>  <PLATE>  (46)
1

>  <ROW>  (46)
F

>  <COLUMN>  (46)
7

>  <LIBRARY>  (46)
MyriaScreenII

>  <WEBSITE>  (46)
http://myriascreen.com/

>  <SMILES>  (46)
c1cc(C(=O)O)ccc1Oc1cc([N+]([O-])=O)cc(Oc2ccc(C(=O)O)cc2)c1

>  <IUPACNAME>  (46)
4-[5-(4-carboxyphenoxy)-3-nitrophenoxy]benzoic acid

>  <N_O>  (46)
9

>  <LIPINSKI>  (46)
4

>  <ROTATION_BONDS>  (46)
4

>  <SOLUBILITY_CALCULATED>  (46)
-4.7468900680542

>  <LOGP>  (46)
4.68242073059082

>  <ACCEPTORS>  (46)
8

>  <DONORS>  (46)
2

$$$$

          12131116032D
http://www.chemnavigator.com
 22 23  0  0  0  0  0  0  0  0999 V2000
   -2.2500    0.8400    0.0000 C   0  0  0  0  0  0
   -1.7700    1.7300    0.0000 O   0  0  0  0  0  0
   -3.2700    0.8400    0.0000 N   0  0  0  0  0  0
   -3.7500    1.7300    0.0000 C   0  0  0  0  0  0
   -4.7700    1.7300    0.0000 C   0  0  0  0  0  0
   -5.2500    0.8400    0.0000 O   0  0  0  0  0  0
   -4.7700    0.0000    0.0000 C   0  0  0  0  0  0
   -3.7500    0.0000    0.0000 C   0  0  0  0  0  0
   -1.7700    0.0000    0.0000 N   0  0  0  0  0  0
   -0.7500    0.0000    0.0000 C   0  0  0  0  0  0
   -0.2700    0.8400    0.0000 S   0  0  0  0  0  0
   -0.2700   -0.8400    0.0000 N   0  0  0  0  0  0
    0.7500   -0.8400    0.0000 C   0  0  0  0  0  0
    1.2300    0.0000    0.0000 C   0  0  0  0  0  0
    2.2500    0.0000    0.0000 C   0  0  0  0  0  0
    2.7600   -0.8400    0.0000 C   0  0  0  0  0  0
    3.7500   -0.8400    0.0000 C   0  0  0  0  0  0
    4.2600   -1.7300    0.0000 O   0  0  0  0  0  0
    5.2500   -1.7300    0.0000 C   0  0  0  0  0  0
    4.2600    0.0000    0.0000 O   0  0  0  0  0  0
    2.2500   -1.7300    0.0000 C   0  0  0  0  0  0
    1.2300   -1.7300    0.0000 C   0  0  0  0  0  0
  1  2  2  0
  1  3  1  0
  1  9  1  0
  3  4  1  0
  3  8  1  0
  4  5  1  0
  5  6  1  0
  6  7  1  0
  7  8  1  0
  9 10  1  0
 10 11  2  0
 10 12  1  0
 12 13  1  0
 13 14  1  0
 13 22  2  0
 14 15  2  0
 15 16  1  0
 16 17  1  0
 16 21  2  0
 17 18  1  0
 17 20  2  0
 18 19  1  0
 21 22  1  0
M  END
>  <IDNUMBER>  (47)
ST000432

>  <BRUTTO_FORMULA>  (47)
C14H17N3O4S

>  <MOLECULAR_WEIGHT>  (47)
323.372802734375

>  <SALTDATA>  (47)

>  <PLATE>  (47)
1

>  <ROW>  (47)
G

>  <COLUMN>  (47)
7

>  <LIBRARY>  (47)
MyriaScreenII

>  <WEBSITE>  (47)
http://myriascreen.com/

>  <SMILES>  (47)
C(NC(Nc1ccc(C(=O)OC)cc1)=S)(N1CCOCC1)=O

>  <IUPACNAME>  (47)
methyl 4-{[(morpholin-4-ylcarbonylamino)thioxomethyl]amino}benzoate

>  <N_O>  (47)
7

>  <LIPINSKI>  (47)
4

>  <ROTATION_BONDS>  (47)
1

>  <SOLUBILITY_CALCULATED>  (47)
-3.73234796524048

>  <LOGP>  (47)
1.55131828784943

>  <ACCEPTORS>  (47)
4

>  <DONORS>  (47)
2

$$$$

          12131116032D
http://www.chemnavigator.com
 27 30  0  0  0  0  0  0  0  0999 V2000
    0.3100    0.0300    0.0000 C   0  0  0  0  0  0
    1.0400   -0.5300    0.0000 C   0  0  0  0  0  0
    0.9500   -1.5600    0.0000 C   0  0  0  0  0  0
    0.0600   -2.0100    0.0000 C   0  0  0  0  0  0
   -0.7400   -1.3800    0.0000 C   0  0  0  0  0  0
   -0.6100   -0.3500    0.0000 C   0  0  0  0  0  0
   -0.9000   -0.1500    0.0000 O   0  0  0  0  0  0
    0.5700   -2.8600    0.0000 C   0  0  0  0  0  0
   -0.7000   -2.6300    0.0000 C   0  0  0  0  0  0
    2.0200   -0.2900    0.0000 N   0  0  0  0  0  0
    2.4800    0.5500    0.0000 C   0  0  0  0  0  0
    3.5000    0.5700    0.0000 C   0  0  0  0  0  0
    4.0500    1.3700    0.0000 C   0  0  0  0  0  0
    3.5600    2.3100    0.0000 C   0  0  0  0  0  0
    2.5200    2.3100    0.0000 C   0  0  0  0  0  0
    2.0200    1.4200    0.0000 C   0  0  0  0  0  0
    0.9800    1.6200    0.0000 N   0  0  0  0  0  0
    0.2800    0.9700    0.0000 C   0  0  0  0  0  0
   -0.6000    1.4000    0.0000 C   0  0  0  0  0  0
   -0.6900    2.4100    0.0000 C   0  0  0  0  0  0
   -1.6200    2.8400    0.0000 C   0  0  0  0  0  0
   -2.4700    2.2600    0.0000 C   0  0  0  0  0  0
   -2.3500    1.2500    0.0000 C   0  0  0  0  0  0
   -1.4200    0.8100    0.0000 C   0  0  0  0  0  0
   -1.7100    3.8200    0.0000 N   0  0  0  0  0  0
   -0.9100    4.3800    0.0000 O   0  0  0  0  0  0
   -2.6000    4.2100    0.0000 O   0  0  0  0  0  0
  1  2  2  0
  1  6  1  0
  1 18  1  0
  2  3  1  0
  2 10  1  0
  3  4  1  0
  4  5  1  0
  4  8  1  0
  4  9  1  0
  5  6  1  0
  6  7  2  0
 10 11  1  0
 11 12  1  0
 11 16  2  0
 12 13  2  0
 13 14  1  0
 14 15  2  0
 15 16  1  0
 16 17  1  0
 17 18  1  0
 18 19  1  0
 19 20  1  0
 19 24  2  0
 20 21  2  0
 21 22  1  0
 21 25  1  0
 22 23  2  0
 23 24  1  0
 25 26  2  0
 25 27  1  0
M  CHG  2  25   1  27  -1
M  END
>  <IDNUMBER>  (48)
ST000445

>  <BRUTTO_FORMULA>  (48)
C21H21N3O3

>  <MOLECULAR_WEIGHT>  (48)
363.416168212891

>  <SALTDATA>  (48)

>  <PLATE>  (48)
1

>  <ROW>  (48)
H

>  <COLUMN>  (48)
7

>  <LIBRARY>  (48)
MyriaScreenII

>  <WEBSITE>  (48)
http://myriascreen.com/

>  <SMILES>  (48)
C12=C(Nc3ccccc3NC1c1cc([N+]([O-])=O)ccc1)CC(CC2=O)(C)C

>  <IUPACNAME>  (48)
3,3-dimethyl-11-(3-nitrophenyl)-2,3,4-trihydro-5H,10H,11H-benzo[b]benzo[2,1-f] 1,4-diazepin-1-one

>  <N_O>  (48)
6

>  <LIPINSKI>  (48)
4

>  <ROTATION_BONDS>  (48)
1

>  <SOLUBILITY_CALCULATED>  (48)
-4.82110023498535

>  <LOGP>  (48)
4.32447957992554

>  <ACCEPTORS>  (48)
3

>  <DONORS>  (48)
2

$$$$

          12131116032D
http://www.chemnavigator.com
 34 40  0  0  0  0  0  0  0  0999 V2000
   -1.1200   -0.4500    0.0000 C   0  0  0  0  0  0
   -0.1600   -0.7900    0.0000 C   0  0  0  0  0  0
   -0.0600   -1.1300    0.0000 O   0  0  0  0  0  0
    0.4200    0.0500    0.0000 N   0  0  0  0  0  0
   -0.1900    0.8200    0.0000 C   0  0  0  0  0  0
   -1.1200    0.4700    0.0000 C   0  0  0  0  0  0
   -1.9100    0.9300    0.0000 C   0  0  0  0  0  0
   -2.7000    0.4700    0.0000 C   0  0  0  0  0  0
   -2.7000   -0.4500    0.0000 C   0  0  0  0  0  0
   -1.9100    0.0500    0.0000 C   0  0  0  0  0  0
   -2.7700    1.4800    0.0000 C   0  0  0  0  0  0
   -2.1300    1.8800    0.0000 C   0  0  0  0  0  0
   -2.0500    2.9400    0.0000 C   0  0  0  0  0  0
   -2.9400    3.4100    0.0000 C   0  0  0  0  0  0
   -3.8000    2.8700    0.0000 C   0  0  0  0  0  0
   -3.7600    1.8800    0.0000 C   0  0  0  0  0  0
   -3.5400   -0.9700    0.0000 C   0  0  0  0  0  0
   -4.4100   -0.4800    0.0000 C   0  0  0  0  0  0
   -4.4100    0.5100    0.0000 C   0  0  0  0  0  0
   -3.5400    1.0000    0.0000 C   0  0  0  0  0  0
    0.0700    1.7700    0.0000 O   0  0  0  0  0  0
    1.4200    0.0900    0.0000 C   0  0  0  0  0  0
    1.9600   -0.7500    0.0000 C   0  0  0  0  0  0
    2.9600   -0.6900    0.0000 C   0  0  0  0  0  0
    3.4100    0.2000    0.0000 C   0  0  0  0  0  0
    2.8700    1.0300    0.0000 C   0  0  0  0  0  0
    1.8700    0.9800    0.0000 C   0  0  0  0  0  0
    4.4000    0.2600    0.0000 C   0  0  0  0  0  0
   -1.2600   -1.4400    0.0000 C   0  0  0  0  0  0
   -2.1900   -1.8200    0.0000 C   0  0  0  0  0  0
   -2.3100   -2.8100    0.0000 C   0  0  0  0  0  0
   -1.5200   -3.4200    0.0000 C   0  0  0  0  0  0
   -0.6000   -3.0300    0.0000 C   0  0  0  0  0  0
   -0.4700   -2.0300    0.0000 C   0  0  0  0  0  0
  1  2  1  0
  1  6  1  0
  1 10  1  0
  1 29  1  0
  2  3  2  0
  2  4  1  0
  4  5  1  0
  4 22  1  0
  5  6  1  0
  5 21  2  0
  6  7  1  0
  7  8  1  0
  7 12  1  0
  8  9  2  0
  8 20  1  0
  9 10  1  0
  9 17  1  0
 10 11  1  0
 11 12  2  0
 11 16  1  0
 12 13  1  0
 13 14  2  0
 14 15  1  0
 15 16  2  0
 17 18  2  0
 18 19  1  0
 19 20  2  0
 22 23  1  0
 22 27  2  0
 23 24  2  0
 24 25  1  0
 25 26  2  0
 25 28  1  0
 26 27  1  0
 29 30  1  0
 29 34  2  0
 30 31  2  0
 31 32  1  0
 32 33  2  0
 33 34  1  0
M  END
>  <IDNUMBER>  (49)
ST000730

>  <BRUTTO_FORMULA>  (49)
C31H23NO2

>  <MOLECULAR_WEIGHT>  (49)
441.529174804688

>  <SALTDATA>  (49)

>  <PLATE>  (49)
1

>  <ROW>  (49)
A

>  <COLUMN>  (49)
8

>  <LIBRARY>  (49)
MyriaScreenII

>  <WEBSITE>  (49)
http://myriascreen.com/

>  <SMILES>  (49)
c1ccc(C23C(N(c4ccc(cc4)C)C(C2C2c4c(C3c3c2cccc3)cccc4)=O)=O)cc1

>  <IUPACNAME>  (49)
17-(4-methylphenyl)-19-phenyl-17-azapentacyclo[6.6.5.0<2,7>.0<9,14>.0<15,19>]n onadeca-2(7),3,5,9(14),10,12-hexaene-16,18-dione

>  <N_O>  (49)
3

>  <LIPINSKI>  (49)
3

>  <ROTATION_BONDS>  (49)
0

>  <SOLUBILITY_CALCULATED>  (49)
-6.64591884613037

>  <LOGP>  (49)
8.05521869659424

>  <ACCEPTORS>  (49)
2

>  <DONORS>  (49)
0

$$$$

          12131116032D
http://www.chemnavigator.com
 26 28  0  0  0  0  0  0  0  0999 V2000
    0.3800   -0.7500    0.0000 C   0  0  0  0  0  0
    0.2900    0.2300    0.0000 C   0  0  0  0  0  0
   -0.6900    0.4500    0.0000 C   0  0  0  0  0  0
   -0.9800    1.3800    0.0000 C   0  0  0  0  0  0
   -0.3200    2.1200    0.0000 O   0  0  0  0  0  0
   -1.9700    1.6100    0.0000 N   0  0  0  0  0  0
   -2.6400    0.8900    0.0000 C   0  0  0  0  0  0
   -3.6300    1.1200    0.0000 C   0  0  0  0  0  0
   -3.9500    2.0800    0.0000 C   0  0  0  0  0  0
   -4.9600    2.2800    0.0000 C   0  0  0  0  0  0
   -5.6100    1.5400    0.0000 C   0  0  0  0  0  0
   -5.2900    0.5700    0.0000 C   0  0  0  0  0  0
   -4.3000    0.3600    0.0000 C   0  0  0  0  0  0
   -1.2000   -0.3900    0.0000 N   0  0  0  0  0  0
   -0.5400   -1.1300    0.0000 N   0  0  0  0  0  0
   -0.7400   -2.1100    0.0000 C   0  0  0  0  0  0
    1.2300   -1.2700    0.0000 C   0  0  0  0  0  0
    1.1600   -2.2800    0.0000 O   0  0  0  0  0  0
    2.1000   -0.8100    0.0000 N   0  0  0  0  0  0
    2.9200   -1.3400    0.0000 C   0  0  0  0  0  0
    3.8300   -0.8900    0.0000 C   0  0  0  0  0  0
    3.9000    0.1300    0.0000 C   0  0  0  0  0  0
    4.8000    0.5800    0.0000 C   0  0  0  0  0  0
    5.6100    0.0200    0.0000 C   0  0  0  0  0  0
    5.5500   -1.0000    0.0000 C   0  0  0  0  0  0
    4.6300   -1.4300    0.0000 C   0  0  0  0  0  0
  1  2  2  0
  1 15  1  0
  1 17  1  0
  2  3  1  0
  3  4  1  0
  3 14  2  0
  4  5  2  0
  4  6  1  0
  6  7  1  0
  7  8  1  0
  8  9  2  0
  8 13  1  0
  9 10  1  0
 10 11  2  0
 11 12  1  0
 12 13  2  0
 14 15  1  0
 15 16  1  0
 17 18  2  0
 17 19  1  0
 19 20  1  0
 20 21  1  0
 21 22  2  0
 21 26  1  0
 22 23  1  0
 23 24  2  0
 24 25  1  0
 25 26  2  0
M  END
>  <IDNUMBER>  (50)
ST000810

>  <BRUTTO_FORMULA>  (50)
C20H20N4O2

>  <MOLECULAR_WEIGHT>  (50)
348.404571533203

>  <SALTDATA>  (50)

>  <PLATE>  (50)
1

>  <ROW>  (50)
B

>  <COLUMN>  (50)
8

>  <LIBRARY>  (50)
MyriaScreenII

>  <WEBSITE>  (50)
http://myriascreen.com/

>  <SMILES>  (50)
c1(cc(C(NCc2ccccc2)=O)nn1C)C(NCc1ccccc1)=O

>  <IUPACNAME>  (50)
{1-methyl-3-[N-benzylcarbamoyl]pyrazol-5-yl}-N-benzylcarboxamide

>  <N_O>  (50)
6

>  <LIPINSKI>  (50)
4

>  <ROTATION_BONDS>  (50)
4

>  <SOLUBILITY_CALCULATED>  (50)
-4.69829607009888

>  <LOGP>  (50)
3.92176985740662

>  <ACCEPTORS>  (50)
2

>  <DONORS>  (50)
2

$$$$

          12131116032D
http://www.chemnavigator.com
 30 33  0  0  0  0  0  0  0  0999 V2000
   -1.0700   -4.3300    0.0000 C   0  0  0  0  0  0
   -1.9500   -4.8500    0.0000 C   0  0  0  0  0  0
   -2.8300   -4.3900    0.0000 O   0  0  0  0  0  0
   -1.9400   -5.8300    0.0000 N   0  0  0  0  0  0
   -1.0700   -6.3200    0.0000 C   0  0  0  0  0  0
   -1.0300   -7.3200    0.0000 O   0  0  0  0  0  0
   -0.2400   -5.8300    0.0000 N   0  0  0  0  0  0
   -0.2100   -4.8200    0.0000 C   0  0  0  0  0  0
    0.6500   -4.3200    0.0000 O   0  0  0  0  0  0
   -1.0600   -3.3500    0.0000 N   0  0  0  0  0  0
   -0.1900   -2.8600    0.0000 N   0  0  0  0  0  0
   -0.1700   -1.8100    0.0000 C   0  0  0  0  0  0
   -1.0300   -1.3100    0.0000 C   0  0  0  0  0  0
   -1.1200   -0.3100    0.0000 C   0  0  0  0  0  0
   -2.0900   -0.1100    0.0000 C   0  0  0  0  0  0
   -3.0700    0.1800    0.0000 C   0  0  0  0  0  0
   -3.3000    1.1600    0.0000 C   0  0  0  0  0  0
   -4.2300    1.4500    0.0000 C   0  0  0  0  0  0
   -4.9900    0.7700    0.0000 C   0  0  0  0  0  0
   -4.7700   -0.2200    0.0000 C   0  0  0  0  0  0
   -3.8100   -0.5100    0.0000 C   0  0  0  0  0  0
   -1.8000    0.8800    0.0000 C   0  0  0  0  0  0
   -2.4800    1.6000    0.0000 C   0  0  0  0  0  0
   -2.2400    2.5400    0.0000 C   0  0  0  0  0  0
   -1.2400    2.8200    0.0000 C   0  0  0  0  0  0
   -0.5600    2.0800    0.0000 C   0  0  0  0  0  0
   -0.8500    1.1000    0.0000 C   0  0  0  0  0  0
   -2.6000   -0.9500    0.0000 N   0  0  0  0  0  0
   -1.9200   -1.7000    0.0000 N   0  0  0  0  0  0
    0.6900   -1.3400    0.0000 O   0  0  0  0  0  0
  1  2  1  0
  1  8  1  0
  1 10  2  0
  2  3  2  0
  2  4  1  0
  4  5  1  0
  5  6  2  0
  5  7  1  0
  7  8  1  0
  8  9  2  0
 10 11  1  0
 11 12  1  0
 12 13  1  0
 12 30  2  0
 13 14  1  0
 13 29  2  0
 14 15  1  0
 15 16  1  0
 15 22  1  0
 15 28  1  0
 16 17  2  0
 16 21  1  0
 17 18  1  0
 18 19  2  0
 19 20  1  0
 20 21  2  0
 22 23  1  0
 22 27  2  0
 23 24  2  0
 24 25  1  0
 25 26  2  0
 26 27  1  0
 28 29  1  0
M  END
>  <IDNUMBER>  (51)
ST000954

>  <BRUTTO_FORMULA>  (51)
C20H16N6O4

>  <MOLECULAR_WEIGHT>  (51)
404.385070800781

>  <SALTDATA>  (51)

>  <PLATE>  (51)
1

>  <ROW>  (51)
C

>  <COLUMN>  (51)
8

>  <LIBRARY>  (51)
MyriaScreenII

>  <WEBSITE>  (51)
http://myriascreen.com/

>  <SMILES>  (51)
C1(/C(NC(NC1=O)=O)=O)=N
C(C1=NNC(C1)(c1ccccc1)c1ccccc1)=O

>  <IUPACNAME>  (51)
(5,5-diphenyl(2-pyrazolin-3-yl))-N-[(2,4,6-trioxo(1,3-dihydropyrimidin-5-ylide ne))azamethyl]carboxamide

>  <N_O>  (51)
10

>  <LIPINSKI>  (51)
4

>  <ROTATION_BONDS>  (51)
1

>  <SOLUBILITY_CALCULATED>  (51)
-3.12224006652832

>  <LOGP>  (51)
-1.12274646759033

>  <ACCEPTORS>  (51)
4

>  <DONORS>  (51)
4

$$$$

          12131116032D
http://www.chemnavigator.com
 17 18  0  0  0  0  0  0  0  0999 V2000
   -0.8700    0.8400    0.0000 C   0  0  0  0  0  0
   -1.6500    1.4100    0.0000 C   0  0  0  0  0  0
   -2.4700    0.8400    0.0000 C   0  0  0  0  0  0
   -3.4400    1.1200    0.0000 O   0  0  0  0  0  0
   -2.1800   -0.1100    0.0000 N   0  0  0  0  0  0
   -1.1800   -0.1100    0.0000 N   0  0  0  0  0  0
   -0.5000   -0.8700    0.0000 C   0  0  0  0  0  0
    0.4700   -0.6800    0.0000 C   0  0  0  0  0  0
    0.8000    0.2700    0.0000 C   0  0  0  0  0  0
    0.1300    1.0400    0.0000 N   0  0  0  0  0  0
    1.1000   -1.4500    0.0000 C   0  0  0  0  0  0
    0.7900   -2.4100    0.0000 O   0  0  0  0  0  0
    2.1000   -1.3100    0.0000 O   0  0  0  0  0  0
    2.4600   -0.3800    0.0000 C   0  0  0  0  0  0
    3.4400   -0.2400    0.0000 C   0  0  0  0  0  0
   -0.7900   -1.8000    0.0000 C   0  0  0  0  0  0
   -1.6300    2.4100    0.0000 Br  0  0  0  0  0  0
  1  2  2  0
  1  6  1  0
  1 10  1  0
  2  3  1  0
  2 17  1  0
  3  4  2  0
  3  5  1  0
  5  6  1  0
  6  7  1  0
  7  8  2  0
  7 16  1  0
  8  9  1  0
  8 11  1  0
  9 10  2  0
 11 12  2  0
 11 13  1  0
 13 14  1  0
 14 15  1  0
M  END
>  <IDNUMBER>  (52)
ST001078

>  <BRUTTO_FORMULA>  (52)
C10H10BrN3O3

>  <MOLECULAR_WEIGHT>  (52)
300.11181640625

>  <SALTDATA>  (52)

>  <PLATE>  (52)
1

>  <ROW>  (52)
D

>  <COLUMN>  (52)
8

>  <LIBRARY>  (52)
MyriaScreenII

>  <WEBSITE>  (52)
http://myriascreen.com/

>  <SMILES>  (52)
c12n([nH]c(c1Br)=O)c(C)c(cn2)C(=O)OCC

>  <IUPACNAME>  (52)
ethyl 3-bromo-7-methyl-2-oxo-8-hydro-3-pyrazolino[2,3-a]pyrimidine-6-carboxyla te

>  <N_O>  (52)
6

>  <LIPINSKI>  (52)
4

>  <ROTATION_BONDS>  (52)
3

>  <SOLUBILITY_CALCULATED>  (52)
-3.01847124099731

>  <LOGP>  (52)
0.266418427228928

>  <ACCEPTORS>  (52)
3

>  <DONORS>  (52)
1

$$$$

          12131116032D
http://www.chemnavigator.com
 21 21  0  0  0  0  0  0  0  0999 V2000
    6.7800   -2.3600    0.0000 C   0  0  0  0  0  0
    6.1100   -1.6400    0.0000 C   0  0  0  0  0  0
    5.1600   -1.9300    0.0000 C   0  0  0  0  0  0
    4.4600   -1.2100    0.0000 C   0  0  0  0  0  0
    3.5100   -1.4200    0.0000 C   0  0  0  0  0  0
    2.8400   -0.7200    0.0000 C   0  0  0  0  0  0
    1.8300   -0.9200    0.0000 C   0  0  0  0  0  0
    1.1900   -0.2300    0.0000 C   0  0  0  0  0  0
    0.2700   -0.5100    0.0000 C   0  0  0  0  0  0
   -0.4400    0.2100    0.0000 C   0  0  0  0  0  0
   -1.4000    0.0000    0.0000 C   0  0  0  0  0  0
   -2.1200    0.6500    0.0000 C   0  0  0  0  0  0
   -3.0700    0.3600    0.0000 C   0  0  0  0  0  0
   -3.8000    1.0800    0.0000 C   0  0  0  0  0  0
   -4.8100    0.7900    0.0000 C   0  0  0  0  0  0
   -5.6300    1.3700    0.0000 C   0  0  0  0  0  0
   -5.6300    2.3600    0.0000 O   0  0  0  0  0  0
   -6.4400    0.7900    0.0000 O   0  0  0  0  0  0
   -6.1400   -0.2300    0.0000 C   0  0  0  0  0  0
   -5.1500   -0.2300    0.0000 C   0  0  0  0  0  0
   -6.7800   -0.9900    0.0000 O   0  0  0  0  0  0
  1  2  1  0
  2  3  1  0
  3  4  1  0
  4  5  1  0
  5  6  1  0
  6  7  1  0
  7  8  1  0
  8  9  1  0
  9 10  1  0
 10 11  1  0
 11 12  1  0
 12 13  1  0
 13 14  1  0
 14 15  1  0
 15 16  1  0
 15 20  1  0
 16 17  2  0
 16 18  1  0
 18 19  1  0
 19 20  1  0
 19 21  2  0
M  END
>  <IDNUMBER>  (53)
ST001267

>  <BRUTTO_FORMULA>  (53)
C18H32O3

>  <MOLECULAR_WEIGHT>  (53)
296.450286865234

>  <SALTDATA>  (53)

>  <PLATE>  (53)
1

>  <ROW>  (53)
E

>  <COLUMN>  (53)
8

>  <LIBRARY>  (53)
MyriaScreenII

>  <WEBSITE>  (53)
http://myriascreen.com/

>  <SMILES>  (53)
CCCCCCCCCCCCCCC1C(OC(C1)=O)=O

>  <IUPACNAME>  (53)
3-tetradecyl-3,4-dihydrofuran-2,5-dione

>  <N_O>  (53)
3

>  <LIPINSKI>  (53)
3

>  <ROTATION_BONDS>  (53)
13

>  <SOLUBILITY_CALCULATED>  (53)
-5.36936044692993

>  <LOGP>  (53)
6.37349891662598

>  <ACCEPTORS>  (53)
3

>  <DONORS>  (53)
0

$$$$

          12131116032D
http://www.chemnavigator.com
 22 24  0  0  0  0  0  0  0  0999 V2000
    1.9500   -2.6800    0.0000 C   0  0  0  0  0  0
    2.8200   -2.1900    0.0000 C   0  0  0  0  0  0
    2.8200   -1.1900    0.0000 C   0  0  0  0  0  0
    1.9500   -0.7000    0.0000 C   0  0  0  0  0  0
    1.9800    0.2300    0.0000 C   0  0  0  0  0  0
    1.1900    0.8700    0.0000 C   0  0  0  0  0  0
    1.9800    1.6800    0.0000 C   0  0  0  0  0  0
    3.0800    1.6800    0.0000 O   0  0  0  0  0  0
    1.5700    2.5900    0.0000 O   0  0  0  0  0  0
    0.2900    0.8800    0.0000 N   0  0  0  0  0  0
   -0.5200    0.0600    0.0000 C   0  0  0  0  0  0
   -1.4400    0.4800    0.0000 C   0  0  0  0  0  0
   -1.4400    1.4100    0.0000 C   0  0  0  0  0  0
   -0.4300    1.8100    0.0000 C   0  0  0  0  0  0
   -0.1100    2.6800    0.0000 O   0  0  0  0  0  0
   -2.2600    1.8800    0.0000 C   0  0  0  0  0  0
   -3.0800    1.4100    0.0000 C   0  0  0  0  0  0
   -3.0800    0.4800    0.0000 C   0  0  0  0  0  0
   -2.2600    0.0100    0.0000 C   0  0  0  0  0  0
   -0.0700   -0.7700    0.0000 O   0  0  0  0  0  0
    1.0900   -1.1900    0.0000 C   0  0  0  0  0  0
    1.0900   -2.1900    0.0000 C   0  0  0  0  0  0
  1  2  1  0
  1 22  2  0
  2  3  2  0
  3  4  1  0
  4  5  1  0
  4 21  2  0
  5  6  1  0
  6  7  1  0
  6 10  1  0
  7  8  1  0
  7  9  2  0
 10 11  1  0
 10 14  1  0
 11 12  1  0
 11 20  2  0
 12 13  2  0
 12 19  1  0
 13 14  1  0
 13 16  1  0
 14 15  2  0
 16 17  2  0
 17 18  1  0
 18 19  2  0
 21 22  1  0
M  END
>  <IDNUMBER>  (54)
ST001350

>  <BRUTTO_FORMULA>  (54)
C17H13NO4

>  <MOLECULAR_WEIGHT>  (54)
295.294555664063

>  <SALTDATA>  (54)

>  <PLATE>  (54)
1

>  <ROW>  (54)
F

>  <COLUMN>  (54)
8

>  <LIBRARY>  (54)
MyriaScreenII

>  <WEBSITE>  (54)
http://myriascreen.com/

>  <SMILES>  (54)
c1ccc(CC(N2C(c3ccccc3C2=O)=O)C(=O)O)cc1

>  <IUPACNAME>  (54)
2-(1,3-dioxobenzo[c]azolin-2-yl)-3-phenylpropanoic acid

>  <N_O>  (54)
5

>  <LIPINSKI>  (54)
4

>  <ROTATION_BONDS>  (54)
3

>  <SOLUBILITY_CALCULATED>  (54)
-3.53736996650696

>  <LOGP>  (54)
1.14916884899139

>  <ACCEPTORS>  (54)
4

>  <DONORS>  (54)
1

$$$$

          12131116032D
http://www.chemnavigator.com
 26 26  0  0  0  0  0  0  0  0999 V2000
    4.3300   -0.7500    0.0000 C   0  0  0  0  0  0
    3.4700   -1.2200    0.0000 C   0  0  0  0  0  0
    2.6200   -0.7500    0.0000 O   0  0  0  0  0  0
    1.7500   -1.2200    0.0000 C   0  0  0  0  0  0
    1.7500   -2.2500    0.0000 O   0  0  0  0  0  0
    0.8900   -0.7500    0.0000 N   0  0  0  0  0  0
    0.0000   -1.2200    0.0000 C   0  0  0  0  0  0
    0.0000   -2.2500    0.0000 O   0  0  0  0  0  0
   -0.8600   -0.7500    0.0000 N   0  0  0  0  0  0
   -1.7300   -1.2600    0.0000 C   0  0  0  0  0  0
   -1.7300   -2.2500    0.0000 C   0  0  0  0  0  0
   -2.5800   -2.7600    0.0000 C   0  0  0  0  0  0
   -3.4500   -2.2500    0.0000 C   0  0  0  0  0  0
   -4.3300   -2.7600    0.0000 C   0  0  0  0  0  0
   -3.4500   -1.2600    0.0000 C   0  0  0  0  0  0
   -2.5800   -0.7500    0.0000 C   0  0  0  0  0  0
   -0.8600    0.2700    0.0000 P   0  0  0  0  0  0
    0.1400    0.2700    0.0000 O   0  0  0  0  0  0
   -1.8600    0.2700    0.0000 O   0  0  0  0  0  0
   -2.3600    1.1300    0.0000 C   0  0  0  0  0  0
   -3.3600    1.1300    0.0000 C   0  0  0  0  0  0
   -1.8600    1.9800    0.0000 C   0  0  0  0  0  0
   -0.8600    1.2600    0.0000 O   0  0  0  0  0  0
    0.0000    1.7700    0.0000 C   0  0  0  0  0  0
    0.8900    1.2600    0.0000 C   0  0  0  0  0  0
    0.0000    2.7600    0.0000 C   0  0  0  0  0  0
  1  2  1  0
  2  3  1  0
  3  4  1  0
  4  5  2  0
  4  6  1  0
  6  7  1  0
  7  8  2  0
  7  9  1  0
  9 10  1  0
  9 17  1  0
 10 11  2  0
 10 16  1  0
 11 12  1  0
 12 13  2  0
 13 14  1  0
 13 15  1  0
 15 16  2  0
 17 18  2  0
 17 19  1  0
 17 23  1  0
 19 20  1  0
 20 21  1  0
 20 22  1  0
 23 24  1  0
 24 25  1  0
 24 26  1  0
M  END
>  <IDNUMBER>  (55)
ST001360

>  <BRUTTO_FORMULA>  (55)
C17H27N2O6P

>  <MOLECULAR_WEIGHT>  (55)
386.385009765625

>  <SALTDATA>  (55)

>  <PLATE>  (55)
1

>  <ROW>  (55)
G

>  <COLUMN>  (55)
8

>  <LIBRARY>  (55)
MyriaScreenII

>  <WEBSITE>  (55)
http://myriascreen.com/

>  <SMILES>  (55)
CCOC(NC(N(P(OC(C)C)(OC(C)C)=O)c1ccc(cc1)C)=O)=O

>  <IUPACNAME>  (55)
ethyl ({[bis(methylethoxy)carbonyl](4-methylphenyl)amino}carbonylamino)formate

>  <N_O>  (55)
8

>  <LIPINSKI>  (55)
4

>  <ROTATION_BONDS>  (55)
6

>  <SOLUBILITY_CALCULATED>  (55)
-4.05349922180176

>  <LOGP>  (55)
1.34816062450409

>  <ACCEPTORS>  (55)
6

>  <DONORS>  (55)
1

$$$$

          12131116032D
http://www.chemnavigator.com
 16 16  0  0  0  0  0  0  0  0999 V2000
   -2.7400   -0.3900    0.0000 C   0  0  0  0  0  0
   -2.2600   -1.2500    0.0000 C   0  0  0  0  0  0
   -1.2500   -1.2600    0.0000 C   0  0  0  0  0  0
   -0.7400   -0.4100    0.0000 C   0  0  0  0  0  0
    0.2200   -0.3800    0.0000 C   0  0  0  0  0  0
    0.7200    0.4500    0.0000 O   0  0  0  0  0  0
    1.7300    0.4500    0.0000 C   0  0  0  0  0  0
    2.2400    1.2800    0.0000 C   0  0  0  0  0  0
    3.2500    1.2700    0.0000 C   0  0  0  0  0  0
    3.7500    2.1500    0.0000 C   0  0  0  0  0  0
    0.7100   -1.2600    0.0000 O   0  0  0  0  0  0
   -1.2400    0.4600    0.0000 C   0  0  0  0  0  0
   -2.2400    0.4600    0.0000 C   0  0  0  0  0  0
   -2.7400    1.3400    0.0000 O   0  0  0  0  0  0
   -2.7900   -2.1500    0.0000 O   0  0  0  0  0  0
   -3.7500   -0.3800    0.0000 O   0  0  0  0  0  0
  1  2  2  0
  1 13  1  0
  1 16  1  0
  2  3  1  0
  2 15  1  0
  3  4  2  0
  4  5  1  0
  4 12  1  0
  5  6  1  0
  5 11  2  0
  6  7  1  0
  7  8  1  0
  8  9  1  0
  9 10  1  0
 12 13  2  0
 13 14  1  0
M  END
>  <IDNUMBER>  (56)
ST001365

>  <BRUTTO_FORMULA>  (56)
C11H14O5

>  <MOLECULAR_WEIGHT>  (56)
226.229156494141

>  <SALTDATA>  (56)

>  <PLATE>  (56)
1

>  <ROW>  (56)
H

>  <COLUMN>  (56)
8

>  <LIBRARY>  (56)
MyriaScreenII

>  <WEBSITE>  (56)
http://myriascreen.com/

>  <SMILES>  (56)
c1(c(cc(cc1O)C(=O)OCCCC)O)O

>  <IUPACNAME>  (56)
butyl 3,4,5-trihydroxybenzoate

>  <N_O>  (56)
5

>  <LIPINSKI>  (56)
4

>  <ROTATION_BONDS>  (56)
7

>  <SOLUBILITY_CALCULATED>  (56)
-3.3423707485199

>  <LOGP>  (56)
2.39707207679749

>  <ACCEPTORS>  (56)
5

>  <DONORS>  (56)
3

$$$$

          12131116032D
http://www.chemnavigator.com
 22 23  0  0  0  0  0  0  0  0999 V2000
    0.4800    0.4300    0.0000 C   0  0  0  0  0  0
   -0.5000    0.4300    0.0000 C   0  0  0  0  0  0
   -1.0000    1.3000    0.0000 C   0  0  0  0  0  0
   -2.0100    1.3000    0.0000 C   0  0  0  0  0  0
   -2.5000    0.4300    0.0000 C   0  0  0  0  0  0
   -3.5200    0.4100    0.0000 C   0  0  0  0  0  0
   -4.0100   -0.4500    0.0000 C   0  0  0  0  0  0
   -5.0100   -0.4500    0.0000 C   0  0  0  0  0  0
   -5.5200   -1.3000    0.0000 C   0  0  0  0  0  0
   -2.0000   -0.4200    0.0000 C   0  0  0  0  0  0
   -1.0000   -0.4200    0.0000 C   0  0  0  0  0  0
    0.9700    1.3000    0.0000 O   0  0  0  0  0  0
    0.9800   -0.4200    0.0000 O   0  0  0  0  0  0
    1.9900   -0.4200    0.0000 C   0  0  0  0  0  0
    2.4800   -1.2700    0.0000 C   0  0  0  0  0  0
    3.4900   -1.2700    0.0000 C   0  0  0  0  0  0
    4.0100   -0.3800    0.0000 C   0  0  0  0  0  0
    5.0200   -0.3800    0.0000 C   0  0  0  0  0  0
    5.5200   -1.2300    0.0000 O   0  0  0  0  0  0
    5.5200    0.4800    0.0000 O   0  0  0  0  0  0
    3.5100    0.4800    0.0000 C   0  0  0  0  0  0
    2.4900    0.4800    0.0000 C   0  0  0  0  0  0
  1  2  1  0
  1 12  2  0
  1 13  1  0
  2  3  1  0
  2 11  2  0
  3  4  2  0
  4  5  1  0
  5  6  1  0
  5 10  2  0
  6  7  1  0
  7  8  1  0
  8  9  1  0
 10 11  1  0
 13 14  1  0
 14 15  1  0
 14 22  2  0
 15 16  2  0
 16 17  1  0
 17 18  1  0
 17 21  2  0
 18 19  1  0
 18 20  2  0
 21 22  1  0
M  END
>  <IDNUMBER>  (57)
ST001381

>  <BRUTTO_FORMULA>  (57)
C18H18O4

>  <MOLECULAR_WEIGHT>  (57)
298.338531494141

>  <SALTDATA>  (57)

>  <PLATE>  (57)
1

>  <ROW>  (57)
A

>  <COLUMN>  (57)
9

>  <LIBRARY>  (57)
MyriaScreenII

>  <WEBSITE>  (57)
http://myriascreen.com/

>  <SMILES>  (57)
C(Oc1ccc(C(=O)O)cc1)(c1ccc(cc1)CCCC)=O

>  <IUPACNAME>  (57)
4-(4-butylphenylcarbonyloxy)benzoic acid

>  <N_O>  (57)
4

>  <LIPINSKI>  (57)
4

>  <ROTATION_BONDS>  (57)
4

>  <SOLUBILITY_CALCULATED>  (57)
-4.9196457862854

>  <LOGP>  (57)
5.63406419754028

>  <ACCEPTORS>  (57)
4

>  <DONORS>  (57)
1

$$$$

          12131116032D
http://www.chemnavigator.com
 14 14  0  0  0  0  0  0  0  0999 V2000
   -0.9600   -0.6100    0.0000 C   0  0  0  0  0  0
   -0.1100   -1.0500    0.0000 S   0  0  0  0  0  0
    0.8100   -0.5200    0.0000 C   0  0  0  0  0  0
    1.7300   -1.0500    0.0000 C   0  0  0  0  0  0
    1.7200   -1.7600    0.0000 O   0  0  0  0  0  0
    2.6500   -0.5200    0.0000 N   0  0  0  0  0  0
    3.5700   -1.0500    0.0000 N   0  0  0  0  0  0
   -1.8800   -1.1400    0.0000 N   0  0  0  0  0  0
   -2.8100   -0.6100    0.0000 C   0  0  0  0  0  0
   -3.5700   -1.1100    0.0000 C   0  0  0  0  0  0
   -2.8100    0.4600    0.0000 C   0  0  0  0  0  0
   -1.8800    0.9900    0.0000 C   0  0  0  0  0  0
   -1.8800    1.7600    0.0000 C   0  0  0  0  0  0
   -0.9600    0.4600    0.0000 N   0  0  0  0  0  0
  1  2  1  0
  1  8  1  0
  1 14  2  0
  2  3  1  0
  3  4  1  0
  4  5  2  0
  4  6  1  0
  6  7  1  0
  8  9  2  0
  9 10  1  0
  9 11  1  0
 11 12  2  0
 12 13  1  0
 12 14  1  0
M  END
>  <IDNUMBER>  (58)
ST001405

>  <BRUTTO_FORMULA>  (58)
C8H12N4OS

>  <MOLECULAR_WEIGHT>  (58)
212.275634765625

>  <SALTDATA>  (58)

>  <PLATE>  (58)
1

>  <ROW>  (58)
B

>  <COLUMN>  (58)
9

>  <LIBRARY>  (58)
MyriaScreenII

>  <WEBSITE>  (58)
http://myriascreen.com/

>  <SMILES>  (58)
c1(nc(C)cc(n1)C)SCC(=O)NN

>  <IUPACNAME>  (58)
2-(4,6-dimethylpyrimidin-2-ylthio)acetohydrazide

>  <N_O>  (58)
5

>  <LIPINSKI>  (58)
4

>  <ROTATION_BONDS>  (58)
2

>  <SOLUBILITY_CALCULATED>  (58)
-2.60376954078674

>  <LOGP>  (58)
-0.276950299739838

>  <ACCEPTORS>  (58)
1

>  <DONORS>  (58)
3

$$$$

          12131116032D
http://www.chemnavigator.com
 26 27  0  0  0  0  0  0  0  0999 V2000
   -3.9000    1.0100    0.0000 C   0  0  0  0  0  0
   -3.0300    1.4800    0.0000 C   0  0  0  0  0  0
   -2.1700    1.0100    0.0000 C   0  0  0  0  0  0
   -1.3000    1.5200    0.0000 C   0  0  0  0  0  0
   -0.4300    1.0100    0.0000 C   0  0  0  0  0  0
    0.4300    1.5200    0.0000 C   0  0  0  0  0  0
    1.2800    1.0100    0.0000 N   0  0  0  0  0  0
    1.8000    1.8900    0.0000 C   0  0  0  0  0  0
    2.1700    0.5000    0.0000 C   0  0  0  0  0  0
    2.1700   -0.4900    0.0000 C   0  0  0  0  0  0
    1.3100   -1.0000    0.0000 C   0  0  0  0  0  0
    1.3100   -1.9800    0.0000 C   0  0  0  0  0  0
    0.4300   -2.5000    0.0000 C   0  0  0  0  0  0
    2.1700   -2.5000    0.0000 C   0  0  0  0  0  0
    3.0400   -1.9800    0.0000 C   0  0  0  0  0  0
    3.8900   -2.5000    0.0000 C   0  0  0  0  0  0
    3.0400   -1.0000    0.0000 C   0  0  0  0  0  0
    0.7700    0.1200    0.0000 C   0  0  0  0  0  0
   -1.3000    2.5000    0.0000 O   0  0  0  0  0  0
   -2.1700   -0.0200    0.0000 C   0  0  0  0  0  0
   -3.0300   -0.4900    0.0000 C   0  0  0  0  0  0
   -3.9000   -0.0200    0.0000 C   0  0  0  0  0  0
   -4.8300   -0.3100    0.0000 O   0  0  0  0  0  0
   -5.4000    0.5000    0.0000 C   0  0  0  0  0  0
   -4.8300    1.3100    0.0000 O   0  0  0  0  0  0
    5.4000    1.5500    0.0000 Br  0  0  0  0  0  0
  1  2  2  0
  1 22  1  0
  1 25  1  0
  2  3  1  0
  3  4  1  0
  3 20  2  0
  4  5  1  0
  4 19  2  0
  5  6  1  0
  6  7  1  0
  7  8  1  0
  7  9  1  0
  7 18  1  0
  9 10  1  0
 10 11  1  0
 10 17  2  0
 11 12  2  0
 12 13  1  0
 12 14  1  0
 14 15  2  0
 15 16  1  0
 15 17  1  0
 20 21  1  0
 21 22  2  0
 22 23  1  0
 23 24  1  0
 24 25  1  0
M  CHG  2   7   1  26  -1
M  END
>  <IDNUMBER>  (59)
ST001533

>  <BRUTTO_FORMULA>  (59)
C21H26BrNO3

>  <MOLECULAR_WEIGHT>  (59)
420.346374511719

>  <SALTDATA>  (59)

>  <PLATE>  (59)
1

>  <ROW>  (59)
C

>  <COLUMN>  (59)
9

>  <LIBRARY>  (59)
MyriaScreenII

>  <WEBSITE>  (59)
http://myriascreen.com/

>  <SMILES>  (59)
c12cc(C(CC[N+](Cc3cc(cc(c3)C)C)(C)C)=O)ccc1OCO2.[Br-]

>  <IUPACNAME>  (59)
1-(2H-benzo[3,4-d]1,3-dioxolan-5-yl)-3-{[(3,5-dimethylphenyl)methyl]dimethylam ino}propan-1-one, bromide

>  <N_O>  (59)
4

>  <LIPINSKI>  (59)
4

>  <ROTATION_BONDS>  (59)
5

>  <SOLUBILITY_CALCULATED>  (59)
-5.06752872467041

>  <LOGP>  (59)
5.91165685653687

>  <ACCEPTORS>  (59)
3

>  <DONORS>  (59)
0

$$$$

          12131116032D
http://www.chemnavigator.com
 17 18  0  0  0  0  0  0  0  0999 V2000
   -2.4700    1.7600    0.0000 C   0  0  0  0  0  0
   -1.4800    1.7600    0.0000 C   0  0  0  0  0  0
   -0.9700    0.9100    0.0000 C   0  0  0  0  0  0
   -1.4800    0.0600    0.0000 C   0  0  0  0  0  0
   -2.5000    0.0400    0.0000 C   0  0  0  0  0  0
   -2.9900    0.9000    0.0000 C   0  0  0  0  0  0
   -1.0000   -0.8100    0.0000 N   0  0  0  0  0  0
    0.0300   -0.8000    0.0000 P   0  0  0  0  0  0
    0.0300   -1.8100    0.0000 O   0  0  0  0  0  0
    0.0100    0.2100    0.0000 O   0  0  0  0  0  0
    1.0200   -0.8000    0.0000 N   0  0  0  0  0  0
    1.5200    0.0700    0.0000 C   0  0  0  0  0  0
    2.5200    0.0900    0.0000 C   0  0  0  0  0  0
    2.9900    0.9600    0.0000 C   0  0  0  0  0  0
    2.5100    1.8100    0.0000 C   0  0  0  0  0  0
    1.4900    1.7800    0.0000 C   0  0  0  0  0  0
    1.0000    0.9100    0.0000 C   0  0  0  0  0  0
  1  2  2  0
  1  6  1  0
  2  3  1  0
  3  4  2  0
  4  5  1  0
  4  7  1  0
  5  6  2  0
  7  8  1  0
  8  9  1  0
  8 10  2  0
  8 11  1  0
 11 12  1  0
 12 13  1  0
 12 17  2  0
 13 14  2  0
 14 15  1  0
 15 16  2  0
 16 17  1  0
M  END
>  <IDNUMBER>  (60)
ST001545

>  <BRUTTO_FORMULA>  (60)
C12H13N2O2P

>  <MOLECULAR_WEIGHT>  (60)
248.221267700195

>  <SALTDATA>  (60)

>  <PLATE>  (60)
1

>  <ROW>  (60)
D

>  <COLUMN>  (60)
9

>  <LIBRARY>  (60)
MyriaScreenII

>  <WEBSITE>  (60)
http://myriascreen.com/

>  <SMILES>  (60)
c1ccc(NP(Nc2ccccc2)(=O)O)cc1

>  <IUPACNAME>  (60)
phenyl[(phenylamino)(hydroxyphosphoryl)]amine

>  <N_O>  (60)
4

>  <LIPINSKI>  (60)
4

>  <ROTATION_BONDS>  (60)
1

>  <SOLUBILITY_CALCULATED>  (60)
-3.52490401268005

>  <LOGP>  (60)
2.14056801795959

>  <ACCEPTORS>  (60)
2

>  <DONORS>  (60)
3

$$$$

          12131116032D
http://www.chemnavigator.com
 14 14  0  0  0  0  0  0  0  0999 V2000
   -1.3100   -0.5000    0.0000 C   0  0  0  0  0  0
   -2.1800    0.0000    0.0000 C   0  0  0  0  0  0
   -2.6900   -0.8800    0.0000 C   0  0  0  0  0  0
   -1.6700    0.8400    0.0000 C   0  0  0  0  0  0
   -3.0500    0.5000    0.0000 C   0  0  0  0  0  0
   -1.3100   -1.4900    0.0000 O   0  0  0  0  0  0
   -0.4700    0.0000    0.0000 N   0  0  0  0  0  0
    0.3900   -0.5000    0.0000 C   0  0  0  0  0  0
    1.2900    0.0000    0.0000 C   0  0  0  0  0  0
    1.2900    0.9900    0.0000 C   0  0  0  0  0  0
    2.1300    1.4900    0.0000 C   0  0  0  0  0  0
    3.0500    0.9500    0.0000 C   0  0  0  0  0  0
    3.0200    0.0000    0.0000 C   0  0  0  0  0  0
    2.1300   -0.5000    0.0000 C   0  0  0  0  0  0
  1  2  1  0
  1  6  2  0
  1  7  1  0
  2  3  1  0
  2  4  1  0
  2  5  1  0
  7  8  1  0
  8  9  1  0
  9 10  1  0
  9 14  2  0
 10 11  2  0
 11 12  1  0
 12 13  2  0
 13 14  1  0
M  END
>  <IDNUMBER>  (61)
ST001602

>  <BRUTTO_FORMULA>  (61)
C12H17NO

>  <MOLECULAR_WEIGHT>  (61)
191.27311706543

>  <SALTDATA>  (61)

>  <PLATE>  (61)
1

>  <ROW>  (61)
E

>  <COLUMN>  (61)
9

>  <LIBRARY>  (61)
MyriaScreenII

>  <WEBSITE>  (61)
http://myriascreen.com/

>  <SMILES>  (61)
C(NCc1ccccc1)(C(C)(C)C)=O

>  <IUPACNAME>  (61)
2,2-dimethyl-N-benzylpropanamide

>  <N_O>  (61)
2

>  <LIPINSKI>  (61)
4

>  <ROTATION_BONDS>  (61)
1

>  <SOLUBILITY_CALCULATED>  (61)
-4.08398103713989

>  <LOGP>  (61)
4.09524869918823

>  <ACCEPTORS>  (61)
1

>  <DONORS>  (61)
1

$$$$

          12131116032D
http://www.chemnavigator.com
 21 23  0  0  0  0  0  0  0  0999 V2000
   -0.0600   -1.2300    0.0000 C   0  0  0  0  0  0
   -0.0600   -2.1700    0.0000 O   0  0  0  0  0  0
   -1.0500   -0.8000    0.0000 N   0  0  0  0  0  0
   -1.0500    0.1200    0.0000 C   0  0  0  0  0  0
   -1.8100    0.4700    0.0000 C   0  0  0  0  0  0
   -1.8100    1.4800    0.0000 C   0  0  0  0  0  0
   -2.6800    1.9900    0.0000 C   0  0  0  0  0  0
   -3.5600    1.4800    0.0000 C   0  0  0  0  0  0
   -3.5600    0.4700    0.0000 C   0  0  0  0  0  0
   -2.6800   -0.0400    0.0000 C   0  0  0  0  0  0
    0.9200   -0.8000    0.0000 N   0  0  0  0  0  0
    0.9300    0.1400    0.0000 C   0  0  0  0  0  0
    1.8100    0.6500    0.0000 C   0  0  0  0  0  0
    1.8100    1.6700    0.0000 C   0  0  0  0  0  0
    0.9300    2.1700    0.0000 C   0  0  0  0  0  0
    0.0600    1.6700    0.0000 C   0  0  0  0  0  0
    0.0600    0.6500    0.0000 C   0  0  0  0  0  0
    2.6800    2.1700    0.0000 C   0  0  0  0  0  0
    3.5600    1.6700    0.0000 C   0  0  0  0  0  0
    3.5600    0.6500    0.0000 C   0  0  0  0  0  0
    2.6800    0.1400    0.0000 C   0  0  0  0  0  0
  1  2  2  0
  1  3  1  0
  1 11  1  0
  3  4  1  0
  4  5  1  0
  5  6  2  0
  5 10  1  0
  6  7  1  0
  7  8  2  0
  8  9  1  0
  9 10  2  0
 11 12  1  0
 12 13  1  0
 12 17  2  0
 13 14  2  0
 13 21  1  0
 14 15  1  0
 14 18  1  0
 15 16  2  0
 16 17  1  0
 18 19  2  0
 19 20  1  0
 20 21  2  0
M  END
>  <IDNUMBER>  (62)
ST001617

>  <BRUTTO_FORMULA>  (62)
C18H16N2O

>  <MOLECULAR_WEIGHT>  (62)
276.337921142578

>  <SALTDATA>  (62)

>  <PLATE>  (62)
1

>  <ROW>  (62)
F

>  <COLUMN>  (62)
9

>  <LIBRARY>  (62)
MyriaScreenII

>  <WEBSITE>  (62)
http://myriascreen.com/

>  <SMILES>  (62)
C(Nc1c2c(cccc2)ccc1)(NCc1ccccc1)=O

>  <IUPACNAME>  (62)
(naphthylamino)-N-benzylcarboxamide

>  <N_O>  (62)
3

>  <LIPINSKI>  (62)
4

>  <ROTATION_BONDS>  (62)
1

>  <SOLUBILITY_CALCULATED>  (62)
-4.84998178482056

>  <LOGP>  (62)
5.35059213638306

>  <ACCEPTORS>  (62)
1

>  <DONORS>  (62)
2

$$$$

          12131116032D
http://www.chemnavigator.com
 19 20  0  0  0  0  0  0  0  0999 V2000
    1.7600   -1.2700    0.0000 C   0  0  0  0  0  0
    0.9000   -0.7800    0.0000 C   0  0  0  0  0  0
    0.0200   -1.2900    0.0000 C   0  0  0  0  0  0
   -0.8600   -0.7700    0.0000 C   0  0  0  0  0  0
   -1.7400   -1.2900    0.0000 C   0  0  0  0  0  0
   -2.6000   -0.8000    0.0000 C   0  0  0  0  0  0
   -2.6100    0.1900    0.0000 C   0  0  0  0  0  0
   -1.7300    0.7100    0.0000 C   0  0  0  0  0  0
   -0.8700    0.2200    0.0000 C   0  0  0  0  0  0
   -3.4800    0.7000    0.0000 O   0  0  0  0  0  0
   -3.5000    1.7100    0.0000 C   0  0  0  0  0  0
    1.7600   -2.2500    0.0000 O   0  0  0  0  0  0
    2.6100   -0.7800    0.0000 N   0  0  0  0  0  0
    2.6100    0.2100    0.0000 C   0  0  0  0  0  0
    3.4700    0.7100    0.0000 C   0  0  0  0  0  0
    3.4700    1.7300    0.0000 C   0  0  0  0  0  0
    2.6100    2.2200    0.0000 C   0  0  0  0  0  0
    1.7600    1.7300    0.0000 C   0  0  0  0  0  0
    1.7600    0.7100    0.0000 C   0  0  0  0  0  0
  1  2  1  0
  1 12  2  0
  1 13  1  0
  2  3  2  0
  3  4  1  0
  4  5  2  0
  4  9  1  0
  5  6  1  0
  6  7  2  0
  7  8  1  0
  7 10  1  0
  8  9  2  0
 10 11  1  0
 13 14  1  0
 14 15  1  0
 14 19  1  0
 15 16  1  0
 16 17  1  0
 17 18  1  0
 18 19  1  0
M  END
>  <IDNUMBER>  (63)
ST001627

>  <BRUTTO_FORMULA>  (63)
C16H21NO2

>  <MOLECULAR_WEIGHT>  (63)
259.348266601563

>  <SALTDATA>  (63)

>  <PLATE>  (63)
1

>  <ROW>  (63)
G

>  <COLUMN>  (63)
9

>  <LIBRARY>  (63)
MyriaScreenII

>  <WEBSITE>  (63)
http://myriascreen.com/

>  <SMILES>  (63)
C(/C=C\c1ccc(cc1)OC)(NC1CCCCC1)=O

>  <IUPACNAME>  (63)
(2E)-N-cyclohexyl-3-(4-methoxyphenyl)prop-2-enamide

>  <N_O>  (63)
3

>  <LIPINSKI>  (63)
4

>  <ROTATION_BONDS>  (63)
2

>  <SOLUBILITY_CALCULATED>  (63)
-4.520339012146

>  <LOGP>  (63)
4.53050422668457

>  <ACCEPTORS>  (63)
2

>  <DONORS>  (63)
1

$$$$

          12131116032D
http://www.chemnavigator.com
 22 22  0  0  0  0  0  0  0  0999 V2000
   -2.0100    0.8700    0.0000 C   0  0  0  0  0  0
   -0.9900    0.8700    0.0000 C   0  0  0  0  0  0
   -0.4800    1.7200    0.0000 C   0  0  0  0  0  0
    0.5100    1.7200    0.0000 C   0  0  0  0  0  0
    1.0100    0.8700    0.0000 C   0  0  0  0  0  0
    2.0000    0.8700    0.0000 C   0  0  0  0  0  0
    2.5200    0.0000    0.0000 N   0  0  0  0  0  0
    3.5500    0.0000    0.0000 C   0  0  0  0  0  0
    4.0400   -0.8600    0.0000 C   0  0  0  0  0  0
    5.0400   -0.8600    0.0000 C   0  0  0  0  0  0
    5.5400   -1.7200    0.0000 C   0  0  0  0  0  0
    6.5500   -1.7200    0.0000 C   0  0  0  0  0  0
    2.5200    1.7200    0.0000 O   0  0  0  0  0  0
    0.5100    0.0000    0.0000 C   0  0  0  0  0  0
   -0.4800    0.0000    0.0000 C   0  0  0  0  0  0
   -2.5100    0.0000    0.0000 N   0  0  0  0  0  0
   -3.5200    0.0000    0.0000 C   0  0  0  0  0  0
   -4.0100   -0.8600    0.0000 C   0  0  0  0  0  0
   -5.0200   -0.8600    0.0000 C   0  0  0  0  0  0
   -5.5100   -1.7200    0.0000 C   0  0  0  0  0  0
   -6.5500   -1.7200    0.0000 C   0  0  0  0  0  0
   -2.5100    1.7200    0.0000 O   0  0  0  0  0  0
  1  2  1  0
  1 16  1  0
  1 22  2  0
  2  3  2  0
  2 15  1  0
  3  4  1  0
  4  5  2  0
  5  6  1  0
  5 14  1  0
  6  7  1  0
  6 13  2  0
  7  8  1  0
  8  9  1  0
  9 10  1  0
 10 11  1  0
 11 12  1  0
 14 15  2  0
 16 17  1  0
 17 18  1  0
 18 19  1  0
 19 20  1  0
 20 21  1  0
M  END
>  <IDNUMBER>  (64)
ST001643

>  <BRUTTO_FORMULA>  (64)
C18H28N2O2

>  <MOLECULAR_WEIGHT>  (64)
304.432586669922

>  <SALTDATA>  (64)

>  <PLATE>  (64)
1

>  <ROW>  (64)
H

>  <COLUMN>  (64)
9

>  <LIBRARY>  (64)
MyriaScreenII

>  <WEBSITE>  (64)
http://myriascreen.com/

>  <SMILES>  (64)
C(c1ccc(C(=O)NCCCCC)cc1)(=O)NCCCCC

>  <IUPACNAME>  (64)
N-pentyl[4-(N-pentylcarbamoyl)phenyl]carboxamide

>  <N_O>  (64)
4

>  <LIPINSKI>  (64)
4

>  <ROTATION_BONDS>  (64)
8

>  <SOLUBILITY_CALCULATED>  (64)
-4.73948097229004

>  <LOGP>  (64)
4.55666542053223

>  <ACCEPTORS>  (64)
2

>  <DONORS>  (64)
2

$$$$

          12131116032D
http://www.chemnavigator.com
 21 22  0  0  0  0  0  0  0  0999 V2000
   -0.9000   -0.5000    0.0000 C   0  0  0  0  0  0
   -1.7500   -1.0000    0.0000 C   0  0  0  0  0  0
   -1.7500   -2.0100    0.0000 C   0  0  0  0  0  0
   -0.9000   -2.4600    0.0000 C   0  0  0  0  0  0
   -0.0400   -1.9600    0.0000 C   0  0  0  0  0  0
   -0.0400   -1.0000    0.0000 C   0  0  0  0  0  0
    0.8700   -0.5000    0.0000 N   0  0  0  0  0  0
    0.8900    0.5500    0.0000 C   0  0  0  0  0  0
    1.7500    1.0500    0.0000 C   0  0  0  0  0  0
    2.6000    0.5500    0.0000 C   0  0  0  0  0  0
    3.4800    1.0000    0.0000 C   0  0  0  0  0  0
    3.4800    2.0000    0.0000 C   0  0  0  0  0  0
    2.6300    2.5500    0.0000 C   0  0  0  0  0  0
    1.7800    2.0500    0.0000 C   0  0  0  0  0  0
    2.6600    3.5600    0.0000 F   0  0  0  0  0  0
   -2.6000   -2.5500    0.0000 N   0  0  0  0  0  0
   -3.4800   -2.0500    0.0000 O   0  0  0  0  0  0
   -2.5700   -3.5600    0.0000 O   0  0  0  0  0  0
   -0.9000    0.5000    0.0000 N   0  0  0  0  0  0
   -1.7800    1.0000    0.0000 O   0  0  0  0  0  0
   -0.0400    1.0000    0.0000 O   0  0  0  0  0  0
  1  2  2  0
  1  6  1  0
  1 19  1  0
  2  3  1  0
  3  4  2  0
  3 16  1  0
  4  5  1  0
  5  6  2  0
  6  7  1  0
  7  8  1  0
  8  9  1  0
  9 10  2  0
  9 14  1  0
 10 11  1  0
 11 12  2  0
 12 13  1  0
 13 14  2  0
 13 15  1  0
 16 17  2  0
 16 18  1  0
 19 20  2  0
 19 21  1  0
M  CHG  4  16   1  18  -1  19   1  21  -1
M  END
>  <IDNUMBER>  (65)
ST001726

>  <BRUTTO_FORMULA>  (65)
C13H10FN3O4

>  <MOLECULAR_WEIGHT>  (65)
291.238616943359

>  <SALTDATA>  (65)

>  <PLATE>  (65)
1

>  <ROW>  (65)
A

>  <COLUMN>  (65)
10

>  <LIBRARY>  (65)
MyriaScreenII

>  <WEBSITE>  (65)
http://myriascreen.com/

>  <SMILES>  (65)
c1([N+]([O-])=O)cc([N+]([O-])=O)ccc1NCc1cc(F)ccc1

>  <IUPACNAME>  (65)
(2,4-dinitrophenyl)[(3-fluorophenyl)methyl]amine

>  <N_O>  (65)
7

>  <LIPINSKI>  (65)
4

>  <ROTATION_BONDS>  (65)
2

>  <SOLUBILITY_CALCULATED>  (65)
-4.2553391456604

>  <LOGP>  (65)
3.98571443557739

>  <ACCEPTORS>  (65)
4

>  <DONORS>  (65)
1

$$$$

          12131116032D
http://www.chemnavigator.com
 30 32  0  0  0  0  0  0  0  0999 V2000
    0.0400    0.7600    0.0000 C   0  0  0  0  0  0
    0.0400   -0.2200    0.0000 C   0  0  0  0  0  0
   -0.8400   -0.7300    0.0000 C   0  0  0  0  0  0
   -1.6900   -0.2300    0.0000 C   0  0  0  0  0  0
   -2.5600   -0.7000    0.0000 C   0  0  0  0  0  0
   -2.5900   -1.6800    0.0000 C   0  0  0  0  0  0
   -1.6800   -2.2100    0.0000 C   0  0  0  0  0  0
   -0.8400   -1.7200    0.0000 C   0  0  0  0  0  0
    0.0200   -2.2200    0.0000 O   0  0  0  0  0  0
   -3.4700   -1.1600    0.0000 C   0  0  0  0  0  0
   -2.6000   -2.6800    0.0000 C   0  0  0  0  0  0
   -1.7000    0.7000    0.0000 O   0  0  0  0  0  0
    0.8900   -0.7300    0.0000 C   0  0  0  0  0  0
    0.8800   -1.7100    0.0000 C   0  0  0  0  0  0
    1.7300   -2.2200    0.0000 C   0  0  0  0  0  0
    2.6000   -1.7600    0.0000 C   0  0  0  0  0  0
    2.6200   -0.7400    0.0000 C   0  0  0  0  0  0
    1.7700   -0.2300    0.0000 C   0  0  0  0  0  0
    0.8300   -2.7200    0.0000 N   0  0  0  0  0  0
    1.7200   -3.2500    0.0000 O   0  0  0  0  0  0
   -0.0300   -3.2700    0.0000 O   0  0  0  0  0  0
   -0.8000    1.2700    0.0000 C   0  0  0  0  0  0
   -0.7900    2.2800    0.0000 C   0  0  0  0  0  0
    0.0900    2.7500    0.0000 C   0  0  0  0  0  0
    0.9300    2.2400    0.0000 C   0  0  0  0  0  0
    0.9300    1.2500    0.0000 C   0  0  0  0  0  0
    1.7800    0.7400    0.0000 O   0  0  0  0  0  0
   -0.8200    3.3000    0.0000 C   0  0  0  0  0  0
    1.0100    3.1300    0.0000 C   0  0  0  0  0  0
   -1.6800    1.8100    0.0000 O   0  0  0  0  0  0
  1  2  1  0
  1 22  2  0
  1 26  1  0
  2  3  1  0
  2 13  1  0
  3  4  1  0
  3  8  1  0
  4  5  1  0
  4 12  2  0
  5  6  1  0
  6  7  1  0
  6 10  1  0
  6 11  1  0
  7  8  1  0
  8  9  2  0
 13 14  1  0
 13 18  2  0
 14 15  2  0
 14 19  1  0
 15 16  1  0
 16 17  2  0
 17 18  1  0
 19 20  2  0
 19 21  1  0
 22 23  1  0
 22 30  1  0
 23 24  1  0
 24 25  1  0
 24 28  1  0
 24 29  1  0
 25 26  1  0
 26 27  2  0
M  CHG  2  19   1  21  -1
M  END
>  <IDNUMBER>  (66)
ST001735

>  <BRUTTO_FORMULA>  (66)
C23H27NO6

>  <MOLECULAR_WEIGHT>  (66)
413.470520019531

>  <SALTDATA>  (66)

>  <PLATE>  (66)
1

>  <ROW>  (66)
B

>  <COLUMN>  (66)
10

>  <LIBRARY>  (66)
MyriaScreenII

>  <WEBSITE>  (66)
http://myriascreen.com/

>  <SMILES>  (66)
C1(C(C2C(CC(CC2=O)(C)C)=O)c2c([N+]([O-])=O)cccc2)=C(CC(CC1=O)(C)C)O

>  <IUPACNAME>  (66)
2-[(6-hydroxy-4,4-dimethyl-2-oxocyclohex-1(6)-enyl)(2-nitrophenyl)methyl]-5,5- dimethylcyclohexane-1,3-dione

>  <N_O>  (66)
7

>  <LIPINSKI>  (66)
4

>  <ROTATION_BONDS>  (66)
4

>  <SOLUBILITY_CALCULATED>  (66)
-5.04801845550537

>  <LOGP>  (66)
4.04812335968018

>  <ACCEPTORS>  (66)
6

>  <DONORS>  (66)
1

$$$$

          12131116032D
http://www.chemnavigator.com
 22 24  0  0  0  0  0  0  0  0999 V2000
    1.3100    0.7400    0.0000 C   0  0  0  0  0  0
    2.1800    1.2400    0.0000 C   0  0  0  0  0  0
    3.0500    1.7300    0.0000 N   0  0  0  0  0  0
    0.4500    0.2500    0.0000 C   0  0  0  0  0  0
   -0.4300    0.7400    0.0000 C   0  0  0  0  0  0
   -0.4300    1.7300    0.0000 N   0  0  0  0  0  0
   -1.3000    2.2300    0.0000 C   0  0  0  0  0  0
   -2.1700    1.7300    0.0000 C   0  0  0  0  0  0
   -2.1700    0.7400    0.0000 C   0  0  0  0  0  0
   -3.0200    0.2500    0.0000 C   0  0  0  0  0  0
   -3.9100    0.7400    0.0000 C   0  0  0  0  0  0
   -3.9100    1.7600    0.0000 C   0  0  0  0  0  0
   -3.0400    2.2500    0.0000 C   0  0  0  0  0  0
    0.4500    2.2300    0.0000 C   0  0  0  0  0  0
    1.3100    1.7300    0.0000 C   0  0  0  0  0  0
    1.3100   -0.2600    0.0000 N   0  0  0  0  0  0
    2.1600   -0.7500    0.0000 C   0  0  0  0  0  0
    3.0200   -0.2600    0.0000 C   0  0  0  0  0  0
    3.8900   -0.7600    0.0000 C   0  0  0  0  0  0
    3.9100   -1.7500    0.0000 C   0  0  0  0  0  0
    3.0500   -2.2500    0.0000 C   0  0  0  0  0  0
    2.1700   -1.7500    0.0000 C   0  0  0  0  0  0
  1  2  1  0
  1  4  1  0
  1 15  1  0
  1 16  1  0
  2  3  3  0
  4  5  1  0
  5  6  1  0
  6  7  1  0
  6 14  1  0
  7  8  1  0
  8  9  2  0
  8 13  1  0
  9 10  1  0
 10 11  2  0
 11 12  1  0
 12 13  2  0
 14 15  1  0
 16 17  1  0
 17 18  2  0
 17 22  1  0
 18 19  1  0
 19 20  2  0
 20 21  1  0
 21 22  2  0
M  END
>  <IDNUMBER>  (67)
ST001817

>  <BRUTTO_FORMULA>  (67)
C19H21N3

>  <MOLECULAR_WEIGHT>  (67)
291.395965576172

>  <SALTDATA>  (67)

>  <PLATE>  (67)
1

>  <ROW>  (67)
C

>  <COLUMN>  (67)
10

>  <LIBRARY>  (67)
MyriaScreenII

>  <WEBSITE>  (67)
http://myriascreen.com/

>  <SMILES>  (67)
C1(C#N)(Nc2ccccc2)CCN(CC1)Cc1ccccc1

>  <IUPACNAME>  (67)
4-(phenylamino)-1-benzylpiperidine-4-carbonitrile

>  <N_O>  (67)
3

>  <LIPINSKI>  (67)
4

>  <ROTATION_BONDS>  (67)
1

>  <SOLUBILITY_CALCULATED>  (67)
-4.46135520935059

>  <LOGP>  (67)
3.52439427375793

>  <ACCEPTORS>  (67)
0

>  <DONORS>  (67)
1

$$$$

          12131116032D
http://www.chemnavigator.com
 13 14  0  0  0  0  0  0  0  0999 V2000
    0.8700    0.2600    0.0000 C   0  0  0  0  0  0
    0.8700    1.2600    0.0000 C   0  0  0  0  0  0
    0.0100    1.7400    0.0000 N   0  0  0  0  0  0
    1.7300    1.7500    0.0000 O   0  0  0  0  0  0
    0.0000   -0.2400    0.0000 C   0  0  0  0  0  0
    0.0000   -1.2500    0.0000 C   0  0  0  0  0  0
    0.8700   -1.7500    0.0000 C   0  0  0  0  0  0
    1.7300   -1.2500    0.0000 C   0  0  0  0  0  0
    1.7300   -0.2400    0.0000 C   0  0  0  0  0  0
   -0.8700   -1.7500    0.0000 C   0  0  0  0  0  0
   -1.7300   -1.2500    0.0000 C   0  0  0  0  0  0
   -1.7300   -0.2400    0.0000 C   0  0  0  0  0  0
   -0.8700    0.2600    0.0000 C   0  0  0  0  0  0
  1  2  1  0
  1  5  1  0
  1  9  2  0
  2  3  1  0
  2  4  2  0
  5  6  2  0
  5 13  1  0
  6  7  1  0
  6 10  1  0
  7  8  2  0
  8  9  1  0
 10 11  2  0
 11 12  1  0
 12 13  2  0
M  END
>  <IDNUMBER>  (68)
ST001935

>  <BRUTTO_FORMULA>  (68)
C11H9NO

>  <MOLECULAR_WEIGHT>  (68)
171.198593139648

>  <SALTDATA>  (68)

>  <PLATE>  (68)
1

>  <ROW>  (68)
D

>  <COLUMN>  (68)
10

>  <LIBRARY>  (68)
MyriaScreenII

>  <WEBSITE>  (68)
http://myriascreen.com/

>  <SMILES>  (68)
c1(C(=O)N)c2c(cccc2)ccc1

>  <IUPACNAME>  (68)
naphthalenecarboxamide

>  <N_O>  (68)
2

>  <LIPINSKI>  (68)
4

>  <ROTATION_BONDS>  (68)
1

>  <SOLUBILITY_CALCULATED>  (68)
-3.30884337425232

>  <LOGP>  (68)
2.16353249549866

>  <ACCEPTORS>  (68)
1

>  <DONORS>  (68)
2

$$$$

          12131116032D
http://www.chemnavigator.com
 18 19  0  0  0  0  0  0  0  0999 V2000
   -0.2500    0.0300    0.0000 C   0  0  0  0  0  0
    0.2500    0.8900    0.0000 C   0  0  0  0  0  0
   -0.2500    1.7600    0.0000 C   0  0  0  0  0  0
   -1.2600    1.7600    0.0000 C   0  0  0  0  0  0
   -1.7600    0.8900    0.0000 C   0  0  0  0  0  0
   -1.2600    0.0300    0.0000 C   0  0  0  0  0  0
   -2.7600    0.8900    0.0000 C   0  0  0  0  0  0
   -3.2500    1.7500    0.0000 O   0  0  0  0  0  0
   -3.2400    0.0400    0.0000 O   0  0  0  0  0  0
    1.2400    0.8900    0.0000 N   0  0  0  0  0  0
    1.7400    1.7600    0.0000 C   0  0  0  0  0  0
    2.7500    1.7600    0.0000 C   0  0  0  0  0  0
    3.2500    0.8900    0.0000 O   0  0  0  0  0  0
    2.7500    0.0300    0.0000 C   0  0  0  0  0  0
    1.7400    0.0300    0.0000 C   0  0  0  0  0  0
    0.2500   -0.8400    0.0000 N   0  0  0  0  0  0
    1.2400   -0.9000    0.0000 O   0  0  0  0  0  0
   -0.1700   -1.7600    0.0000 O   0  0  0  0  0  0
  1  2  1  0
  1  6  2  0
  1 16  1  0
  2  3  2  0
  2 10  1  0
  3  4  1  0
  4  5  2  0
  5  6  1  0
  5  7  1  0
  7  8  2  0
  7  9  1  0
 10 11  1  0
 10 15  1  0
 11 12  1  0
 12 13  1  0
 13 14  1  0
 14 15  1  0
 16 17  2  0
 16 18  1  0
M  CHG  2  16   1  18  -1
M  END
>  <IDNUMBER>  (69)
ST001949

>  <BRUTTO_FORMULA>  (69)
C11H12N2O5

>  <MOLECULAR_WEIGHT>  (69)
252.226760864258

>  <SALTDATA>  (69)

>  <PLATE>  (69)
1

>  <ROW>  (69)
E

>  <COLUMN>  (69)
10

>  <LIBRARY>  (69)
MyriaScreenII

>  <WEBSITE>  (69)
http://myriascreen.com/

>  <SMILES>  (69)
c1([N+]([O-])=O)c(N2CCOCC2)ccc(c1)C(=O)O

>  <IUPACNAME>  (69)
4-morpholin-4-yl-3-nitrobenzoic acid

>  <N_O>  (69)
7

>  <LIPINSKI>  (69)
4

>  <ROTATION_BONDS>  (69)
2

>  <SOLUBILITY_CALCULATED>  (69)
-3.37927937507629

>  <LOGP>  (69)
1.71929275989532

>  <ACCEPTORS>  (69)
5

>  <DONORS>  (69)
1

$$$$

          12131116032D
http://www.chemnavigator.com
 19 20  0  0  0  0  0  0  0  0999 V2000
   -4.7900   -0.3900    0.0000 C   0  0  0  0  0  0
   -3.7600   -0.3700    0.0000 C   0  0  0  0  0  0
   -3.2500   -1.2300    0.0000 C   0  0  0  0  0  0
   -2.2400   -1.2200    0.0000 C   0  0  0  0  0  0
   -1.7500   -0.3500    0.0000 C   0  0  0  0  0  0
   -2.2800    0.5100    0.0000 C   0  0  0  0  0  0
   -3.2800    0.4800    0.0000 C   0  0  0  0  0  0
   -0.7300   -0.3500    0.0000 S   0  0  0  0  0  0
    0.2700   -0.3500    0.0000 C   0  0  0  0  0  0
    0.7800    0.5000    0.0000 C   0  0  0  0  0  0
    1.7700    0.5000    0.0000 N   0  0  0  0  0  0
    2.2700    1.3500    0.0000 C   0  0  0  0  0  0
    3.2800    1.3500    0.0000 C   0  0  0  0  0  0
    3.7700    0.4800    0.0000 N   0  0  0  0  0  0
    4.7900    0.5100    0.0000 C   0  0  0  0  0  0
    3.2600   -0.3600    0.0000 C   0  0  0  0  0  0
    2.2700   -0.3500    0.0000 C   0  0  0  0  0  0
   -0.7300   -1.3500    0.0000 O   0  0  0  0  0  0
   -0.7200    0.6600    0.0000 O   0  0  0  0  0  0
  1  2  1  0
  2  3  1  0
  2  7  2  0
  3  4  2  0
  4  5  1  0
  5  6  2  0
  5  8  1  0
  6  7  1  0
  8  9  1  0
  8 18  2  0
  8 19  2  0
  9 10  1  0
 10 11  1  0
 11 12  1  0
 11 17  1  0
 12 13  1  0
 13 14  1  0
 14 15  1  0
 14 16  1  0
 16 17  1  0
M  END
>  <IDNUMBER>  (70)
ST001994

>  <BRUTTO_FORMULA>  (70)
C14H22N2O2S

>  <MOLECULAR_WEIGHT>  (70)
282.406951904297

>  <SALTDATA>  (70)

>  <PLATE>  (70)
1

>  <ROW>  (70)
F

>  <COLUMN>  (70)
10

>  <LIBRARY>  (70)
MyriaScreenII

>  <WEBSITE>  (70)
http://myriascreen.com/

>  <SMILES>  (70)
Cc1ccc(S(CCN2CCN(CC2)C)(=O)=O)cc1

>  <IUPACNAME>  (70)
4-methyl-1-{[2-(4-methylpiperazinyl)ethyl]sulfonyl}benzene

>  <N_O>  (70)
4

>  <LIPINSKI>  (70)
4

>  <ROTATION_BONDS>  (70)
2

>  <SOLUBILITY_CALCULATED>  (70)
-3.84391689300537

>  <LOGP>  (70)
1.63421070575714

>  <ACCEPTORS>  (70)
2

>  <DONORS>  (70)
0

$$$$

          12131116032D
http://www.chemnavigator.com
 16 15  0  0  0  0  0  0  0  0999 V2000
    4.3400   -0.0300    0.0000 C   0  0  0  0  0  0
    3.4600   -0.5400    0.0000 C   0  0  0  0  0  0
    2.5900   -0.0300    0.0000 C   0  0  0  0  0  0
    1.7400   -0.5100    0.0000 C   0  0  0  0  0  0
    0.8600    0.0000    0.0000 C   0  0  0  0  0  0
   -0.0100   -0.5100    0.0000 C   0  0  0  0  0  0
   -0.8600    0.0000    0.0000 C   0  0  0  0  0  0
   -1.7400   -0.4800    0.0000 C   0  0  0  0  0  0
   -2.5800    0.0400    0.0000 C   0  0  0  0  0  0
   -3.4600   -0.4400    0.0000 C   0  0  0  0  0  0
   -4.3100    0.0400    0.0000 N   0  0  0  0  0  0
   -5.1900   -0.4400    0.0000 N   0  0  0  0  0  0
   -3.4600   -1.4700    0.0000 O   0  0  0  0  0  0
    4.3400    0.9600    0.0000 N   0  0  0  0  0  0
    5.1900    1.4700    0.0000 N   0  0  0  0  0  0
    5.1900   -0.5400    0.0000 O   0  0  0  0  0  0
  1  2  1  0
  1 14  1  0
  1 16  2  0
  2  3  1  0
  3  4  1  0
  4  5  1  0
  5  6  1  0
  6  7  1  0
  7  8  1  0
  8  9  1  0
  9 10  1  0
 10 11  1  0
 10 13  2  0
 11 12  1  0
 14 15  1  0
M  END
>  <IDNUMBER>  (71)
ST002058

>  <BRUTTO_FORMULA>  (71)
C10H22N4O2

>  <MOLECULAR_WEIGHT>  (71)
230.310440063477

>  <SALTDATA>  (71)

>  <PLATE>  (71)
1

>  <ROW>  (71)
G

>  <COLUMN>  (71)
10

>  <LIBRARY>  (71)
MyriaScreenII

>  <WEBSITE>  (71)
http://myriascreen.com/

>  <SMILES>  (71)
C(=O)(NN)CCCCCCCCC(=O)NN

>  <IUPACNAME>  (71)
octane-1,8-dicarbohydrazide

>  <N_O>  (71)
6

>  <LIPINSKI>  (71)
3

>  <ROTATION_BONDS>  (71)
9

>  <SOLUBILITY_CALCULATED>  (71)
-2.24298119544983

>  <LOGP>  (71)
-1.16251790523529

>  <ACCEPTORS>  (71)
2

>  <DONORS>  (71)
6

$$$$

          12131116032D
http://www.chemnavigator.com
 19 19  0  0  0  0  0  0  0  0999 V2000
    4.8000   -0.9700    0.0000 C   0  0  0  0  0  0
    3.9600   -0.4900    0.0000 C   0  0  0  0  0  0
    3.9600    0.4800    0.0000 C   0  0  0  0  0  0
    3.0900    0.9800    0.0000 N   0  0  0  0  0  0
    3.0900   -0.9800    0.0000 C   0  0  0  0  0  0
    2.1400   -0.4900    0.0000 O   0  0  0  0  0  0
    1.2900   -1.0200    0.0000 C   0  0  0  0  0  0
    0.4000   -0.4900    0.0000 C   0  0  0  0  0  0
   -0.4600   -0.9900    0.0000 C   0  0  0  0  0  0
   -1.3300   -0.5200    0.0000 C   0  0  0  0  0  0
   -2.2000   -1.0200    0.0000 C   0  0  0  0  0  0
   -3.0700   -0.5200    0.0000 C   0  0  0  0  0  0
   -3.0700    0.4800    0.0000 C   0  0  0  0  0  0
   -2.2000    0.9800    0.0000 C   0  0  0  0  0  0
   -1.3300    0.4800    0.0000 C   0  0  0  0  0  0
   -3.9300    0.9800    0.0000 N   0  0  0  0  0  0
   -4.8000    0.4900    0.0000 O   0  0  0  0  0  0
   -3.9300    1.9900    0.0000 O   0  0  0  0  0  0
    1.2900   -1.9900    0.0000 O   0  0  0  0  0  0
  1  2  1  0
  2  3  1  0
  2  5  1  0
  3  4  3  0
  5  6  1  0
  6  7  1  0
  7  8  1  0
  7 19  2  0
  8  9  2  0
  9 10  1  0
 10 11  1  0
 10 15  2  0
 11 12  2  0
 12 13  1  0
 13 14  2  0
 13 16  1  0
 14 15  1  0
 16 17  2  0
 16 18  1  0
M  CHG  2  16   1  18  -1
M  END
>  <IDNUMBER>  (72)
ST002076

>  <BRUTTO_FORMULA>  (72)
C13H12N2O4

>  <MOLECULAR_WEIGHT>  (72)
260.249359130859

>  <SALTDATA>  (72)

>  <PLATE>  (72)
1

>  <ROW>  (72)
H

>  <COLUMN>  (72)
10

>  <LIBRARY>  (72)
MyriaScreenII

>  <WEBSITE>  (72)
http://myriascreen.com/

>  <SMILES>  (72)
CC(C#N)COC(/C=C\c1ccc([N+]([O-])=O)cc1)=O

>  <IUPACNAME>  (72)
2-cyanopropyl (2E)-3-(4-nitrophenyl)prop-2-enoate

>  <N_O>  (72)
6

>  <LIPINSKI>  (72)
4

>  <ROTATION_BONDS>  (72)
4

>  <SOLUBILITY_CALCULATED>  (72)
-3.80711364746094

>  <LOGP>  (72)
2.42620062828064

>  <ACCEPTORS>  (72)
4

>  <DONORS>  (72)
0

$$$$

          12131116032D
http://www.chemnavigator.com
 21 22  0  0  0  0  0  0  0  0999 V2000
   -4.7800   -1.7400    0.0000 C   0  0  0  0  0  0
   -3.9200   -1.2300    0.0000 C   0  0  0  0  0  0
   -3.9200   -0.2200    0.0000 C   0  0  0  0  0  0
   -3.0400    0.2800    0.0000 C   0  0  0  0  0  0
   -2.1900   -0.2200    0.0000 C   0  0  0  0  0  0
   -2.1900   -1.2300    0.0000 C   0  0  0  0  0  0
   -3.0400   -1.7200    0.0000 C   0  0  0  0  0  0
   -1.3200    0.2800    0.0000 S   0  0  0  0  0  0
   -0.8100   -0.5700    0.0000 O   0  0  0  0  0  0
   -1.8200    1.1300    0.0000 O   0  0  0  0  0  0
   -0.4500    0.7700    0.0000 N   0  0  0  0  0  0
    0.4100    0.2700    0.0000 N   0  0  0  0  0  0
    1.3000    0.7700    0.0000 C   0  0  0  0  0  0
    2.2000    0.2700    0.0000 C   0  0  0  0  0  0
    2.2000   -0.7400    0.0000 C   0  0  0  0  0  0
    3.0700   -1.2000    0.0000 C   0  0  0  0  0  0
    3.9400   -0.7400    0.0000 C   0  0  0  0  0  0
    3.9400    0.2700    0.0000 C   0  0  0  0  0  0
    3.0700    0.7700    0.0000 C   0  0  0  0  0  0
    4.7800   -1.2700    0.0000 Cl  0  0  0  0  0  0
    1.3000    1.7400    0.0000 O   0  0  0  0  0  0
  1  2  1  0
  2  3  1  0
  2  7  2  0
  3  4  2  0
  4  5  1  0
  5  6  2  0
  5  8  1  0
  6  7  1  0
  8  9  2  0
  8 10  2  0
  8 11  1  0
 11 12  1  0
 12 13  1  0
 13 14  1  0
 13 21  2  0
 14 15  2  0
 14 19  1  0
 15 16  1  0
 16 17  2  0
 17 18  1  0
 17 20  1  0
 18 19  2  0
M  END
>  <IDNUMBER>  (73)
ST002085

>  <BRUTTO_FORMULA>  (73)
C14H13ClN2O3S

>  <MOLECULAR_WEIGHT>  (73)
324.78759765625

>  <SALTDATA>  (73)

>  <PLATE>  (73)
1

>  <ROW>  (73)
A

>  <COLUMN>  (73)
11

>  <LIBRARY>  (73)
MyriaScreenII

>  <WEBSITE>  (73)
http://myriascreen.com/

>  <SMILES>  (73)
Cc1ccc(S(NNC(c2ccc(cc2)Cl)=O)(=O)=O)cc1

>  <IUPACNAME>  (73)
(4-chlorophenyl)-N-{[(4-methylphenyl)sulfonyl]amino}carboxamide

>  <N_O>  (73)
5

>  <LIPINSKI>  (73)
4

>  <ROTATION_BONDS>  (73)
1

>  <SOLUBILITY_CALCULATED>  (73)
-3.89420366287231

>  <LOGP>  (73)
2.53070449829102

>  <ACCEPTORS>  (73)
3

>  <DONORS>  (73)
2

$$$$

          12131116032D
http://www.chemnavigator.com
 18 19  0  0  0  0  0  0  0  0999 V2000
    1.8000    0.5100    0.0000 C   0  0  0  0  0  0
    2.7000    0.0300    0.0000 C   0  0  0  0  0  0
    2.9900   -0.9500    0.0000 C   0  0  0  0  0  0
    4.0000   -0.9500    0.0000 C   0  0  0  0  0  0
    4.3000    0.0300    0.0000 C   0  0  0  0  0  0
    3.5000    0.5700    0.0000 O   0  0  0  0  0  0
    1.8000    1.4800    0.0000 O   0  0  0  0  0  0
    0.9100    0.0200    0.0000 N   0  0  0  0  0  0
    0.0500    0.5100    0.0000 N   0  0  0  0  0  0
   -0.8600    0.0100    0.0000 C   0  0  0  0  0  0
   -1.7000    0.5100    0.0000 C   0  0  0  0  0  0
   -2.5600    0.0200    0.0000 C   0  0  0  0  0  0
   -2.5700   -0.9900    0.0000 C   0  0  0  0  0  0
   -3.4400   -1.4800    0.0000 C   0  0  0  0  0  0
   -4.2900   -0.9600    0.0000 C   0  0  0  0  0  0
   -4.3000    0.0300    0.0000 C   0  0  0  0  0  0
   -3.4200    0.5200    0.0000 C   0  0  0  0  0  0
   -0.8600   -0.9900    0.0000 O   0  0  0  0  0  0
  1  2  1  0
  1  7  2  0
  1  8  1  0
  2  3  2  0
  2  6  1  0
  3  4  1  0
  4  5  2  0
  5  6  1  0
  8  9  1  0
  9 10  1  0
 10 11  1  0
 10 18  2  0
 11 12  1  0
 12 13  1  0
 12 17  2  0
 13 14  2  0
 14 15  1  0
 15 16  2  0
 16 17  1  0
M  END
>  <IDNUMBER>  (74)
ST002123

>  <BRUTTO_FORMULA>  (74)
C13H12N2O3

>  <MOLECULAR_WEIGHT>  (74)
244.249954223633

>  <SALTDATA>  (74)

>  <PLATE>  (74)
1

>  <ROW>  (74)
B

>  <COLUMN>  (74)
11

>  <LIBRARY>  (74)
MyriaScreenII

>  <WEBSITE>  (74)
http://myriascreen.com/

>  <SMILES>  (74)
C(c1occc1)(NNC(=O)Cc1ccccc1)=O

>  <IUPACNAME>  (74)
N-(2-furylcarbonylamino)-2-phenylacetamide

>  <N_O>  (74)
5

>  <LIPINSKI>  (74)
4

>  <ROTATION_BONDS>  (74)
3

>  <SOLUBILITY_CALCULATED>  (74)
-3.04613065719604

>  <LOGP>  (74)
0.657884895801544

>  <ACCEPTORS>  (74)
3

>  <DONORS>  (74)
2

$$$$

          12131116032D
http://www.chemnavigator.com
 17 18  0  0  0  0  0  0  0  0999 V2000
    1.1200   -0.0400    0.0000 C   0  0  0  0  0  0
    0.2100   -0.4500    0.0000 C   0  0  0  0  0  0
    0.1000   -1.4400    0.0000 O   0  0  0  0  0  0
   -0.6000    0.1400    0.0000 N   0  0  0  0  0  0
   -1.5200   -0.2700    0.0000 C   0  0  0  0  0  0
   -2.3300    0.3200    0.0000 C   0  0  0  0  0  0
   -2.3300    1.3200    0.0000 C   0  0  0  0  0  0
   -3.2700    1.6300    0.0000 C   0  0  0  0  0  0
   -3.8600    0.8200    0.0000 C   0  0  0  0  0  0
   -3.2700    0.0100    0.0000 O   0  0  0  0  0  0
    1.9300   -0.6300    0.0000 C   0  0  0  0  0  0
    2.8400   -0.2200    0.0000 C   0  0  0  0  0  0
    2.9400    0.7700    0.0000 C   0  0  0  0  0  0
    2.1400    1.3600    0.0000 C   0  0  0  0  0  0
    1.2200    0.9500    0.0000 C   0  0  0  0  0  0
    3.8600    1.1800    0.0000 Cl  0  0  0  0  0  0
    1.9300   -1.6300    0.0000 Cl  0  0  0  0  0  0
  1  2  1  0
  1 11  1  0
  1 15  2  0
  2  3  2  0
  2  4  1  0
  4  5  1  0
  5  6  1  0
  6  7  2  0
  6 10  1  0
  7  8  1  0
  8  9  2  0
  9 10  1  0
 11 12  2  0
 11 17  1  0
 12 13  1  0
 13 14  2  0
 13 16  1  0
 14 15  1  0
M  END
>  <IDNUMBER>  (75)
ST002143

>  <BRUTTO_FORMULA>  (75)
C12H9Cl2NO2

>  <MOLECULAR_WEIGHT>  (75)
270.114410400391

>  <SALTDATA>  (75)

>  <PLATE>  (75)
1

>  <ROW>  (75)
C

>  <COLUMN>  (75)
11

>  <LIBRARY>  (75)
MyriaScreenII

>  <WEBSITE>  (75)
http://myriascreen.com/

>  <SMILES>  (75)
c1(C(NCc2occc2)=O)c(cc(cc1)Cl)Cl

>  <IUPACNAME>  (75)
(2,4-dichlorophenyl)-N-(2-furylmethyl)carboxamide

>  <N_O>  (75)
3

>  <LIPINSKI>  (75)
4

>  <ROTATION_BONDS>  (75)
3

>  <SOLUBILITY_CALCULATED>  (75)
-4.12847137451172

>  <LOGP>  (75)
3.75882148742676

>  <ACCEPTORS>  (75)
2

>  <DONORS>  (75)
1

$$$$

          12131116032D
http://www.chemnavigator.com
 22 24  0  0  0  0  0  0  0  0999 V2000
    0.0900   -0.2300    0.0000 C   0  0  0  0  0  0
   -0.8600   -0.5300    0.0000 C   0  0  0  0  0  0
   -0.8600   -1.5300    0.0000 C   0  0  0  0  0  0
   -1.7100   -2.0300    0.0000 C   0  0  0  0  0  0
   -2.5900   -1.5300    0.0000 C   0  0  0  0  0  0
   -2.5900   -0.5300    0.0000 C   0  0  0  0  0  0
   -1.7100   -0.0400    0.0000 C   0  0  0  0  0  0
   -3.4700   -0.0400    0.0000 O   0  0  0  0  0  0
   -3.4700    0.9700    0.0000 C   0  0  0  0  0  0
   -2.6100    1.4800    0.0000 C   0  0  0  0  0  0
   -4.3500    1.4800    0.0000 O   0  0  0  0  0  0
    0.0900   -1.8400    0.0000 O   0  0  0  0  0  0
    0.6700   -1.0500    0.0000 C   0  0  0  0  0  0
    0.4400    0.7300    0.0000 C   0  0  0  0  0  0
    1.3900    0.9200    0.0000 C   0  0  0  0  0  0
    1.7200    1.8400    0.0000 C   0  0  0  0  0  0
    2.7100    2.0300    0.0000 C   0  0  0  0  0  0
    3.3700    1.2600    0.0000 C   0  0  0  0  0  0
    3.0400    0.3400    0.0000 C   0  0  0  0  0  0
    2.0600    0.1500    0.0000 C   0  0  0  0  0  0
    4.3500    1.4200    0.0000 Cl  0  0  0  0  0  0
   -0.2400    1.4600    0.0000 O   0  0  0  0  0  0
  1  2  1  0
  1 13  2  0
  1 14  1  0
  2  3  2  0
  2  7  1  0
  3  4  1  0
  3 12  1  0
  4  5  2  0
  5  6  1  0
  6  7  2  0
  6  8  1  0
  8  9  1  0
  9 10  1  0
  9 11  2  0
 12 13  1  0
 14 15  1  0
 14 22  2  0
 15 16  1  0
 15 20  2  0
 16 17  2  0
 17 18  1  0
 18 19  2  0
 18 21  1  0
 19 20  1  0
M  END
>  <IDNUMBER>  (76)
ST002177

>  <BRUTTO_FORMULA>  (76)
C17H11ClO4

>  <MOLECULAR_WEIGHT>  (76)
314.724639892578

>  <SALTDATA>  (76)

>  <PLATE>  (76)
1

>  <ROW>  (76)
D

>  <COLUMN>  (76)
11

>  <LIBRARY>  (76)
MyriaScreenII

>  <WEBSITE>  (76)
http://myriascreen.com/

>  <SMILES>  (76)
c1(c2c(ccc(c2)OC(=O)C)oc1)C(c1ccc(cc1)Cl)=O

>  <IUPACNAME>  (76)
3-[(4-chlorophenyl)carbonyl]benzo[b]furan-5-yl acetate

>  <N_O>  (76)
4

>  <LIPINSKI>  (76)
4

>  <ROTATION_BONDS>  (76)
3

>  <SOLUBILITY_CALCULATED>  (76)
-4.61408519744873

>  <LOGP>  (76)
4.08101654052734

>  <ACCEPTORS>  (76)
4

>  <DONORS>  (76)
0

$$$$

          12131116032D
http://www.chemnavigator.com
 20 22  0  0  0  0  0  0  0  0999 V2000
    0.5800    0.3000    0.0000 C   0  0  0  0  0  0
   -0.0100    1.1200    0.0000 C   0  0  0  0  0  0
   -0.9600    0.8100    0.0000 C   0  0  0  0  0  0
   -0.9600   -0.1800    0.0000 C   0  0  0  0  0  0
   -1.8200   -0.6900    0.0000 C   0  0  0  0  0  0
   -2.6800   -0.1800    0.0000 C   0  0  0  0  0  0
   -2.6800    0.8100    0.0000 C   0  0  0  0  0  0
   -1.8200    1.3200    0.0000 C   0  0  0  0  0  0
   -3.5800    1.2700    0.0000 O   0  0  0  0  0  0
   -3.5800    2.3000    0.0000 C   0  0  0  0  0  0
   -0.0100   -0.4900    0.0000 O   0  0  0  0  0  0
    0.3100    2.0700    0.0000 N   0  0  0  0  0  0
    1.5800    0.3000    0.0000 C   0  0  0  0  0  0
    2.0800   -0.5800    0.0000 C   0  0  0  0  0  0
    3.0800   -0.5800    0.0000 C   0  0  0  0  0  0
    3.5800   -1.4400    0.0000 C   0  0  0  0  0  0
    3.0800   -2.3000    0.0000 C   0  0  0  0  0  0
    2.0900   -2.3000    0.0000 C   0  0  0  0  0  0
    1.5800   -1.4400    0.0000 C   0  0  0  0  0  0
    2.0800    1.1600    0.0000 O   0  0  0  0  0  0
  1  2  2  0
  1 11  1  0
  1 13  1  0
  2  3  1  0
  2 12  1  0
  3  4  2  0
  3  8  1  0
  4  5  1  0
  4 11  1  0
  5  6  2  0
  6  7  1  0
  7  8  2  0
  7  9  1  0
  9 10  1  0
 13 14  1  0
 13 20  2  0
 14 15  2  0
 14 19  1  0
 15 16  1  0
 16 17  2  0
 17 18  1  0
 18 19  2  0
M  END
>  <IDNUMBER>  (77)
ST002196

>  <BRUTTO_FORMULA>  (77)
C16H13NO3

>  <MOLECULAR_WEIGHT>  (77)
267.284149169922

>  <SALTDATA>  (77)

>  <PLATE>  (77)
1

>  <ROW>  (77)
E

>  <COLUMN>  (77)
11

>  <LIBRARY>  (77)
MyriaScreenII

>  <WEBSITE>  (77)
http://myriascreen.com/

>  <SMILES>  (77)
c1(c(c2cc(OC)ccc2o1)N)C(=O)c1ccccc1

>  <IUPACNAME>  (77)
3-amino-5-methoxybenzo[d]furan-2-yl phenyl ketone

>  <N_O>  (77)
4

>  <LIPINSKI>  (77)
4

>  <ROTATION_BONDS>  (77)
2

>  <SOLUBILITY_CALCULATED>  (77)
-4.17345094680786

>  <LOGP>  (77)
3.46252679824829

>  <ACCEPTORS>  (77)
3

>  <DONORS>  (77)
2

$$$$

          12131116032D
http://www.chemnavigator.com
 15 16  0  0  0  0  0  0  0  0999 V2000
   -0.2500   -0.2000    0.0000 C   0  0  0  0  0  0
   -1.2500   -0.2000    0.0000 C   0  0  0  0  0  0
   -0.7600   -1.0700    0.0000 C   0  0  0  0  0  0
   -1.7500   -1.0700    0.0000 Cl  0  0  0  0  0  0
   -1.7500    0.6700    0.0000 Cl  0  0  0  0  0  0
    0.4400   -0.9100    0.0000 C   0  0  0  0  0  0
    0.4300   -1.8900    0.0000 O   0  0  0  0  0  0
    1.2700   -2.4000    0.0000 C   0  0  0  0  0  0
    1.3100   -0.4000    0.0000 O   0  0  0  0  0  0
    0.2400    0.6700    0.0000 C   0  0  0  0  0  0
    1.2400    0.6700    0.0000 C   0  0  0  0  0  0
    1.7500    1.5400    0.0000 C   0  0  0  0  0  0
    1.2400    2.4000    0.0000 C   0  0  0  0  0  0
    0.2300    2.4000    0.0000 C   0  0  0  0  0  0
   -0.2700    1.5200    0.0000 C   0  0  0  0  0  0
  1  2  1  0
  1  3  1  0
  1  6  1  0
  1 10  1  0
  2  3  1  0
  2  4  1  0
  2  5  1  0
  6  7  1  0
  6  9  2  0
  7  8  1  0
 10 11  1  0
 10 15  2  0
 11 12  2  0
 12 13  1  0
 13 14  2  0
 14 15  1  0
M  END
>  <IDNUMBER>  (78)
ST002399

>  <BRUTTO_FORMULA>  (78)
C11H10Cl2O2

>  <MOLECULAR_WEIGHT>  (78)
245.104598999023

>  <SALTDATA>  (78)

>  <PLATE>  (78)
1

>  <ROW>  (78)
F

>  <COLUMN>  (78)
11

>  <LIBRARY>  (78)
MyriaScreenII

>  <WEBSITE>  (78)
http://myriascreen.com/

>  <SMILES>  (78)
C1(C(C1)(C(=O)OC)c1ccccc1)(Cl)Cl

>  <IUPACNAME>  (78)
methyl 2,2-dichloro-1-phenylcyclopropanecarboxylate

>  <N_O>  (78)
2

>  <LIPINSKI>  (78)
4

>  <ROTATION_BONDS>  (78)
2

>  <SOLUBILITY_CALCULATED>  (78)
-4.10995388031006

>  <LOGP>  (78)
3.87311816215515

>  <ACCEPTORS>  (78)
2

>  <DONORS>  (78)
0

$$$$

          12131116032D
http://www.chemnavigator.com
 17 17  0  0  0  0  0  0  0  0999 V2000
   -1.7200    0.9500    0.0000 C   0  0  0  0  0  0
   -1.7200    1.9600    0.0000 C   0  0  0  0  0  0
   -0.8500    2.4600    0.0000 N   0  0  0  0  0  0
    0.0200    1.9600    0.0000 C   0  0  0  0  0  0
    0.8800    2.4600    0.0000 C   0  0  0  0  0  0
    1.7500    2.0000    0.0000 C   0  0  0  0  0  0
    2.6100    2.5200    0.0000 O   0  0  0  0  0  0
   -2.5800    2.4900    0.0000 O   0  0  0  0  0  0
   -2.6100    0.4500    0.0000 O   0  0  0  0  0  0
   -0.8500    0.4500    0.0000 N   0  0  0  0  0  0
   -0.8500   -0.5400    0.0000 C   0  0  0  0  0  0
   -1.7200   -1.0300    0.0000 C   0  0  0  0  0  0
   -1.7200   -2.0200    0.0000 C   0  0  0  0  0  0
   -0.8500   -2.5200    0.0000 C   0  0  0  0  0  0
    0.0200   -2.0200    0.0000 C   0  0  0  0  0  0
    0.0200   -1.0300    0.0000 C   0  0  0  0  0  0
    0.8800   -2.5200    0.0000 Br  0  0  0  0  0  0
  1  2  1  0
  1  9  2  0
  1 10  1  0
  2  3  1  0
  2  8  2  0
  3  4  1  0
  4  5  1  0
  5  6  1  0
  6  7  1  0
 10 11  1  0
 11 12  1  0
 11 16  2  0
 12 13  2  0
 13 14  1  0
 14 15  2  0
 15 16  1  0
 15 17  1  0
M  END
>  <IDNUMBER>  (79)
ST002465

>  <BRUTTO_FORMULA>  (79)
C11H13BrN2O3

>  <MOLECULAR_WEIGHT>  (79)
301.139892578125

>  <SALTDATA>  (79)

>  <PLATE>  (79)
1

>  <ROW>  (79)
G

>  <COLUMN>  (79)
11

>  <LIBRARY>  (79)
MyriaScreenII

>  <WEBSITE>  (79)
http://myriascreen.com/

>  <SMILES>  (79)
C(C(=O)NCCCO)(Nc1cc(Br)ccc1)=O

>  <IUPACNAME>  (79)
N-(3-bromophenyl)-N'-(3-hydroxypropyl)ethane-1,2-diamide

>  <N_O>  (79)
5

>  <LIPINSKI>  (79)
4

>  <ROTATION_BONDS>  (79)
5

>  <SOLUBILITY_CALCULATED>  (79)
-3.16741752624512

>  <LOGP>  (79)
1.14262557029724

>  <ACCEPTORS>  (79)
3

>  <DONORS>  (79)
3

$$$$

          12131116032D
http://www.chemnavigator.com
 22 23  0  0  0  0  0  0  0  0999 V2000
   -2.6000   -1.2400    0.0000 C   0  0  0  0  0  0
   -2.6000   -0.2500    0.0000 C   0  0  0  0  0  0
   -3.4600    0.2600    0.0000 O   0  0  0  0  0  0
   -1.7400    0.2600    0.0000 N   0  0  0  0  0  0
   -1.7400    1.2400    0.0000 C   0  0  0  0  0  0
   -0.8800    1.7500    0.0000 C   0  0  0  0  0  0
   -0.8800    2.7700    0.0000 C   0  0  0  0  0  0
    0.0100    3.2500    0.0000 C   0  0  0  0  0  0
    0.8700    2.7700    0.0000 C   0  0  0  0  0  0
    0.8700    1.7500    0.0000 C   0  0  0  0  0  0
    0.0100    1.2800    0.0000 N   0  0  0  0  0  0
   -3.4600   -1.7500    0.0000 O   0  0  0  0  0  0
   -1.7400   -1.7500    0.0000 N   0  0  0  0  0  0
   -0.8800   -1.2400    0.0000 C   0  0  0  0  0  0
    0.0100   -1.7500    0.0000 C   0  0  0  0  0  0
    0.8700   -1.2400    0.0000 C   0  0  0  0  0  0
    1.7300   -1.7500    0.0000 C   0  0  0  0  0  0
    1.7300   -2.7400    0.0000 C   0  0  0  0  0  0
    0.8700   -3.2500    0.0000 C   0  0  0  0  0  0
    0.0100   -2.7400    0.0000 C   0  0  0  0  0  0
    2.6000   -3.2500    0.0000 O   0  0  0  0  0  0
    3.4600   -2.7700    0.0000 C   0  0  0  0  0  0
  1  2  1  0
  1 12  2  0
  1 13  1  0
  2  3  2  0
  2  4  1  0
  4  5  1  0
  5  6  1  0
  6  7  2  0
  6 11  1  0
  7  8  1  0
  8  9  2  0
  9 10  1  0
 10 11  2  0
 13 14  1  0
 14 15  1  0
 15 16  2  0
 15 20  1  0
 16 17  1  0
 17 18  2  0
 18 19  1  0
 18 21  1  0
 19 20  2  0
 21 22  1  0
M  END
>  <IDNUMBER>  (80)
ST002468

>  <BRUTTO_FORMULA>  (80)
C16H17N3O3

>  <MOLECULAR_WEIGHT>  (80)
299.329406738281

>  <SALTDATA>  (80)

>  <PLATE>  (80)
1

>  <ROW>  (80)
H

>  <COLUMN>  (80)
11

>  <LIBRARY>  (80)
MyriaScreenII

>  <WEBSITE>  (80)
http://myriascreen.com/

>  <SMILES>  (80)
C(C(NCc1ncccc1)=O)(NCc1ccc(cc1)OC)=O

>  <IUPACNAME>  (80)
N-[(4-methoxyphenyl)methyl]-N'-(2-pyridylmethyl)ethane-1,2-diamide

>  <N_O>  (80)
6

>  <LIPINSKI>  (80)
4

>  <ROTATION_BONDS>  (80)
4

>  <SOLUBILITY_CALCULATED>  (80)
-3.59085202217102

>  <LOGP>  (80)
1.24565267562866

>  <ACCEPTORS>  (80)
3

>  <DONORS>  (80)
2

$$$$

          12131116032D
http://www.chemnavigator.com
 22 24  0  0  0  0  0  0  0  0999 V2000
   -2.1700    0.2500    0.0000 C   0  0  0  0  0  0
   -2.1700   -0.7500    0.0000 C   0  0  0  0  0  0
   -1.3000   -1.2500    0.0000 N   0  0  0  0  0  0
   -0.4300   -0.7500    0.0000 C   0  0  0  0  0  0
   -0.4300    0.2500    0.0000 C   0  0  0  0  0  0
   -1.3000    0.7500    0.0000 C   0  0  0  0  0  0
   -1.3000    1.7500    0.0000 O   0  0  0  0  0  0
    0.4300    0.7500    0.0000 C   0  0  0  0  0  0
    1.3000    0.2500    0.0000 N   0  0  0  0  0  0
    2.1700    0.7500    0.0000 C   0  0  0  0  0  0
    3.0300    0.2500    0.0000 C   0  0  0  0  0  0
    3.9000    0.7500    0.0000 N   0  0  0  0  0  0
    3.9000    1.7500    0.0000 C   0  0  0  0  0  0
    3.0300    2.2500    0.0000 C   0  0  0  0  0  0
    2.1700    1.7500    0.0000 C   0  0  0  0  0  0
    0.4300    1.7500    0.0000 O   0  0  0  0  0  0
    0.4300   -1.2500    0.0000 O   0  0  0  0  0  0
   -1.3000   -2.2500    0.0000 C   0  0  0  0  0  0
   -3.0300   -1.2500    0.0000 C   0  0  0  0  0  0
   -3.9000   -0.7500    0.0000 C   0  0  0  0  0  0
   -3.9000    0.2500    0.0000 C   0  0  0  0  0  0
   -3.0300    0.7500    0.0000 C   0  0  0  0  0  0
  1  2  2  0
  1  6  1  0
  1 22  1  0
  2  3  1  0
  2 19  1  0
  3  4  1  0
  3 18  1  0
  4  5  1  0
  4 17  2  0
  5  6  2  0
  5  8  1  0
  6  7  1  0
  8  9  1  0
  8 16  2  0
  9 10  1  0
 10 11  2  0
 10 15  1  0
 11 12  1  0
 12 13  2  0
 13 14  1  0
 14 15  2  0
 19 20  2  0
 20 21  1  0
 21 22  2  0
M  END
>  <IDNUMBER>  (81)
L116815

>  <BRUTTO_FORMULA>  (81)
C16H13N3O3

>  <MOLECULAR_WEIGHT>  (81)
295.297637939453

>  <SALTDATA>  (81)

>  <PLATE>  (81)
2

>  <ROW>  (81)
A

>  <COLUMN>  (81)
2

>  <LIBRARY>  (81)
MyriaScreenII

>  <WEBSITE>  (81)
http://myriascreen.com/

>  <SMILES>  (81)
c12c(n(c(c(c1O)C(Nc1cnccc1)=O)=O)C)cccc2

>  <IUPACNAME>  (81)
(4-hydroxy-1-methyl-2-oxo(3-hydroquinolyl))-N-(3-pyridyl)carboxamide

>  <N_O>  (81)
6

>  <LIPINSKI>  (81)
4

>  <ROTATION_BONDS>  (81)
2

>  <SOLUBILITY_CALCULATED>  (81)
-3.77462077140808

>  <LOGP>  (81)
1.91317665576935

>  <ACCEPTORS>  (81)
3

>  <DONORS>  (81)
2

$$$$

          12131116032D
http://www.chemnavigator.com
 24 26  0  0  0  0  0  0  0  0999 V2000
   -2.1700    0.5000    0.0000 C   0  0  0  0  0  0
   -2.1700   -0.5000    0.0000 C   0  0  0  0  0  0
   -1.3000   -1.0000    0.0000 N   0  0  0  0  0  0
   -0.4300   -0.5000    0.0000 C   0  0  0  0  0  0
   -0.4300    0.5000    0.0000 C   0  0  0  0  0  0
   -1.3000    1.0000    0.0000 C   0  0  0  0  0  0
   -1.3000    2.0000    0.0000 O   0  0  0  0  0  0
    0.4300    1.0000    0.0000 C   0  0  0  0  0  0
    1.3000    0.5000    0.0000 N   0  0  0  0  0  0
    2.1700    1.0000    0.0000 C   0  0  0  0  0  0
    3.0300    0.5000    0.0000 C   0  0  0  0  0  0
    3.9000    1.0000    0.0000 N   0  0  0  0  0  0
    3.9000    2.0000    0.0000 C   0  0  0  0  0  0
    3.0300    2.5000    0.0000 C   0  0  0  0  0  0
    2.1700    2.0000    0.0000 C   0  0  0  0  0  0
    0.4300    2.0000    0.0000 O   0  0  0  0  0  0
    0.4300   -1.0000    0.0000 O   0  0  0  0  0  0
   -1.3000   -2.0000    0.0000 C   0  0  0  0  0  0
   -0.4300   -2.5000    0.0000 C   0  0  0  0  0  0
    0.4300   -2.0000    0.0000 C   0  0  0  0  0  0
   -3.0300   -1.0000    0.0000 C   0  0  0  0  0  0
   -3.9000   -0.5000    0.0000 C   0  0  0  0  0  0
   -3.9000    0.5000    0.0000 C   0  0  0  0  0  0
   -3.0300    1.0000    0.0000 C   0  0  0  0  0  0
  1  2  2  0
  1  6  1  0
  1 24  1  0
  2  3  1  0
  2 21  1  0
  3  4  1  0
  3 18  1  0
  4  5  1  0
  4 17  2  0
  5  6  2  0
  5  8  1  0
  6  7  1  0
  8  9  1  0
  8 16  2  0
  9 10  1  0
 10 11  2  0
 10 15  1  0
 11 12  1  0
 12 13  2  0
 13 14  1  0
 14 15  2  0
 18 19  1  0
 19 20  2  0
 21 22  2  0
 22 23  1  0
 23 24  2  0
M  END
>  <IDNUMBER>  (82)
L116831

>  <BRUTTO_FORMULA>  (82)
C18H15N3O3

>  <MOLECULAR_WEIGHT>  (82)
321.335510253906

>  <SALTDATA>  (82)

>  <PLATE>  (82)
2

>  <ROW>  (82)
B

>  <COLUMN>  (82)
2

>  <LIBRARY>  (82)
MyriaScreenII

>  <WEBSITE>  (82)
http://myriascreen.com/

>  <SMILES>  (82)
c12c(n(c(c(c1O)C(Nc1cnccc1)=O)=O)CC=C)cccc2

>  <IUPACNAME>  (82)
(4-hydroxy-2-oxo-1-prop-2-enyl(3-hydroquinolyl))-N-(3-pyridyl)carboxamide

>  <N_O>  (82)
6

>  <LIPINSKI>  (82)
4

>  <ROTATION_BONDS>  (82)
4

>  <SOLUBILITY_CALCULATED>  (82)
-4.16652345657349

>  <LOGP>  (82)
2.7128312587738

>  <ACCEPTORS>  (82)
3

>  <DONORS>  (82)
2

$$$$

          12131116032D
http://www.chemnavigator.com
 24 26  0  0  0  0  0  0  0  0999 V2000
   -2.1700    0.5000    0.0000 C   0  0  0  0  0  0
   -2.1700   -0.5000    0.0000 C   0  0  0  0  0  0
   -1.3000   -1.0000    0.0000 N   0  0  0  0  0  0
   -0.4300   -0.5000    0.0000 C   0  0  0  0  0  0
   -0.4300    0.5000    0.0000 C   0  0  0  0  0  0
   -1.3000    1.0000    0.0000 C   0  0  0  0  0  0
   -1.3000    2.0000    0.0000 O   0  0  0  0  0  0
    0.4300    1.0000    0.0000 C   0  0  0  0  0  0
    1.3000    0.5000    0.0000 N   0  0  0  0  0  0
    2.1700    1.0000    0.0000 C   0  0  0  0  0  0
    3.0300    0.5000    0.0000 C   0  0  0  0  0  0
    3.9000    1.0000    0.0000 N   0  0  0  0  0  0
    3.9000    2.0000    0.0000 C   0  0  0  0  0  0
    3.0300    2.5000    0.0000 C   0  0  0  0  0  0
    2.1700    2.0000    0.0000 C   0  0  0  0  0  0
    0.4300    2.0000    0.0000 O   0  0  0  0  0  0
    0.4300   -1.0000    0.0000 O   0  0  0  0  0  0
   -1.3000   -2.0000    0.0000 C   0  0  0  0  0  0
   -0.4300   -2.5000    0.0000 C   0  0  0  0  0  0
    0.4300   -2.0000    0.0000 C   0  0  0  0  0  0
   -3.0300   -1.0000    0.0000 C   0  0  0  0  0  0
   -3.9000   -0.5000    0.0000 C   0  0  0  0  0  0
   -3.9000    0.5000    0.0000 C   0  0  0  0  0  0
   -3.0300    1.0000    0.0000 C   0  0  0  0  0  0
  1  2  2  0
  1  6  1  0
  1 24  1  0
  2  3  1  0
  2 21  1  0
  3  4  1  0
  3 18  1  0
  4  5  1  0
  4 17  2  0
  5  6  2  0
  5  8  1  0
  6  7  1  0
  8  9  1  0
  8 16  2  0
  9 10  1  0
 10 11  2  0
 10 15  1  0
 11 12  1  0
 12 13  2  0
 13 14  1  0
 14 15  2  0
 18 19  1  0
 19 20  1  0
 21 22  2  0
 22 23  1  0
 23 24  2  0
M  END
>  <IDNUMBER>  (83)
L116858

>  <BRUTTO_FORMULA>  (83)
C18H17N3O3

>  <MOLECULAR_WEIGHT>  (83)
323.351409912109

>  <SALTDATA>  (83)

>  <PLATE>  (83)
2

>  <ROW>  (83)
C

>  <COLUMN>  (83)
2

>  <LIBRARY>  (83)
MyriaScreenII

>  <WEBSITE>  (83)
http://myriascreen.com/

>  <SMILES>  (83)
c12c(n(c(c(c1O)C(Nc1cnccc1)=O)=O)CCC)cccc2

>  <IUPACNAME>  (83)
(4-hydroxy-2-oxo-1-propyl(3-hydroquinolyl))-N-(3-pyridyl)carboxamide

>  <N_O>  (83)
6

>  <LIPINSKI>  (83)
4

>  <ROTATION_BONDS>  (83)
4

>  <SOLUBILITY_CALCULATED>  (83)
-4.23620128631592

>  <LOGP>  (83)
2.90690898895264

>  <ACCEPTORS>  (83)
3

>  <DONORS>  (83)
2

$$$$

          12131116032D
http://www.chemnavigator.com
 25 27  0  0  0  0  0  0  0  0999 V2000
   -2.1700    0.5000    0.0000 C   0  0  0  0  0  0
   -2.1700   -0.5000    0.0000 C   0  0  0  0  0  0
   -1.3000   -1.0000    0.0000 N   0  0  0  0  0  0
   -0.4300   -0.5000    0.0000 C   0  0  0  0  0  0
   -0.4300    0.5000    0.0000 C   0  0  0  0  0  0
   -1.3000    1.0000    0.0000 C   0  0  0  0  0  0
   -1.3000    2.0000    0.0000 O   0  0  0  0  0  0
    0.4300    1.0000    0.0000 C   0  0  0  0  0  0
    1.3000    0.5000    0.0000 N   0  0  0  0  0  0
    2.1700    1.0000    0.0000 C   0  0  0  0  0  0
    3.0300    0.5000    0.0000 C   0  0  0  0  0  0
    3.9000    1.0000    0.0000 N   0  0  0  0  0  0
    3.9000    2.0000    0.0000 C   0  0  0  0  0  0
    3.0300    2.5000    0.0000 C   0  0  0  0  0  0
    2.1700    2.0000    0.0000 C   0  0  0  0  0  0
    0.4300    2.0000    0.0000 O   0  0  0  0  0  0
    0.4300   -1.0000    0.0000 O   0  0  0  0  0  0
   -1.3000   -2.0000    0.0000 C   0  0  0  0  0  0
   -0.4300   -2.5000    0.0000 C   0  0  0  0  0  0
    0.4300   -2.0000    0.0000 C   0  0  0  0  0  0
    1.3000   -2.5000    0.0000 C   0  0  0  0  0  0
   -3.0300   -1.0000    0.0000 C   0  0  0  0  0  0
   -3.9000   -0.5000    0.0000 C   0  0  0  0  0  0
   -3.9000    0.5000    0.0000 C   0  0  0  0  0  0
   -3.0300    1.0000    0.0000 C   0  0  0  0  0  0
  1  2  2  0
  1  6  1  0
  1 25  1  0
  2  3  1  0
  2 22  1  0
  3  4  1  0
  3 18  1  0
  4  5  1  0
  4 17  2  0
  5  6  2  0
  5  8  1  0
  6  7  1  0
  8  9  1  0
  8 16  2  0
  9 10  1  0
 10 11  2  0
 10 15  1  0
 11 12  1  0
 12 13  2  0
 13 14  1  0
 14 15  2  0
 18 19  1  0
 19 20  1  0
 20 21  1  0
 22 23  2  0
 23 24  1  0
 24 25  2  0
M  END
>  <IDNUMBER>  (84)
L116866

>  <BRUTTO_FORMULA>  (84)
C19H19N3O3

>  <MOLECULAR_WEIGHT>  (84)
337.378265380859

>  <SALTDATA>  (84)

>  <PLATE>  (84)
2

>  <ROW>  (84)
D

>  <COLUMN>  (84)
2

>  <LIBRARY>  (84)
MyriaScreenII

>  <WEBSITE>  (84)
http://myriascreen.com/

>  <SMILES>  (84)
c12c(n(c(c(c1O)C(Nc1cnccc1)=O)=O)CCCC)cccc2

>  <IUPACNAME>  (84)
(1-butyl-4-hydroxy-2-oxo(3-hydroquinolyl))-N-(3-pyridyl)carboxamide

>  <N_O>  (84)
6

>  <LIPINSKI>  (84)
4

>  <ROTATION_BONDS>  (84)
5

>  <SOLUBILITY_CALCULATED>  (84)
-4.46720457077026

>  <LOGP>  (84)
3.40398812294006

>  <ACCEPTORS>  (84)
3

>  <DONORS>  (84)
2

$$$$

          12131116032D
http://www.chemnavigator.com
 26 28  0  0  0  0  0  0  0  0999 V2000
   -2.1700    0.7500    0.0000 C   0  0  0  0  0  0
   -2.1700   -0.2500    0.0000 C   0  0  0  0  0  0
   -1.3000   -0.7500    0.0000 N   0  0  0  0  0  0
   -0.4300   -0.2500    0.0000 C   0  0  0  0  0  0
   -0.4300    0.7500    0.0000 C   0  0  0  0  0  0
   -1.3000    1.2500    0.0000 C   0  0  0  0  0  0
   -1.3000    2.2500    0.0000 O   0  0  0  0  0  0
    0.4300    1.2500    0.0000 C   0  0  0  0  0  0
    1.3000    0.7500    0.0000 N   0  0  0  0  0  0
    2.1700    1.2500    0.0000 C   0  0  0  0  0  0
    3.0300    0.7500    0.0000 C   0  0  0  0  0  0
    3.9000    1.2500    0.0000 N   0  0  0  0  0  0
    3.9000    2.2500    0.0000 C   0  0  0  0  0  0
    3.0300    2.7500    0.0000 C   0  0  0  0  0  0
    2.1700    2.2500    0.0000 C   0  0  0  0  0  0
    0.4300    2.2500    0.0000 O   0  0  0  0  0  0
    0.4300   -0.7500    0.0000 O   0  0  0  0  0  0
   -1.3000   -1.7500    0.0000 C   0  0  0  0  0  0
   -0.4300   -2.2500    0.0000 C   0  0  0  0  0  0
    0.4300   -1.7500    0.0000 C   0  0  0  0  0  0
    1.3000   -2.2500    0.0000 C   0  0  0  0  0  0
    0.4300   -2.7500    0.0000 C   0  0  0  0  0  0
   -3.0300   -0.7500    0.0000 C   0  0  0  0  0  0
   -3.9000   -0.2500    0.0000 C   0  0  0  0  0  0
   -3.9000    0.7500    0.0000 C   0  0  0  0  0  0
   -3.0300    1.2500    0.0000 C   0  0  0  0  0  0
  1  2  2  0
  1  6  1  0
  1 26  1  0
  2  3  1  0
  2 23  1  0
  3  4  1  0
  3 18  1  0
  4  5  1  0
  4 17  2  0
  5  6  2  0
  5  8  1  0
  6  7  1  0
  8  9  1  0
  8 16  2  0
  9 10  1  0
 10 11  2  0
 10 15  1  0
 11 12  1  0
 12 13  2  0
 13 14  1  0
 14 15  2  0
 18 19  1  0
 19 20  1  0
 20 21  1  0
 20 22  1  0
 23 24  2  0
 24 25  1  0
 25 26  2  0
M  END
>  <IDNUMBER>  (85)
L116882

>  <BRUTTO_FORMULA>  (85)
C20H21N3O3

>  <MOLECULAR_WEIGHT>  (85)
351.405151367188

>  <SALTDATA>  (85)

>  <PLATE>  (85)
2

>  <ROW>  (85)
E

>  <COLUMN>  (85)
2

>  <LIBRARY>  (85)
MyriaScreenII

>  <WEBSITE>  (85)
http://myriascreen.com/

>  <SMILES>  (85)
c12c(n(c(c(c1O)C(Nc1cnccc1)=O)=O)CCC(C)C)cccc2

>  <IUPACNAME>  (85)
[4-hydroxy-1-(3-methylbutyl)-2-oxo(3-hydroquinolyl)]-N-(3-pyridyl)carboxamide

>  <N_O>  (85)
6

>  <LIPINSKI>  (85)
4

>  <ROTATION_BONDS>  (85)
5

>  <SOLUBILITY_CALCULATED>  (85)
-4.69820833206177

>  <LOGP>  (85)
3.90106844902039

>  <ACCEPTORS>  (85)
3

>  <DONORS>  (85)
2

$$$$

          12131116032D
http://www.chemnavigator.com
 32 36  0  0  0  0  0  0  0  0999 V2000
   -4.6700   -0.4900    0.0000 C   0  0  0  0  0  0
   -4.6700   -1.4700    0.0000 C   0  0  0  0  0  0
   -3.8200   -1.9600    0.0000 N   0  0  0  0  0  0
   -2.9700   -1.4700    0.0000 C   0  0  0  0  0  0
   -2.9700   -0.4900    0.0000 C   0  0  0  0  0  0
   -3.8200    0.0000    0.0000 C   0  0  0  0  0  0
   -3.8200    0.9800    0.0000 O   0  0  0  0  0  0
   -2.1200    0.0000    0.0000 C   0  0  0  0  0  0
   -1.2700   -0.4900    0.0000 N   0  0  0  0  0  0
   -0.4200    0.0000    0.0000 C   0  0  0  0  0  0
   -0.4200    0.9800    0.0000 C   0  0  0  0  0  0
    0.4200    1.4700    0.0000 C   0  0  0  0  0  0
    1.2700    0.9800    0.0000 C   0  0  0  0  0  0
    1.2700    0.0000    0.0000 C   0  0  0  0  0  0
    0.4200   -0.4900    0.0000 C   0  0  0  0  0  0
    2.1200    1.4700    0.0000 C   0  0  0  0  0  0
    2.9700    0.9800    0.0000 S   0  0  0  0  0  0
    3.8200    1.4700    0.0000 C   0  0  0  0  0  0
    3.8200    2.4500    0.0000 C   0  0  0  0  0  0
    2.1200    2.4500    0.0000 N   0  0  0  0  0  0
    4.6700    2.9400    0.0000 C   0  0  0  0  0  0
    5.5200    2.4500    0.0000 C   0  0  0  0  0  0
    5.5200    1.4700    0.0000 C   0  0  0  0  0  0
    4.6700    0.9800    0.0000 C   0  0  0  0  0  0
    6.3700    0.9800    0.0000 C   0  0  0  0  0  0
   -2.1200    0.9800    0.0000 O   0  0  0  0  0  0
   -2.1200   -1.9600    0.0000 O   0  0  0  0  0  0
   -3.8200   -2.9400    0.0000 C   0  0  0  0  0  0
   -5.5200   -1.9600    0.0000 C   0  0  0  0  0  0
   -6.3700   -1.4700    0.0000 C   0  0  0  0  0  0
   -6.3700   -0.4900    0.0000 C   0  0  0  0  0  0
   -5.5200    0.0000    0.0000 C   0  0  0  0  0  0
  1  2  2  0
  1  6  1  0
  1 32  1  0
  2  3  1  0
  2 29  1  0
  3  4  1  0
  3 28  1  0
  4  5  1  0
  4 27  2  0
  5  6  2  0
  5  8  1  0
  6  7  1  0
  8  9  1  0
  8 26  2  0
  9 10  1  0
 10 11  2  0
 10 15  1  0
 11 12  1  0
 12 13  2  0
 13 14  1  0
 13 16  1  0
 14 15  2  0
 16 17  1  0
 16 20  2  0
 17 18  1  0
 18 19  2  0
 18 24  1  0
 19 20  1  0
 19 21  1  0
 21 22  2  0
 22 23  1  0
 23 24  2  0
 23 25  1  0
 29 30  2  0
 30 31  1  0
 31 32  2  0
M  END
>  <IDNUMBER>  (86)
L116955

>  <BRUTTO_FORMULA>  (86)
C25H19N3O3S

>  <MOLECULAR_WEIGHT>  (86)
441.510284423828

>  <SALTDATA>  (86)

>  <PLATE>  (86)
2

>  <ROW>  (86)
F

>  <COLUMN>  (86)
2

>  <LIBRARY>  (86)
MyriaScreenII

>  <WEBSITE>  (86)
http://myriascreen.com/

>  <SMILES>  (86)
c12c(n(c(c(c1O)C(Nc1ccc(cc1)c1sc3c(ccc(c3)C)n1)=O)=O)C)cccc2

>  <IUPACNAME>  (86)
(4-hydroxy-1-methyl-2-oxo(3-hydroquinolyl))-N-[4-(6-methylbenzothiazol-2-yl)ph enyl]carboxamide

>  <N_O>  (86)
6

>  <LIPINSKI>  (86)
3

>  <ROTATION_BONDS>  (86)
2

>  <SOLUBILITY_CALCULATED>  (86)
-5.85016202926636

>  <LOGP>  (86)
6.22518444061279

>  <ACCEPTORS>  (86)
3

>  <DONORS>  (86)
2

$$$$

          12131116032D
http://www.chemnavigator.com
 34 38  0  0  0  0  0  0  0  0999 V2000
   -4.6700   -0.2500    0.0000 C   0  0  0  0  0  0
   -4.6700   -1.2300    0.0000 C   0  0  0  0  0  0
   -3.8200   -1.7200    0.0000 N   0  0  0  0  0  0
   -2.9700   -1.2300    0.0000 C   0  0  0  0  0  0
   -2.9700   -0.2500    0.0000 C   0  0  0  0  0  0
   -3.8200    0.2500    0.0000 C   0  0  0  0  0  0
   -3.8200    1.2300    0.0000 O   0  0  0  0  0  0
   -2.1200    0.2500    0.0000 C   0  0  0  0  0  0
   -1.2700   -0.2500    0.0000 N   0  0  0  0  0  0
   -0.4200    0.2400    0.0000 C   0  0  0  0  0  0
   -0.4200    1.2300    0.0000 C   0  0  0  0  0  0
    0.4200    1.7200    0.0000 C   0  0  0  0  0  0
    1.2700    1.2300    0.0000 C   0  0  0  0  0  0
    1.2700    0.2400    0.0000 C   0  0  0  0  0  0
    0.4200   -0.2500    0.0000 C   0  0  0  0  0  0
    2.1200    1.7200    0.0000 C   0  0  0  0  0  0
    2.9700    1.2300    0.0000 S   0  0  0  0  0  0
    3.8200    1.7200    0.0000 C   0  0  0  0  0  0
    3.8200    2.7000    0.0000 C   0  0  0  0  0  0
    2.1200    2.7000    0.0000 N   0  0  0  0  0  0
    4.6700    3.1900    0.0000 C   0  0  0  0  0  0
    5.5200    2.7000    0.0000 C   0  0  0  0  0  0
    5.5200    1.7200    0.0000 C   0  0  0  0  0  0
    4.6700    1.2300    0.0000 C   0  0  0  0  0  0
    6.3700    1.2300    0.0000 C   0  0  0  0  0  0
   -2.1200    1.2300    0.0000 O   0  0  0  0  0  0
   -2.1200   -1.7200    0.0000 O   0  0  0  0  0  0
   -3.8200   -2.7000    0.0000 C   0  0  0  0  0  0
   -2.9700   -3.1900    0.0000 C   0  0  0  0  0  0
   -2.1200   -2.7000    0.0000 C   0  0  0  0  0  0
   -5.5200   -1.7200    0.0000 C   0  0  0  0  0  0
   -6.3700   -1.2300    0.0000 C   0  0  0  0  0  0
   -6.3700   -0.2500    0.0000 C   0  0  0  0  0  0
   -5.5200    0.2500    0.0000 C   0  0  0  0  0  0
  1  2  2  0
  1  6  1  0
  1 34  1  0
  2  3  1  0
  2 31  1  0
  3  4  1  0
  3 28  1  0
  4  5  1  0
  4 27  2  0
  5  6  2  0
  5  8  1  0
  6  7  1  0
  8  9  1  0
  8 26  2  0
  9 10  1  0
 10 11  2  0
 10 15  1  0
 11 12  1  0
 12 13  2  0
 13 14  1  0
 13 16  1  0
 14 15  2  0
 16 17  1  0
 16 20  2  0
 17 18  1  0
 18 19  2  0
 18 24  1  0
 19 20  1  0
 19 21  1  0
 21 22  2  0
 22 23  1  0
 23 24  2  0
 23 25  1  0
 28 29  1  0
 29 30  2  0
 31 32  2  0
 32 33  1  0
 33 34  2  0
M  END
>  <IDNUMBER>  (87)
L116971

>  <BRUTTO_FORMULA>  (87)
C27H21N3O3S

>  <MOLECULAR_WEIGHT>  (87)
467.548156738281

>  <SALTDATA>  (87)

>  <PLATE>  (87)
2

>  <ROW>  (87)
G

>  <COLUMN>  (87)
2

>  <LIBRARY>  (87)
MyriaScreenII

>  <WEBSITE>  (87)
http://myriascreen.com/

>  <SMILES>  (87)
c12c(n(c(c(c1O)C(Nc1ccc(cc1)c1sc3c(ccc(c3)C)n1)=O)=O)CC=C)cccc2

>  <IUPACNAME>  (87)
(4-hydroxy-2-oxo-1-prop-2-enyl(3-hydroquinolyl))-N-[4-(6-methylbenzothiazol-2- yl)phenyl]carboxamide

>  <N_O>  (87)
6

>  <LIPINSKI>  (87)
3

>  <ROTATION_BONDS>  (87)
4

>  <SOLUBILITY_CALCULATED>  (87)
-6.24206447601318

>  <LOGP>  (87)
7.02483797073364

>  <ACCEPTORS>  (87)
3

>  <DONORS>  (87)
2

$$$$

          12131116032D
http://www.chemnavigator.com
 35 39  0  0  0  0  0  0  0  0999 V2000
   -4.6800   -0.2500    0.0000 C   0  0  0  0  0  0
   -4.6800   -1.2300    0.0000 C   0  0  0  0  0  0
   -3.8300   -1.7200    0.0000 N   0  0  0  0  0  0
   -2.9800   -1.2300    0.0000 C   0  0  0  0  0  0
   -2.9800   -0.2500    0.0000 C   0  0  0  0  0  0
   -3.8300    0.2500    0.0000 C   0  0  0  0  0  0
   -3.8300    1.2300    0.0000 O   0  0  0  0  0  0
   -2.1200    0.2500    0.0000 C   0  0  0  0  0  0
   -1.2800   -0.2500    0.0000 N   0  0  0  0  0  0
   -0.4300    0.2500    0.0000 C   0  0  0  0  0  0
   -0.4300    1.2300    0.0000 C   0  0  0  0  0  0
    0.4200    1.7200    0.0000 C   0  0  0  0  0  0
    1.2700    1.2300    0.0000 C   0  0  0  0  0  0
    1.2700    0.2500    0.0000 C   0  0  0  0  0  0
    0.4200   -0.2500    0.0000 C   0  0  0  0  0  0
    2.1200    1.7200    0.0000 C   0  0  0  0  0  0
    2.9800    1.2300    0.0000 S   0  0  0  0  0  0
    3.8300    1.7200    0.0000 C   0  0  0  0  0  0
    3.8300    2.7000    0.0000 C   0  0  0  0  0  0
    2.1200    2.7000    0.0000 N   0  0  0  0  0  0
    4.6800    3.1900    0.0000 C   0  0  0  0  0  0
    5.5300    2.7000    0.0000 C   0  0  0  0  0  0
    5.5300    1.7200    0.0000 C   0  0  0  0  0  0
    4.6800    1.2300    0.0000 C   0  0  0  0  0  0
    6.3800    1.2300    0.0000 C   0  0  0  0  0  0
   -2.1200    1.2300    0.0000 O   0  0  0  0  0  0
   -2.1200   -1.7200    0.0000 O   0  0  0  0  0  0
   -3.8300   -2.7000    0.0000 C   0  0  0  0  0  0
   -2.9800   -3.1900    0.0000 C   0  0  0  0  0  0
   -2.1200   -2.7000    0.0000 C   0  0  0  0  0  0
   -1.2700   -3.1900    0.0000 C   0  0  0  0  0  0
   -5.5300   -1.7200    0.0000 C   0  0  0  0  0  0
   -6.3800   -1.2300    0.0000 C   0  0  0  0  0  0
   -6.3800   -0.2500    0.0000 C   0  0  0  0  0  0
   -5.5300    0.2500    0.0000 C   0  0  0  0  0  0
  1  2  2  0
  1  6  1  0
  1 35  1  0
  2  3  1  0
  2 32  1  0
  3  4  1  0
  3 28  1  0
  4  5  1  0
  4 27  2  0
  5  6  2  0
  5  8  1  0
  6  7  1  0
  8  9  1  0
  8 26  2  0
  9 10  1  0
 10 11  2  0
 10 15  1  0
 11 12  1  0
 12 13  2  0
 13 14  1  0
 13 16  1  0
 14 15  2  0
 16 17  1  0
 16 20  2  0
 17 18  1  0
 18 19  2  0
 18 24  1  0
 19 20  1  0
 19 21  1  0
 21 22  2  0
 22 23  1  0
 23 24  2  0
 23 25  1  0
 28 29  1  0
 29 30  1  0
 30 31  1  0
 32 33  2  0
 33 34  1  0
 34 35  2  0
M  END
>  <IDNUMBER>  (88)
L117005

>  <BRUTTO_FORMULA>  (88)
C28H25N3O3S

>  <MOLECULAR_WEIGHT>  (88)
483.590911865234

>  <SALTDATA>  (88)

>  <PLATE>  (88)
2

>  <ROW>  (88)
H

>  <COLUMN>  (88)
2

>  <LIBRARY>  (88)
MyriaScreenII

>  <WEBSITE>  (88)
http://myriascreen.com/

>  <SMILES>  (88)
c12c(n(c(c(c1O)C(Nc1ccc(cc1)c1sc3c(ccc(c3)C)n1)=O)=O)CCCC)cccc2

>  <IUPACNAME>  (88)
(1-butyl-4-hydroxy-2-oxo(3-hydroquinolyl))-N-[4-(6-methylbenzothiazol-2-yl)phe nyl]carboxamide

>  <N_O>  (88)
6

>  <LIPINSKI>  (88)
3

>  <ROTATION_BONDS>  (88)
5

>  <SOLUBILITY_CALCULATED>  (88)
-6.54274463653564

>  <LOGP>  (88)
7.71599340438843

>  <ACCEPTORS>  (88)
3

>  <DONORS>  (88)
2

$$$$

          12131116032D
http://www.chemnavigator.com
 25 28  0  0  0  0  0  0  0  0999 V2000
   -3.3800   -0.2400    0.0000 C   0  0  0  0  0  0
   -3.3800   -1.2200    0.0000 C   0  0  0  0  0  0
   -2.5300   -1.7100    0.0000 N   0  0  0  0  0  0
   -1.6900   -1.2200    0.0000 C   0  0  0  0  0  0
   -1.6900   -0.2400    0.0000 C   0  0  0  0  0  0
   -2.5300    0.2400    0.0000 C   0  0  0  0  0  0
   -2.5300    1.2200    0.0000 O   0  0  0  0  0  0
   -0.8400    0.2400    0.0000 C   0  0  0  0  0  0
    0.0000   -0.2400    0.0000 N   0  0  0  0  0  0
    0.8400    0.2400    0.0000 C   0  0  0  0  0  0
    1.6900   -0.2400    0.0000 S   0  0  0  0  0  0
    2.5300    0.2400    0.0000 C   0  0  0  0  0  0
    2.5300    1.2200    0.0000 C   0  0  0  0  0  0
    0.8400    1.2200    0.0000 N   0  0  0  0  0  0
    3.3800    1.7100    0.0000 C   0  0  0  0  0  0
    4.2200    1.2200    0.0000 C   0  0  0  0  0  0
    4.2200    0.2400    0.0000 C   0  0  0  0  0  0
    3.3800   -0.2400    0.0000 C   0  0  0  0  0  0
    5.0600   -0.2400    0.0000 C   0  0  0  0  0  0
   -0.8400    1.2200    0.0000 O   0  0  0  0  0  0
   -0.8400   -1.7100    0.0000 O   0  0  0  0  0  0
   -4.2200   -1.7100    0.0000 C   0  0  0  0  0  0
   -5.0600   -1.2200    0.0000 C   0  0  0  0  0  0
   -5.0600   -0.2400    0.0000 C   0  0  0  0  0  0
   -4.2200    0.2400    0.0000 C   0  0  0  0  0  0
  1  2  2  0
  1  6  1  0
  1 25  1  0
  2  3  1  0
  2 22  1  0
  3  4  1  0
  4  5  1  0
  4 21  2  0
  5  6  2  0
  5  8  1  0
  6  7  1  0
  8  9  1  0
  8 20  2  0
  9 10  1  0
 10 11  1  0
 10 14  2  0
 11 12  1  0
 12 13  2  0
 12 18  1  0
 13 14  1  0
 13 15  1  0
 15 16  2  0
 16 17  1  0
 17 18  2  0
 17 19  1  0
 22 23  2  0
 23 24  1  0
 24 25  2  0
M  END
>  <IDNUMBER>  (89)
L117064

>  <BRUTTO_FORMULA>  (89)
C18H13N3O3S

>  <MOLECULAR_WEIGHT>  (89)
351.385650634766

>  <SALTDATA>  (89)

>  <PLATE>  (89)
2

>  <ROW>  (89)
A

>  <COLUMN>  (89)
3

>  <LIBRARY>  (89)
MyriaScreenII

>  <WEBSITE>  (89)
http://myriascreen.com/

>  <SMILES>  (89)
c12c([nH]c(c(c1O)C(Nc1sc3c(ccc(c3)C)n1)=O)=O)cccc2

>  <IUPACNAME>  (89)
(4-hydroxy-2-oxo(3-hydroquinolyl))-N-(6-methylbenzothiazol-2-yl)carboxamide

>  <N_O>  (89)
6

>  <LIPINSKI>  (89)
4

>  <ROTATION_BONDS>  (89)
2

>  <SOLUBILITY_CALCULATED>  (89)
-4.43698167800903

>  <LOGP>  (89)
3.50752878189087

>  <ACCEPTORS>  (89)
3

>  <DONORS>  (89)
3

$$$$

          12131116032D
http://www.chemnavigator.com
 30 33  0  0  0  0  0  0  0  0999 V2000
   -3.3900    0.4900    0.0000 C   0  0  0  0  0  0
   -3.3900   -0.4900    0.0000 C   0  0  0  0  0  0
   -2.5400   -0.9800    0.0000 N   0  0  0  0  0  0
   -1.6900   -0.4900    0.0000 C   0  0  0  0  0  0
   -1.6900    0.4900    0.0000 C   0  0  0  0  0  0
   -2.5400    0.9800    0.0000 C   0  0  0  0  0  0
   -2.5400    1.9600    0.0000 O   0  0  0  0  0  0
   -0.8500    0.9800    0.0000 C   0  0  0  0  0  0
    0.0000    0.4900    0.0000 N   0  0  0  0  0  0
    0.8500    0.9800    0.0000 C   0  0  0  0  0  0
    1.6900    0.4900    0.0000 S   0  0  0  0  0  0
    2.5400    0.9800    0.0000 C   0  0  0  0  0  0
    2.5400    1.9600    0.0000 C   0  0  0  0  0  0
    0.8500    1.9600    0.0000 N   0  0  0  0  0  0
    3.3900    2.4500    0.0000 C   0  0  0  0  0  0
    4.2400    1.9600    0.0000 C   0  0  0  0  0  0
    4.2400    0.9800    0.0000 C   0  0  0  0  0  0
    3.3900    0.4900    0.0000 C   0  0  0  0  0  0
    5.0800    0.4900    0.0000 C   0  0  0  0  0  0
   -0.8500    1.9600    0.0000 O   0  0  0  0  0  0
   -0.8500   -0.9800    0.0000 O   0  0  0  0  0  0
   -2.5400   -1.9600    0.0000 C   0  0  0  0  0  0
   -1.6900   -2.4500    0.0000 C   0  0  0  0  0  0
   -0.8500   -1.9600    0.0000 C   0  0  0  0  0  0
    0.0000   -2.4500    0.0000 C   0  0  0  0  0  0
    0.8500   -1.9600    0.0000 C   0  0  0  0  0  0
   -4.2400   -0.9800    0.0000 C   0  0  0  0  0  0
   -5.0800   -0.4900    0.0000 C   0  0  0  0  0  0
   -5.0800    0.4900    0.0000 C   0  0  0  0  0  0
   -4.2400    0.9800    0.0000 C   0  0  0  0  0  0
  1  2  2  0
  1  6  1  0
  1 30  1  0
  2  3  1  0
  2 27  1  0
  3  4  1  0
  3 22  1  0
  4  5  1  0
  4 21  2  0
  5  6  2  0
  5  8  1  0
  6  7  1  0
  8  9  1  0
  8 20  2  0
  9 10  1  0
 10 11  1  0
 10 14  2  0
 11 12  1  0
 12 13  2  0
 12 18  1  0
 13 14  1  0
 13 15  1  0
 15 16  2  0
 16 17  1  0
 17 18  2  0
 17 19  1  0
 22 23  1  0
 23 24  1  0
 24 25  1  0
 25 26  1  0
 27 28  2  0
 28 29  1  0
 29 30  2  0
M  END
>  <IDNUMBER>  (90)
L117110

>  <BRUTTO_FORMULA>  (90)
C23H23N3O3S

>  <MOLECULAR_WEIGHT>  (90)
421.520050048828

>  <SALTDATA>  (90)

>  <PLATE>  (90)
2

>  <ROW>  (90)
B

>  <COLUMN>  (90)
3

>  <LIBRARY>  (90)
MyriaScreenII

>  <WEBSITE>  (90)
http://myriascreen.com/

>  <SMILES>  (90)
c12c(n(c(c(c1O)C(Nc1sc3c(ccc(c3)C)n1)=O)=O)CCCCC)cccc2

>  <IUPACNAME>  (90)
(4-hydroxy-2-oxo-1-pentyl(3-hydroquinolyl))-N-(6-methylbenzothiazol-2-yl)carbo xamide

>  <N_O>  (90)
6

>  <LIPINSKI>  (90)
4

>  <ROTATION_BONDS>  (90)
6

>  <SOLUBILITY_CALCULATED>  (90)
-5.70429944992065

>  <LOGP>  (90)
5.95032691955566

>  <ACCEPTORS>  (90)
3

>  <DONORS>  (90)
2

$$$$

          12131116032D
http://www.chemnavigator.com
 30 33  0  0  0  0  0  0  0  0999 V2000
   -3.3900    0.7300    0.0000 C   0  0  0  0  0  0
   -3.3900   -0.2400    0.0000 C   0  0  0  0  0  0
   -2.5400   -0.7300    0.0000 N   0  0  0  0  0  0
   -1.6900   -0.2400    0.0000 C   0  0  0  0  0  0
   -1.6900    0.7300    0.0000 C   0  0  0  0  0  0
   -2.5400    1.2200    0.0000 C   0  0  0  0  0  0
   -2.5400    2.2000    0.0000 O   0  0  0  0  0  0
   -0.8500    1.2200    0.0000 C   0  0  0  0  0  0
    0.0000    0.7300    0.0000 N   0  0  0  0  0  0
    0.8500    1.2200    0.0000 C   0  0  0  0  0  0
    1.6900    0.7300    0.0000 S   0  0  0  0  0  0
    2.5400    1.2200    0.0000 C   0  0  0  0  0  0
    2.5400    2.2000    0.0000 C   0  0  0  0  0  0
    0.8500    2.2000    0.0000 N   0  0  0  0  0  0
    3.3900    2.6900    0.0000 C   0  0  0  0  0  0
    4.2400    2.2000    0.0000 C   0  0  0  0  0  0
    4.2400    1.2200    0.0000 C   0  0  0  0  0  0
    3.3900    0.7300    0.0000 C   0  0  0  0  0  0
    5.0800    0.7300    0.0000 C   0  0  0  0  0  0
   -0.8500    2.2000    0.0000 O   0  0  0  0  0  0
   -0.8500   -0.7300    0.0000 O   0  0  0  0  0  0
   -2.5400   -1.7100    0.0000 C   0  0  0  0  0  0
   -1.6900   -2.2000    0.0000 C   0  0  0  0  0  0
   -0.8500   -1.7100    0.0000 C   0  0  0  0  0  0
    0.0000   -2.2000    0.0000 C   0  0  0  0  0  0
   -0.8500   -2.6900    0.0000 C   0  0  0  0  0  0
   -4.2400   -0.7300    0.0000 C   0  0  0  0  0  0
   -5.0800   -0.2400    0.0000 C   0  0  0  0  0  0
   -5.0800    0.7300    0.0000 C   0  0  0  0  0  0
   -4.2400    1.2200    0.0000 C   0  0  0  0  0  0
  1  2  2  0
  1  6  1  0
  1 30  1  0
  2  3  1  0
  2 27  1  0
  3  4  1  0
  3 22  1  0
  4  5  1  0
  4 21  2  0
  5  6  2  0
  5  8  1  0
  6  7  1  0
  8  9  1  0
  8 20  2  0
  9 10  1  0
 10 11  1  0
 10 14  2  0
 11 12  1  0
 12 13  2  0
 12 18  1  0
 13 14  1  0
 13 15  1  0
 15 16  2  0
 16 17  1  0
 17 18  2  0
 17 19  1  0
 22 23  1  0
 23 24  1  0
 24 25  1  0
 24 26  1  0
 27 28  2  0
 28 29  1  0
 29 30  2  0
M  END
>  <IDNUMBER>  (91)
L117129

>  <BRUTTO_FORMULA>  (91)
C23H23N3O3S

>  <MOLECULAR_WEIGHT>  (91)
421.520050048828

>  <SALTDATA>  (91)

>  <PLATE>  (91)
2

>  <ROW>  (91)
C

>  <COLUMN>  (91)
3

>  <LIBRARY>  (91)
MyriaScreenII

>  <WEBSITE>  (91)
http://myriascreen.com/

>  <SMILES>  (91)
c12c(n(c(c(c1O)C(Nc1sc3c(ccc(c3)C)n1)=O)=O)CCC(C)C)cccc2

>  <IUPACNAME>  (91)
[4-hydroxy-1-(3-methylbutyl)-2-oxo(3-hydroquinolyl)]-N-(6-methylbenzothiazol-2 -yl)carboxamide

>  <N_O>  (91)
6

>  <LIPINSKI>  (91)
4

>  <ROTATION_BONDS>  (91)
5

>  <SOLUBILITY_CALCULATED>  (91)
-5.70427989959717

>  <LOGP>  (91)
5.95030736923218

>  <ACCEPTORS>  (91)
3

>  <DONORS>  (91)
2

$$$$

          12131116032D
http://www.chemnavigator.com
 31 34  0  0  0  0  0  0  0  0999 V2000
   -3.3900    0.4900    0.0000 C   0  0  0  0  0  0
   -3.3900   -0.4900    0.0000 C   0  0  0  0  0  0
   -2.5400   -0.9800    0.0000 N   0  0  0  0  0  0
   -1.7000   -0.4900    0.0000 C   0  0  0  0  0  0
   -1.7000    0.4900    0.0000 C   0  0  0  0  0  0
   -2.5400    0.9800    0.0000 C   0  0  0  0  0  0
   -2.5400    1.9600    0.0000 O   0  0  0  0  0  0
   -0.8500    0.9800    0.0000 C   0  0  0  0  0  0
    0.0000    0.4900    0.0000 N   0  0  0  0  0  0
    0.8500    0.9800    0.0000 C   0  0  0  0  0  0
    1.7000    0.4900    0.0000 S   0  0  0  0  0  0
    2.5400    0.9800    0.0000 C   0  0  0  0  0  0
    2.5400    1.9600    0.0000 C   0  0  0  0  0  0
    0.8500    1.9600    0.0000 N   0  0  0  0  0  0
    3.3900    2.4500    0.0000 C   0  0  0  0  0  0
    4.2400    1.9600    0.0000 C   0  0  0  0  0  0
    4.2400    0.9800    0.0000 C   0  0  0  0  0  0
    3.3900    0.4900    0.0000 C   0  0  0  0  0  0
    5.0900    0.4900    0.0000 C   0  0  0  0  0  0
   -0.8500    1.9600    0.0000 O   0  0  0  0  0  0
   -0.8500   -0.9800    0.0000 O   0  0  0  0  0  0
   -2.5400   -1.9600    0.0000 C   0  0  0  0  0  0
   -1.7000   -2.4500    0.0000 C   0  0  0  0  0  0
   -0.8500   -1.9600    0.0000 C   0  0  0  0  0  0
    0.0000   -2.4500    0.0000 C   0  0  0  0  0  0
    0.8500   -1.9600    0.0000 C   0  0  0  0  0  0
    1.7000   -2.4500    0.0000 C   0  0  0  0  0  0
   -4.2400   -0.9800    0.0000 C   0  0  0  0  0  0
   -5.0900   -0.4900    0.0000 C   0  0  0  0  0  0
   -5.0900    0.4900    0.0000 C   0  0  0  0  0  0
   -4.2400    0.9800    0.0000 C   0  0  0  0  0  0
  1  2  2  0
  1  6  1  0
  1 31  1  0
  2  3  1  0
  2 28  1  0
  3  4  1  0
  3 22  1  0
  4  5  1  0
  4 21  2  0
  5  6  2  0
  5  8  1  0
  6  7  1  0
  8  9  1  0
  8 20  2  0
  9 10  1  0
 10 11  1  0
 10 14  2  0
 11 12  1  0
 12 13  2  0
 12 18  1  0
 13 14  1  0
 13 15  1  0
 15 16  2  0
 16 17  1  0
 17 18  2  0
 17 19  1  0
 22 23  1  0
 23 24  1  0
 24 25  1  0
 25 26  1  0
 26 27  1  0
 28 29  2  0
 29 30  1  0
 30 31  2  0
M  END
>  <IDNUMBER>  (92)
L117137

>  <BRUTTO_FORMULA>  (92)
C24H25N3O3S

>  <MOLECULAR_WEIGHT>  (92)
435.546905517578

>  <SALTDATA>  (92)

>  <PLATE>  (92)
2

>  <ROW>  (92)
D

>  <COLUMN>  (92)
3

>  <LIBRARY>  (92)
MyriaScreenII

>  <WEBSITE>  (92)
http://myriascreen.com/

>  <SMILES>  (92)
c12c(n(c(c(c1O)C(Nc1sc3c(ccc(c3)C)n1)=O)=O)CCCCCC)cccc2

>  <IUPACNAME>  (92)
(1-hexyl-4-hydroxy-2-oxo(3-hydroquinolyl))-N-(6-methylbenzothiazol-2-yl)carbox amide

>  <N_O>  (92)
6

>  <LIPINSKI>  (92)
3

>  <ROTATION_BONDS>  (92)
7

>  <SOLUBILITY_CALCULATED>  (92)
-5.93532705307007

>  <LOGP>  (92)
6.44743013381958

>  <ACCEPTORS>  (92)
3

>  <DONORS>  (92)
2

$$$$

          12131116032D
http://www.chemnavigator.com
 25 28  0  0  0  0  0  0  0  0999 V2000
   -3.3800   -0.2400    0.0000 C   0  0  0  0  0  0
   -3.3800   -1.2200    0.0000 C   0  0  0  0  0  0
   -2.5300   -1.7100    0.0000 N   0  0  0  0  0  0
   -1.6900   -1.2200    0.0000 C   0  0  0  0  0  0
   -1.6900   -0.2400    0.0000 C   0  0  0  0  0  0
   -2.5300    0.2400    0.0000 C   0  0  0  0  0  0
   -2.5300    1.2200    0.0000 O   0  0  0  0  0  0
   -0.8400    0.2400    0.0000 C   0  0  0  0  0  0
    0.0000   -0.2400    0.0000 N   0  0  0  0  0  0
    0.8400    0.2400    0.0000 C   0  0  0  0  0  0
    1.6900   -0.2400    0.0000 S   0  0  0  0  0  0
    2.5300    0.2400    0.0000 C   0  0  0  0  0  0
    2.5300    1.2200    0.0000 C   0  0  0  0  0  0
    0.8400    1.2200    0.0000 N   0  0  0  0  0  0
    3.3800    1.7100    0.0000 C   0  0  0  0  0  0
    4.2200    1.2200    0.0000 C   0  0  0  0  0  0
    4.2200    0.2400    0.0000 C   0  0  0  0  0  0
    3.3800   -0.2400    0.0000 C   0  0  0  0  0  0
    5.0600   -0.2400    0.0000 F   0  0  0  0  0  0
   -0.8400    1.2200    0.0000 O   0  0  0  0  0  0
   -0.8400   -1.7100    0.0000 O   0  0  0  0  0  0
   -4.2200   -1.7100    0.0000 C   0  0  0  0  0  0
   -5.0600   -1.2200    0.0000 C   0  0  0  0  0  0
   -5.0600   -0.2400    0.0000 C   0  0  0  0  0  0
   -4.2200    0.2400    0.0000 C   0  0  0  0  0  0
  1  2  2  0
  1  6  1  0
  1 25  1  0
  2  3  1  0
  2 22  1  0
  3  4  1  0
  4  5  1  0
  4 21  2  0
  5  6  2  0
  5  8  1  0
  6  7  1  0
  8  9  1  0
  8 20  2  0
  9 10  1  0
 10 11  1  0
 10 14  2  0
 11 12  1  0
 12 13  2  0
 12 18  1  0
 13 14  1  0
 13 15  1  0
 15 16  2  0
 16 17  1  0
 17 18  2  0
 17 19  1  0
 22 23  2  0
 23 24  1  0
 24 25  2  0
M  END
>  <IDNUMBER>  (93)
L117161

>  <BRUTTO_FORMULA>  (93)
C17H10FN3O3S

>  <MOLECULAR_WEIGHT>  (93)
355.349212646484

>  <SALTDATA>  (93)

>  <PLATE>  (93)
2

>  <ROW>  (93)
E

>  <COLUMN>  (93)
3

>  <LIBRARY>  (93)
MyriaScreenII

>  <WEBSITE>  (93)
http://myriascreen.com/

>  <SMILES>  (93)
c12c([nH]c(c(c1O)C(Nc1sc3c(ccc(c3)F)n1)=O)=O)cccc2

>  <IUPACNAME>  (93)
N-(6-fluorobenzothiazol-2-yl)(4-hydroxy-2-oxo(3-hydroquinolyl))carboxamide

>  <N_O>  (93)
6

>  <LIPINSKI>  (93)
4

>  <ROTATION_BONDS>  (93)
2

>  <SOLUBILITY_CALCULATED>  (93)
-4.20159721374512

>  <LOGP>  (93)
2.9463803768158

>  <ACCEPTORS>  (93)
3

>  <DONORS>  (93)
3

$$$$

          12131116032D
http://www.chemnavigator.com
 26 29  0  0  0  0  0  0  0  0999 V2000
   -3.3800    0.2400    0.0000 C   0  0  0  0  0  0
   -3.3800   -0.7300    0.0000 C   0  0  0  0  0  0
   -2.5300   -1.2200    0.0000 N   0  0  0  0  0  0
   -1.6900   -0.7300    0.0000 C   0  0  0  0  0  0
   -1.6900    0.2400    0.0000 C   0  0  0  0  0  0
   -2.5300    0.7300    0.0000 C   0  0  0  0  0  0
   -2.5300    1.7100    0.0000 O   0  0  0  0  0  0
   -0.8400    0.7300    0.0000 C   0  0  0  0  0  0
    0.0000    0.2400    0.0000 N   0  0  0  0  0  0
    0.8400    0.7300    0.0000 C   0  0  0  0  0  0
    1.6900    0.2400    0.0000 S   0  0  0  0  0  0
    2.5300    0.7300    0.0000 C   0  0  0  0  0  0
    2.5300    1.7100    0.0000 C   0  0  0  0  0  0
    0.8400    1.7100    0.0000 N   0  0  0  0  0  0
    3.3800    2.1900    0.0000 C   0  0  0  0  0  0
    4.2200    1.7100    0.0000 C   0  0  0  0  0  0
    4.2200    0.7300    0.0000 C   0  0  0  0  0  0
    3.3800    0.2400    0.0000 C   0  0  0  0  0  0
    5.0700    0.2400    0.0000 F   0  0  0  0  0  0
   -0.8400    1.7100    0.0000 O   0  0  0  0  0  0
   -0.8400   -1.2200    0.0000 O   0  0  0  0  0  0
   -2.5300   -2.1900    0.0000 C   0  0  0  0  0  0
   -4.2200   -1.2200    0.0000 C   0  0  0  0  0  0
   -5.0700   -0.7300    0.0000 C   0  0  0  0  0  0
   -5.0700    0.2400    0.0000 C   0  0  0  0  0  0
   -4.2200    0.7300    0.0000 C   0  0  0  0  0  0
  1  2  2  0
  1  6  1  0
  1 26  1  0
  2  3  1  0
  2 23  1  0
  3  4  1  0
  3 22  1  0
  4  5  1  0
  4 21  2  0
  5  6  2  0
  5  8  1  0
  6  7  1  0
  8  9  1  0
  8 20  2  0
  9 10  1  0
 10 11  1  0
 10 14  2  0
 11 12  1  0
 12 13  2  0
 12 18  1  0
 13 14  1  0
 13 15  1  0
 15 16  2  0
 16 17  1  0
 17 18  2  0
 17 19  1  0
 23 24  2  0
 24 25  1  0
 25 26  2  0
M  END
>  <IDNUMBER>  (94)
L117188

>  <BRUTTO_FORMULA>  (94)
C18H12FN3O3S

>  <MOLECULAR_WEIGHT>  (94)
369.376098632813

>  <SALTDATA>  (94)

>  <PLATE>  (94)
2

>  <ROW>  (94)
F

>  <COLUMN>  (94)
3

>  <LIBRARY>  (94)
MyriaScreenII

>  <WEBSITE>  (94)
http://myriascreen.com/

>  <SMILES>  (94)
c12c(n(c(c(c1O)C(Nc1sc3c(ccc(c3)F)n1)=O)=O)C)cccc2

>  <IUPACNAME>  (94)
N-(6-fluorobenzothiazol-2-yl)(4-hydroxy-1-methyl-2-oxo(3-hydroquinolyl))carbox amide

>  <N_O>  (94)
6

>  <LIPINSKI>  (94)
4

>  <ROTATION_BONDS>  (94)
2

>  <SOLUBILITY_CALCULATED>  (94)
-4.54531240463257

>  <LOGP>  (94)
3.40127372741699

>  <ACCEPTORS>  (94)
3

>  <DONORS>  (94)
2

$$$$

          12131116032D
http://www.chemnavigator.com
 28 31  0  0  0  0  0  0  0  0999 V2000
   -3.3800    0.4900    0.0000 C   0  0  0  0  0  0
   -3.3800   -0.4900    0.0000 C   0  0  0  0  0  0
   -2.5400   -0.9800    0.0000 N   0  0  0  0  0  0
   -1.6900   -0.4900    0.0000 C   0  0  0  0  0  0
   -1.6900    0.4900    0.0000 C   0  0  0  0  0  0
   -2.5400    0.9800    0.0000 C   0  0  0  0  0  0
   -2.5400    1.9500    0.0000 O   0  0  0  0  0  0
   -0.8500    0.9800    0.0000 C   0  0  0  0  0  0
    0.0000    0.4900    0.0000 N   0  0  0  0  0  0
    0.8500    0.9800    0.0000 C   0  0  0  0  0  0
    1.6900    0.4900    0.0000 S   0  0  0  0  0  0
    2.5400    0.9800    0.0000 C   0  0  0  0  0  0
    2.5400    1.9500    0.0000 C   0  0  0  0  0  0
    0.8500    1.9500    0.0000 N   0  0  0  0  0  0
    3.3800    2.4400    0.0000 C   0  0  0  0  0  0
    4.2300    1.9500    0.0000 C   0  0  0  0  0  0
    4.2300    0.9800    0.0000 C   0  0  0  0  0  0
    3.3800    0.4900    0.0000 C   0  0  0  0  0  0
    5.0800    0.4900    0.0000 F   0  0  0  0  0  0
   -0.8500    1.9500    0.0000 O   0  0  0  0  0  0
   -0.8500   -0.9800    0.0000 O   0  0  0  0  0  0
   -2.5400   -1.9500    0.0000 C   0  0  0  0  0  0
   -1.6900   -2.4400    0.0000 C   0  0  0  0  0  0
   -0.8500   -1.9500    0.0000 C   0  0  0  0  0  0
   -4.2300   -0.9800    0.0000 C   0  0  0  0  0  0
   -5.0800   -0.4900    0.0000 C   0  0  0  0  0  0
   -5.0800    0.4900    0.0000 C   0  0  0  0  0  0
   -4.2300    0.9800    0.0000 C   0  0  0  0  0  0
  1  2  2  0
  1  6  1  0
  1 28  1  0
  2  3  1  0
  2 25  1  0
  3  4  1  0
  3 22  1  0
  4  5  1  0
  4 21  2  0
  5  6  2  0
  5  8  1  0
  6  7  1  0
  8  9  1  0
  8 20  2  0
  9 10  1  0
 10 11  1  0
 10 14  2  0
 11 12  1  0
 12 13  2  0
 12 18  1  0
 13 14  1  0
 13 15  1  0
 15 16  2  0
 16 17  1  0
 17 18  2  0
 17 19  1  0
 22 23  1  0
 23 24  1  0
 25 26  2  0
 26 27  1  0
 27 28  2  0
M  END
>  <IDNUMBER>  (95)
L117196

>  <BRUTTO_FORMULA>  (95)
C20H16FN3O3S

>  <MOLECULAR_WEIGHT>  (95)
397.429870605469

>  <SALTDATA>  (95)

>  <PLATE>  (95)
2

>  <ROW>  (95)
G

>  <COLUMN>  (95)
3

>  <LIBRARY>  (95)
MyriaScreenII

>  <WEBSITE>  (95)
http://myriascreen.com/

>  <SMILES>  (95)
c12c(n(c(c(c1O)C(Nc1sc3c(ccc(c3)F)n1)=O)=O)CCC)cccc2

>  <IUPACNAME>  (95)
N-(6-fluorobenzothiazol-2-yl)(4-hydroxy-2-oxo-1-propyl(3-hydroquinolyl))carbox amide

>  <N_O>  (95)
6

>  <LIPINSKI>  (95)
4

>  <ROTATION_BONDS>  (95)
4

>  <SOLUBILITY_CALCULATED>  (95)
-5.00689077377319

>  <LOGP>  (95)
4.39500331878662

>  <ACCEPTORS>  (95)
3

>  <DONORS>  (95)
2

$$$$

          12131116032D
http://www.chemnavigator.com
 29 32  0  0  0  0  0  0  0  0999 V2000
   -3.3900    0.4900    0.0000 C   0  0  0  0  0  0
   -3.3900   -0.4900    0.0000 C   0  0  0  0  0  0
   -2.5400   -0.9800    0.0000 N   0  0  0  0  0  0
   -1.6900   -0.4900    0.0000 C   0  0  0  0  0  0
   -1.6900    0.4900    0.0000 C   0  0  0  0  0  0
   -2.5400    0.9800    0.0000 C   0  0  0  0  0  0
   -2.5400    1.9600    0.0000 O   0  0  0  0  0  0
   -0.8500    0.9800    0.0000 C   0  0  0  0  0  0
    0.0000    0.4900    0.0000 N   0  0  0  0  0  0
    0.8500    0.9800    0.0000 C   0  0  0  0  0  0
    1.6900    0.4900    0.0000 S   0  0  0  0  0  0
    2.5400    0.9800    0.0000 C   0  0  0  0  0  0
    2.5400    1.9600    0.0000 C   0  0  0  0  0  0
    0.8500    1.9600    0.0000 N   0  0  0  0  0  0
    3.3900    2.4400    0.0000 C   0  0  0  0  0  0
    4.2300    1.9600    0.0000 C   0  0  0  0  0  0
    4.2300    0.9800    0.0000 C   0  0  0  0  0  0
    3.3900    0.4900    0.0000 C   0  0  0  0  0  0
    5.0800    0.4900    0.0000 F   0  0  0  0  0  0
   -0.8500    1.9600    0.0000 O   0  0  0  0  0  0
   -0.8500   -0.9800    0.0000 O   0  0  0  0  0  0
   -2.5400   -1.9600    0.0000 C   0  0  0  0  0  0
   -1.6900   -2.4400    0.0000 C   0  0  0  0  0  0
   -0.8500   -1.9600    0.0000 C   0  0  0  0  0  0
    0.0000   -2.4400    0.0000 C   0  0  0  0  0  0
   -4.2300   -0.9800    0.0000 C   0  0  0  0  0  0
   -5.0800   -0.4900    0.0000 C   0  0  0  0  0  0
   -5.0800    0.4900    0.0000 C   0  0  0  0  0  0
   -4.2300    0.9800    0.0000 C   0  0  0  0  0  0
  1  2  2  0
  1  6  1  0
  1 29  1  0
  2  3  1  0
  2 26  1  0
  3  4  1  0
  3 22  1  0
  4  5  1  0
  4 21  2  0
  5  6  2  0
  5  8  1  0
  6  7  1  0
  8  9  1  0
  8 20  2  0
  9 10  1  0
 10 11  1  0
 10 14  2  0
 11 12  1  0
 12 13  2  0
 12 18  1  0
 13 14  1  0
 13 15  1  0
 15 16  2  0
 16 17  1  0
 17 18  2  0
 17 19  1  0
 22 23  1  0
 23 24  1  0
 24 25  1  0
 26 27  2  0
 27 28  1  0
 28 29  2  0
M  END
>  <IDNUMBER>  (96)
L117218

>  <BRUTTO_FORMULA>  (96)
C21H18FN3O3S

>  <MOLECULAR_WEIGHT>  (96)
411.456756591797

>  <SALTDATA>  (96)

>  <PLATE>  (96)
2

>  <ROW>  (96)
H

>  <COLUMN>  (96)
3

>  <LIBRARY>  (96)
MyriaScreenII

>  <WEBSITE>  (96)
http://myriascreen.com/

>  <SMILES>  (96)
c12c(n(c(c(c1O)C(Nc1sc3c(ccc(c3)F)n1)=O)=O)CCCC)cccc2

>  <IUPACNAME>  (96)
(1-butyl-4-hydroxy-2-oxo(3-hydroquinolyl))-N-(6-fluorobenzothiazol-2-yl)carbox amide

>  <N_O>  (96)
6

>  <LIPINSKI>  (96)
4

>  <ROTATION_BONDS>  (96)
5

>  <SOLUBILITY_CALCULATED>  (96)
-5.23789310455322

>  <LOGP>  (96)
4.89208078384399

>  <ACCEPTORS>  (96)
3

>  <DONORS>  (96)
2

$$$$

          12131116032D
http://www.chemnavigator.com
 31 34  0  0  0  0  0  0  0  0999 V2000
   -3.3900    0.4900    0.0000 C   0  0  0  0  0  0
   -3.3900   -0.4900    0.0000 C   0  0  0  0  0  0
   -2.5400   -0.9800    0.0000 N   0  0  0  0  0  0
   -1.7000   -0.4900    0.0000 C   0  0  0  0  0  0
   -1.7000    0.4900    0.0000 C   0  0  0  0  0  0
   -2.5400    0.9800    0.0000 C   0  0  0  0  0  0
   -2.5400    1.9600    0.0000 O   0  0  0  0  0  0
   -0.8500    0.9800    0.0000 C   0  0  0  0  0  0
    0.0000    0.4900    0.0000 N   0  0  0  0  0  0
    0.8500    0.9800    0.0000 C   0  0  0  0  0  0
    1.7000    0.4900    0.0000 S   0  0  0  0  0  0
    2.5400    0.9800    0.0000 C   0  0  0  0  0  0
    2.5400    1.9600    0.0000 C   0  0  0  0  0  0
    0.8500    1.9600    0.0000 N   0  0  0  0  0  0
    3.3900    2.4500    0.0000 C   0  0  0  0  0  0
    4.2400    1.9600    0.0000 C   0  0  0  0  0  0
    4.2400    0.9800    0.0000 C   0  0  0  0  0  0
    3.3900    0.4900    0.0000 C   0  0  0  0  0  0
    5.0900    0.4900    0.0000 F   0  0  0  0  0  0
   -0.8500    1.9600    0.0000 O   0  0  0  0  0  0
   -0.8500   -0.9800    0.0000 O   0  0  0  0  0  0
   -2.5400   -1.9600    0.0000 C   0  0  0  0  0  0
   -1.7000   -2.4500    0.0000 C   0  0  0  0  0  0
   -0.8500   -1.9600    0.0000 C   0  0  0  0  0  0
    0.0000   -2.4500    0.0000 C   0  0  0  0  0  0
    0.8500   -1.9600    0.0000 C   0  0  0  0  0  0
    1.7000   -2.4500    0.0000 C   0  0  0  0  0  0
   -4.2400   -0.9800    0.0000 C   0  0  0  0  0  0
   -5.0900   -0.4900    0.0000 C   0  0  0  0  0  0
   -5.0900    0.4900    0.0000 C   0  0  0  0  0  0
   -4.2400    0.9800    0.0000 C   0  0  0  0  0  0
  1  2  2  0
  1  6  1  0
  1 31  1  0
  2  3  1  0
  2 28  1  0
  3  4  1  0
  3 22  1  0
  4  5  1  0
  4 21  2  0
  5  6  2  0
  5  8  1  0
  6  7  1  0
  8  9  1  0
  8 20  2  0
  9 10  1  0
 10 11  1  0
 10 14  2  0
 11 12  1  0
 12 13  2  0
 12 18  1  0
 13 14  1  0
 13 15  1  0
 15 16  2  0
 16 17  1  0
 17 18  2  0
 17 19  1  0
 22 23  1  0
 23 24  1  0
 24 25  1  0
 25 26  1  0
 26 27  1  0
 28 29  2  0
 29 30  1  0
 30 31  2  0
M  END
>  <IDNUMBER>  (97)
L117250

>  <BRUTTO_FORMULA>  (97)
C23H22FN3O3S

>  <MOLECULAR_WEIGHT>  (97)
439.510498046875

>  <SALTDATA>  (97)

>  <PLATE>  (97)
2

>  <ROW>  (97)
A

>  <COLUMN>  (97)
4

>  <LIBRARY>  (97)
MyriaScreenII

>  <WEBSITE>  (97)
http://myriascreen.com/

>  <SMILES>  (97)
c12c(n(c(c(c1O)C(Nc1sc3c(ccc(c3)F)n1)=O)=O)CCCCCC)cccc2

>  <IUPACNAME>  (97)
N-(6-fluorobenzothiazol-2-yl)(1-hexyl-4-hydroxy-2-oxo(3-hydroquinolyl))carboxa mide

>  <N_O>  (97)
6

>  <LIPINSKI>  (97)
4

>  <ROTATION_BONDS>  (97)
7

>  <SOLUBILITY_CALCULATED>  (97)
-5.69994306564331

>  <LOGP>  (97)
5.88628196716309

>  <ACCEPTORS>  (97)
3

>  <DONORS>  (97)
2

$$$$

          12131116032D
http://www.chemnavigator.com
 25 27  0  0  0  0  0  0  0  0999 V2000
   -2.1700    0.5000    0.0000 C   0  0  0  0  0  0
   -2.1700   -0.5000    0.0000 C   0  0  0  0  0  0
   -1.3000   -1.0000    0.0000 N   0  0  0  0  0  0
   -0.4300   -0.5000    0.0000 C   0  0  0  0  0  0
   -0.4300    0.5000    0.0000 C   0  0  0  0  0  0
   -1.3000    1.0000    0.0000 C   0  0  0  0  0  0
   -1.3000    2.0000    0.0000 O   0  0  0  0  0  0
    0.4300    1.0000    0.0000 C   0  0  0  0  0  0
    1.3000    0.5000    0.0000 N   0  0  0  0  0  0
    2.1700    1.0000    0.0000 C   0  0  0  0  0  0
    3.0300    0.5000    0.0000 C   0  0  0  0  0  0
    3.9000    1.0000    0.0000 C   0  0  0  0  0  0
    3.9000    2.0000    0.0000 C   0  0  0  0  0  0
    3.0300    2.5000    0.0000 C   0  0  0  0  0  0
    2.1700    2.0000    0.0000 C   0  0  0  0  0  0
    1.3000    2.5000    0.0000 C   0  0  0  0  0  0
    3.0300   -0.5000    0.0000 C   0  0  0  0  0  0
    0.4300    2.0000    0.0000 O   0  0  0  0  0  0
    0.4300   -1.0000    0.0000 O   0  0  0  0  0  0
   -1.3000   -2.0000    0.0000 C   0  0  0  0  0  0
   -0.4300   -2.5000    0.0000 C   0  0  0  0  0  0
   -3.0300   -1.0000    0.0000 C   0  0  0  0  0  0
   -3.9000   -0.5000    0.0000 C   0  0  0  0  0  0
   -3.9000    0.5000    0.0000 C   0  0  0  0  0  0
   -3.0300    1.0000    0.0000 C   0  0  0  0  0  0
  1  2  2  0
  1  6  1  0
  1 25  1  0
  2  3  1  0
  2 22  1  0
  3  4  1  0
  3 20  1  0
  4  5  1  0
  4 19  2  0
  5  6  2  0
  5  8  1  0
  6  7  1  0
  8  9  1  0
  8 18  2  0
  9 10  1  0
 10 11  2  0
 10 15  1  0
 11 12  1  0
 11 17  1  0
 12 13  2  0
 13 14  1  0
 14 15  2  0
 15 16  1  0
 20 21  1  0
 22 23  2  0
 23 24  1  0
 24 25  2  0
M  END
>  <IDNUMBER>  (98)
L117315

>  <BRUTTO_FORMULA>  (98)
C20H20N2O3

>  <MOLECULAR_WEIGHT>  (98)
336.390472412109

>  <SALTDATA>  (98)

>  <PLATE>  (98)
2

>  <ROW>  (98)
B

>  <COLUMN>  (98)
4

>  <LIBRARY>  (98)
MyriaScreenII

>  <WEBSITE>  (98)
http://myriascreen.com/

>  <SMILES>  (98)
c12c(n(c(c(c1O)C(Nc1c(cccc1C)C)=O)=O)CC)cccc2

>  <IUPACNAME>  (98)
N-(2,6-dimethylphenyl)(1-ethyl-4-hydroxy-2-oxo(3-hydroquinolyl))carboxamide

>  <N_O>  (98)
5

>  <LIPINSKI>  (98)
4

>  <ROTATION_BONDS>  (98)
3

>  <SOLUBILITY_CALCULATED>  (98)
-4.94264268875122

>  <LOGP>  (98)
4.9377555847168

>  <ACCEPTORS>  (98)
3

>  <DONORS>  (98)
2

$$$$

          12131116032D
http://www.chemnavigator.com
 26 28  0  0  0  0  0  0  0  0999 V2000
   -2.1700    0.5000    0.0000 C   0  0  0  0  0  0
   -2.1700   -0.5000    0.0000 C   0  0  0  0  0  0
   -1.3000   -1.0000    0.0000 N   0  0  0  0  0  0
   -0.4300   -0.5000    0.0000 C   0  0  0  0  0  0
   -0.4300    0.5000    0.0000 C   0  0  0  0  0  0
   -1.3000    1.0000    0.0000 C   0  0  0  0  0  0
   -1.3000    2.0000    0.0000 O   0  0  0  0  0  0
    0.4300    1.0000    0.0000 C   0  0  0  0  0  0
    1.3000    0.5000    0.0000 N   0  0  0  0  0  0
    2.1700    1.0000    0.0000 C   0  0  0  0  0  0
    3.0300    0.5000    0.0000 C   0  0  0  0  0  0
    3.9000    1.0000    0.0000 C   0  0  0  0  0  0
    3.9000    2.0000    0.0000 C   0  0  0  0  0  0
    3.0300    2.5000    0.0000 C   0  0  0  0  0  0
    2.1700    2.0000    0.0000 C   0  0  0  0  0  0
    1.3000    2.5000    0.0000 C   0  0  0  0  0  0
    3.0300   -0.5000    0.0000 C   0  0  0  0  0  0
    0.4300    2.0000    0.0000 O   0  0  0  0  0  0
    0.4300   -1.0000    0.0000 O   0  0  0  0  0  0
   -1.3000   -2.0000    0.0000 C   0  0  0  0  0  0
   -0.4300   -2.5000    0.0000 C   0  0  0  0  0  0
    0.4300   -2.0000    0.0000 C   0  0  0  0  0  0
   -3.0300   -1.0000    0.0000 C   0  0  0  0  0  0
   -3.9000   -0.5000    0.0000 C   0  0  0  0  0  0
   -3.9000    0.5000    0.0000 C   0  0  0  0  0  0
   -3.0300    1.0000    0.0000 C   0  0  0  0  0  0
  1  2  2  0
  1  6  1  0
  1 26  1  0
  2  3  1  0
  2 23  1  0
  3  4  1  0
  3 20  1  0
  4  5  1  0
  4 19  2  0
  5  6  2  0
  5  8  1  0
  6  7  1  0
  8  9  1  0
  8 18  2  0
  9 10  1  0
 10 11  2  0
 10 15  1  0
 11 12  1  0
 11 17  1  0
 12 13  2  0
 13 14  1  0
 14 15  2  0
 15 16  1  0
 20 21  1  0
 21 22  2  0
 23 24  2  0
 24 25  1  0
 25 26  2  0
M  END
>  <IDNUMBER>  (99)
L117323

>  <BRUTTO_FORMULA>  (99)
C21H20N2O3

>  <MOLECULAR_WEIGHT>  (99)
348.401489257813

>  <SALTDATA>  (99)

>  <PLATE>  (99)
2

>  <ROW>  (99)
C

>  <COLUMN>  (99)
4

>  <LIBRARY>  (99)
MyriaScreenII

>  <WEBSITE>  (99)
http://myriascreen.com/

>  <SMILES>  (99)
c12c(n(c(c(c1O)C(Nc1c(cccc1C)C)=O)=O)CC=C)cccc2

>  <IUPACNAME>  (99)
N-(2,6-dimethylphenyl)(4-hydroxy-2-oxo-1-prop-2-enyl(3-hydroquinolyl))carboxam ide

>  <N_O>  (99)
5

>  <LIPINSKI>  (99)
4

>  <ROTATION_BONDS>  (99)
4

>  <SOLUBILITY_CALCULATED>  (99)
-5.10390043258667

>  <LOGP>  (99)
5.24068927764893

>  <ACCEPTORS>  (99)
3

>  <DONORS>  (99)
2

$$$$

          12131116032D
http://www.chemnavigator.com
 28 30  0  0  0  0  0  0  0  0999 V2000
   -2.1700    0.7500    0.0000 C   0  0  0  0  0  0
   -2.1600   -0.2500    0.0000 C   0  0  0  0  0  0
   -1.3000   -0.7500    0.0000 N   0  0  0  0  0  0
   -0.4300   -0.2500    0.0000 C   0  0  0  0  0  0
   -0.4300    0.7500    0.0000 C   0  0  0  0  0  0
   -1.3000    1.2500    0.0000 C   0  0  0  0  0  0
   -1.3000    2.2500    0.0000 O   0  0  0  0  0  0
    0.4300    1.2500    0.0000 C   0  0  0  0  0  0
    1.3000    0.7500    0.0000 N   0  0  0  0  0  0
    2.1700    1.2500    0.0000 C   0  0  0  0  0  0
    3.0300    0.7500    0.0000 C   0  0  0  0  0  0
    3.9000    1.2500    0.0000 C   0  0  0  0  0  0
    3.9000    2.2500    0.0000 C   0  0  0  0  0  0
    3.0300    2.7500    0.0000 C   0  0  0  0  0  0
    2.1600    2.2500    0.0000 C   0  0  0  0  0  0
    1.3000    2.7500    0.0000 C   0  0  0  0  0  0
    3.0300   -0.2500    0.0000 C   0  0  0  0  0  0
    0.4300    2.2500    0.0000 O   0  0  0  0  0  0
    0.4300   -0.7500    0.0000 O   0  0  0  0  0  0
   -1.3000   -1.7500    0.0000 C   0  0  0  0  0  0
   -0.4300   -2.2500    0.0000 C   0  0  0  0  0  0
    0.4300   -1.7500    0.0000 C   0  0  0  0  0  0
    1.3000   -2.2500    0.0000 C   0  0  0  0  0  0
    0.4300   -2.7500    0.0000 C   0  0  0  0  0  0
   -3.0300   -0.7500    0.0000 C   0  0  0  0  0  0
   -3.9000   -0.2500    0.0000 C   0  0  0  0  0  0
   -3.9000    0.7500    0.0000 C   0  0  0  0  0  0
   -3.0300    1.2500    0.0000 C   0  0  0  0  0  0
  1  2  2  0
  1  6  1  0
  1 28  1  0
  2  3  1  0
  2 25  1  0
  3  4  1  0
  3 20  1  0
  4  5  1  0
  4 19  2  0
  5  6  2  0
  5  8  1  0
  6  7  1  0
  8  9  1  0
  8 18  2  0
  9 10  1  0
 10 11  2  0
 10 15  1  0
 11 12  1  0
 11 17  1  0
 12 13  2  0
 13 14  1  0
 14 15  2  0
 15 16  1  0
 20 21  1  0
 21 22  1  0
 22 23  1  0
 22 24  1  0
 25 26  2  0
 26 27  1  0
 27 28  2  0
M  END
>  <IDNUMBER>  (100)
L117358

>  <BRUTTO_FORMULA>  (100)
C23H26N2O3

>  <MOLECULAR_WEIGHT>  (100)
378.471130371094

>  <SALTDATA>  (100)

>  <PLATE>  (100)
2

>  <ROW>  (100)
D

>  <COLUMN>  (100)
4

>  <LIBRARY>  (100)
MyriaScreenII

>  <WEBSITE>  (100)
http://myriascreen.com/

>  <SMILES>  (100)
c12c(n(c(c(c1O)C(Nc1c(cccc1C)C)=O)=O)CCC(C)C)cccc2

>  <IUPACNAME>  (100)
N-(2,6-dimethylphenyl)[4-hydroxy-1-(3-methylbutyl)-2-oxo(3-hydroquinolyl)]carb oxamide

>  <N_O>  (100)
5

>  <LIPINSKI>  (100)
3

>  <ROTATION_BONDS>  (100)
5

>  <SOLUBILITY_CALCULATED>  (100)
-5.63558530807495

>  <LOGP>  (100)
6.42892646789551

>  <ACCEPTORS>  (100)
3

>  <DONORS>  (100)
2

$$$$

          12131116032D
http://www.chemnavigator.com
 29 31  0  0  0  0  0  0  0  0999 V2000
   -2.1700    0.5000    0.0000 C   0  0  0  0  0  0
   -2.1600   -0.5000    0.0000 C   0  0  0  0  0  0
   -1.3000   -1.0000    0.0000 N   0  0  0  0  0  0
   -0.4300   -0.5000    0.0000 C   0  0  0  0  0  0
   -0.4300    0.5000    0.0000 C   0  0  0  0  0  0
   -1.3000    1.0000    0.0000 C   0  0  0  0  0  0
   -1.3000    2.0000    0.0000 O   0  0  0  0  0  0
    0.4300    1.0000    0.0000 C   0  0  0  0  0  0
    1.3000    0.5000    0.0000 N   0  0  0  0  0  0
    2.1700    1.0000    0.0000 C   0  0  0  0  0  0
    3.0300    0.5000    0.0000 C   0  0  0  0  0  0
    3.9000    1.0000    0.0000 C   0  0  0  0  0  0
    3.9000    2.0000    0.0000 C   0  0  0  0  0  0
    3.0300    2.5000    0.0000 C   0  0  0  0  0  0
    2.1600    2.0000    0.0000 C   0  0  0  0  0  0
    1.3000    2.5000    0.0000 C   0  0  0  0  0  0
    3.0300   -0.5000    0.0000 C   0  0  0  0  0  0
    0.4300    2.0000    0.0000 O   0  0  0  0  0  0
    0.4300   -1.0000    0.0000 O   0  0  0  0  0  0
   -1.3000   -2.0000    0.0000 C   0  0  0  0  0  0
   -0.4300   -2.5000    0.0000 C   0  0  0  0  0  0
    0.4300   -2.0000    0.0000 C   0  0  0  0  0  0
    1.3000   -2.5000    0.0000 C   0  0  0  0  0  0
    2.1700   -2.0000    0.0000 C   0  0  0  0  0  0
    3.0300   -2.5000    0.0000 C   0  0  0  0  0  0
   -3.0300   -1.0000    0.0000 C   0  0  0  0  0  0
   -3.9000   -0.5000    0.0000 C   0  0  0  0  0  0
   -3.9000    0.5000    0.0000 C   0  0  0  0  0  0
   -3.0300    1.0000    0.0000 C   0  0  0  0  0  0
  1  2  2  0
  1  6  1  0
  1 29  1  0
  2  3  1  0
  2 26  1  0
  3  4  1  0
  3 20  1  0
  4  5  1  0
  4 19  2  0
  5  6  2  0
  5  8  1  0
  6  7  1  0
  8  9  1  0
  8 18  2  0
  9 10  1  0
 10 11  2  0
 10 15  1  0
 11 12  1  0
 11 17  1  0
 12 13  2  0
 13 14  1  0
 14 15  2  0
 15 16  1  0
 20 21  1  0
 21 22  1  0
 22 23  1  0
 23 24  1  0
 24 25  1  0
 26 27  2  0
 27 28  1  0
 28 29  2  0
M  END
>  <IDNUMBER>  (101)
L117374

>  <BRUTTO_FORMULA>  (101)
C24H28N2O3

>  <MOLECULAR_WEIGHT>  (101)
392.497985839844

>  <SALTDATA>  (101)

>  <PLATE>  (101)
2

>  <ROW>  (101)
E

>  <COLUMN>  (101)
4

>  <LIBRARY>  (101)
MyriaScreenII

>  <WEBSITE>  (101)
http://myriascreen.com/

>  <SMILES>  (101)
c12c(n(c(c(c1O)C(Nc1c(cccc1C)C)=O)=O)CCCCCC)cccc2

>  <IUPACNAME>  (101)
N-(2,6-dimethylphenyl)(1-hexyl-4-hydroxy-2-oxo(3-hydroquinolyl))carboxamide

>  <N_O>  (101)
5

>  <LIPINSKI>  (101)
3

>  <ROTATION_BONDS>  (101)
7

>  <SOLUBILITY_CALCULATED>  (101)
-5.86663293838501

>  <LOGP>  (101)
6.92604923248291

>  <ACCEPTORS>  (101)
3

>  <DONORS>  (101)
2

$$$$

          12131116032D
http://www.chemnavigator.com
 20 21  0  0  0  0  0  0  0  0999 V2000
   -3.0300    0.0000    0.0000 C   0  0  0  0  0  0
   -3.0300   -1.0000    0.0000 C   0  0  0  0  0  0
   -2.1700   -1.5000    0.0000 N   0  0  0  0  0  0
   -1.3000   -1.0000    0.0000 C   0  0  0  0  0  0
   -1.3000    0.0000    0.0000 C   0  0  0  0  0  0
   -2.1700    0.5000    0.0000 C   0  0  0  0  0  0
   -2.1700    1.5000    0.0000 O   0  0  0  0  0  0
   -0.4300    0.5000    0.0000 C   0  0  0  0  0  0
    0.4300    0.0000    0.0000 N   0  0  0  0  0  0
    1.3000    0.5000    0.0000 C   0  0  0  0  0  0
    2.1600    0.0000    0.0000 C   0  0  0  0  0  0
    3.0300    0.5000    0.0000 N   0  0  0  0  0  0
    3.9000    0.0000    0.0000 C   0  0  0  0  0  0
    4.7600    0.5000    0.0000 C   0  0  0  0  0  0
   -0.4300    1.5000    0.0000 O   0  0  0  0  0  0
   -0.4300   -1.5000    0.0000 O   0  0  0  0  0  0
   -3.9000   -1.5000    0.0000 C   0  0  0  0  0  0
   -4.7600   -1.0000    0.0000 C   0  0  0  0  0  0
   -4.7600    0.0000    0.0000 C   0  0  0  0  0  0
   -3.9000    0.5000    0.0000 C   0  0  0  0  0  0
  1  2  2  0
  1  6  1  0
  1 20  1  0
  2  3  1  0
  2 17  1  0
  3  4  1  0
  4  5  1  0
  4 16  2  0
  5  6  2  0
  5  8  1  0
  6  7  1  0
  8  9  1  0
  8 15  2  0
  9 10  1  0
 10 11  1  0
 11 12  1  0
 12 13  1  0
 13 14  1  0
 17 18  2  0
 18 19  1  0
 19 20  2  0
M  END
>  <IDNUMBER>  (102)
L117404

>  <BRUTTO_FORMULA>  (102)
C14H17N3O3

>  <MOLECULAR_WEIGHT>  (102)
275.307403564453

>  <SALTDATA>  (102)

>  <PLATE>  (102)
2

>  <ROW>  (102)
F

>  <COLUMN>  (102)
4

>  <LIBRARY>  (102)
MyriaScreenII

>  <WEBSITE>  (102)
http://myriascreen.com/

>  <SMILES>  (102)
c12c([nH]c(c(c1O)C(NCCNCC)=O)=O)cccc2

>  <IUPACNAME>  (102)
N-[2-(ethylamino)ethyl](4-hydroxy-2-oxo(3-hydroquinolyl))carboxamide

>  <N_O>  (102)
6

>  <LIPINSKI>  (102)
4

>  <ROTATION_BONDS>  (102)
6

>  <SOLUBILITY_CALCULATED>  (102)
-3.32297539710999

>  <LOGP>  (102)
1.22334516048431

>  <ACCEPTORS>  (102)
3

>  <DONORS>  (102)
4

$$$$

          12131116032D
http://www.chemnavigator.com
 24 24  0  0  0  0  0  0  0  0999 V2000
   -3.0300    0.7500    0.0000 C   0  0  0  0  0  0
   -3.0300   -0.2500    0.0000 C   0  0  0  0  0  0
   -2.1700   -0.7500    0.0000 N   0  0  0  0  0  0
   -1.3000   -0.2500    0.0000 C   0  0  0  0  0  0
   -1.3000    0.7500    0.0000 C   0  0  0  0  0  0
   -2.1700    1.2500    0.0000 C   0  0  0  0  0  0
   -2.1700    2.2500    0.0000 O   0  0  0  0  0  0
   -0.4300    1.2500    0.0000 C   0  0  0  0  0  0
    0.4300    0.7500    0.0000 N   0  0  0  0  0  0
    1.3000    1.2500    0.0000 C   0  0  0  0  0  0
    2.1600    0.7500    0.0000 C   0  0  0  0  0  0
    3.0300    1.2500    0.0000 N   0  0  0  0  0  0
    3.9000    0.7500    0.0000 C   0  0  0  0  0  0
    4.7600    1.2500    0.0000 C   0  0  0  0  0  0
   -0.4300    2.2500    0.0000 O   0  0  0  0  0  0
   -0.4300   -0.7500    0.0000 O   0  0  0  0  0  0
   -2.1700   -1.7500    0.0000 C   0  0  0  0  0  0
   -1.3000   -2.2500    0.0000 C   0  0  0  0  0  0
   -0.4300   -1.7500    0.0000 C   0  0  0  0  0  0
   -3.9000   -0.7500    0.0000 C   0  0  0  0  0  0
   -4.7600   -0.2500    0.0000 C   0  0  0  0  0  0
   -4.7600    0.7500    0.0000 C   0  0  0  0  0  0
   -3.9000    1.2500    0.0000 C   0  0  0  0  0  0
    1.5400   -0.3700    0.0000 Cl  0  0  0  0  0  0
  1  2  2  0
  1  6  1  0
  1 23  1  0
  2  3  1  0
  2 20  1  0
  3  4  1  0
  3 17  1  0
  4  5  1  0
  4 16  2  0
  5  6  2  0
  5  8  1  0
  6  7  1  0
  8  9  1  0
  8 15  2  0
  9 10  1  0
 10 11  1  0
 11 12  1  0
 12 13  1  0
 13 14  1  0
 17 18  1  0
 18 19  2  0
 20 21  2  0
 21 22  1  0
 22 23  2  0
M  END
>  <IDNUMBER>  (103)
L117420

>  <BRUTTO_FORMULA>  (103)
C17H22ClN3O3

>  <MOLECULAR_WEIGHT>  (103)
351.832794189453

>  <SALTDATA>  (103)

>  <PLATE>  (103)
2

>  <ROW>  (103)
G

>  <COLUMN>  (103)
4

>  <LIBRARY>  (103)
MyriaScreenII

>  <WEBSITE>  (103)
http://myriascreen.com/

>  <SMILES>  (103)
c12c(n(c(c(c1O)C(NCCNCC)=O)=O)CC=C)cccc2.Cl

>  <IUPACNAME>  (103)
N-[2-(ethylamino)ethyl](4-hydroxy-2-oxo-1-prop-2-enyl(3-hydroquinolyl))carboxa mide, chloride

>  <N_O>  (103)
6

>  <LIPINSKI>  (103)
4

>  <ROTATION_BONDS>  (103)
8

>  <SOLUBILITY_CALCULATED>  (103)
-4.3922233581543

>  <LOGP>  (103)
3.20331430435181

>  <ACCEPTORS>  (103)
3

>  <DONORS>  (103)
3

$$$$

          12131116032D
http://www.chemnavigator.com
 29 32  0  0  0  0  0  0  0  0999 V2000
   -3.3900    0.4900    0.0000 C   0  0  0  0  0  0
   -3.3900   -0.4900    0.0000 C   0  0  0  0  0  0
   -2.5400   -0.9800    0.0000 N   0  0  0  0  0  0
   -1.6900   -0.4900    0.0000 C   0  0  0  0  0  0
   -1.6900    0.4900    0.0000 C   0  0  0  0  0  0
   -2.5400    0.9800    0.0000 C   0  0  0  0  0  0
   -2.5400    1.9600    0.0000 O   0  0  0  0  0  0
   -0.8500    0.9800    0.0000 C   0  0  0  0  0  0
    0.0000    0.4900    0.0000 N   0  0  0  0  0  0
    0.8500    0.9800    0.0000 C   0  0  0  0  0  0
    1.6900    0.4900    0.0000 S   0  0  0  0  0  0
    2.5400    0.9800    0.0000 C   0  0  0  0  0  0
    2.5400    1.9600    0.0000 C   0  0  0  0  0  0
    0.8500    1.9600    0.0000 N   0  0  0  0  0  0
    3.3900    2.4400    0.0000 C   0  0  0  0  0  0
    4.2300    1.9600    0.0000 C   0  0  0  0  0  0
    4.2300    0.9800    0.0000 C   0  0  0  0  0  0
    3.3900    0.4900    0.0000 C   0  0  0  0  0  0
    5.0800    0.4900    0.0000 Cl  0  0  0  0  0  0
   -0.8500    1.9600    0.0000 O   0  0  0  0  0  0
   -0.8500   -0.9800    0.0000 O   0  0  0  0  0  0
   -2.5400   -1.9600    0.0000 C   0  0  0  0  0  0
   -1.6900   -2.4400    0.0000 C   0  0  0  0  0  0
   -0.8500   -1.9600    0.0000 C   0  0  0  0  0  0
    0.0000   -2.4400    0.0000 C   0  0  0  0  0  0
   -4.2300   -0.9800    0.0000 C   0  0  0  0  0  0
   -5.0800   -0.4900    0.0000 C   0  0  0  0  0  0
   -5.0800    0.4900    0.0000 C   0  0  0  0  0  0
   -4.2300    0.9800    0.0000 C   0  0  0  0  0  0
  1  2  2  0
  1  6  1  0
  1 29  1  0
  2  3  1  0
  2 26  1  0
  3  4  1  0
  3 22  1  0
  4  5  1  0
  4 21  2  0
  5  6  2  0
  5  8  1  0
  6  7  1  0
  8  9  1  0
  8 20  2  0
  9 10  1  0
 10 11  1  0
 10 14  2  0
 11 12  1  0
 12 13  2  0
 12 18  1  0
 13 14  1  0
 13 15  1  0
 15 16  2  0
 16 17  1  0
 17 18  2  0
 17 19  1  0
 22 23  1  0
 23 24  1  0
 24 25  1  0
 26 27  2  0
 27 28  1  0
 28 29  2  0
M  END
>  <IDNUMBER>  (104)
L117447

>  <BRUTTO_FORMULA>  (104)
C21H18ClN3O3S

>  <MOLECULAR_WEIGHT>  (104)
427.911041259766

>  <SALTDATA>  (104)

>  <PLATE>  (104)
2

>  <ROW>  (104)
H

>  <COLUMN>  (104)
4

>  <LIBRARY>  (104)
MyriaScreenII

>  <WEBSITE>  (104)
http://myriascreen.com/

>  <SMILES>  (104)
c12c(n(c(c(c1O)C(Nc1sc3c(ccc(c3)Cl)n1)=O)=O)CCCC)cccc2

>  <IUPACNAME>  (104)
(1-butyl-4-hydroxy-2-oxo(3-hydroquinolyl))-N-(6-chlorobenzothiazol-2-yl)carbox amide

>  <N_O>  (104)
6

>  <LIPINSKI>  (104)
4

>  <ROTATION_BONDS>  (104)
5

>  <SOLUBILITY_CALCULATED>  (104)
-5.47232961654663

>  <LOGP>  (104)
5.44661998748779

>  <ACCEPTORS>  (104)
3

>  <DONORS>  (104)
2

$$$$

          12131116032D
http://www.chemnavigator.com
 31 34  0  0  0  0  0  0  0  0999 V2000
   -3.3900    0.4900    0.0000 C   0  0  0  0  0  0
   -3.3900   -0.4900    0.0000 C   0  0  0  0  0  0
   -2.5400   -0.9800    0.0000 N   0  0  0  0  0  0
   -1.7000   -0.4900    0.0000 C   0  0  0  0  0  0
   -1.7000    0.4900    0.0000 C   0  0  0  0  0  0
   -2.5400    0.9800    0.0000 C   0  0  0  0  0  0
   -2.5400    1.9600    0.0000 O   0  0  0  0  0  0
   -0.8500    0.9800    0.0000 C   0  0  0  0  0  0
    0.0000    0.4900    0.0000 N   0  0  0  0  0  0
    0.8500    0.9800    0.0000 C   0  0  0  0  0  0
    1.7000    0.4900    0.0000 S   0  0  0  0  0  0
    2.5400    0.9800    0.0000 C   0  0  0  0  0  0
    2.5400    1.9600    0.0000 C   0  0  0  0  0  0
    0.8500    1.9600    0.0000 N   0  0  0  0  0  0
    3.3900    2.4500    0.0000 C   0  0  0  0  0  0
    4.2400    1.9600    0.0000 C   0  0  0  0  0  0
    4.2400    0.9800    0.0000 C   0  0  0  0  0  0
    3.3900    0.4900    0.0000 C   0  0  0  0  0  0
    5.0900    0.4900    0.0000 Cl  0  0  0  0  0  0
   -0.8500    1.9600    0.0000 O   0  0  0  0  0  0
   -0.8500   -0.9800    0.0000 O   0  0  0  0  0  0
   -2.5400   -1.9600    0.0000 C   0  0  0  0  0  0
   -1.7000   -2.4500    0.0000 C   0  0  0  0  0  0
   -0.8500   -1.9600    0.0000 C   0  0  0  0  0  0
    0.0000   -2.4500    0.0000 C   0  0  0  0  0  0
    0.8500   -1.9600    0.0000 C   0  0  0  0  0  0
    1.7000   -2.4500    0.0000 C   0  0  0  0  0  0
   -4.2400   -0.9800    0.0000 C   0  0  0  0  0  0
   -5.0900   -0.4900    0.0000 C   0  0  0  0  0  0
   -5.0900    0.4900    0.0000 C   0  0  0  0  0  0
   -4.2400    0.9800    0.0000 C   0  0  0  0  0  0
  1  2  2  0
  1  6  1  0
  1 31  1  0
  2  3  1  0
  2 28  1  0
  3  4  1  0
  3 22  1  0
  4  5  1  0
  4 21  2  0
  5  6  2  0
  5  8  1  0
  6  7  1  0
  8  9  1  0
  8 20  2  0
  9 10  1  0
 10 11  1  0
 10 14  2  0
 11 12  1  0
 12 13  2  0
 12 18  1  0
 13 14  1  0
 13 15  1  0
 15 16  2  0
 16 17  1  0
 17 18  2  0
 17 19  1  0
 22 23  1  0
 23 24  1  0
 24 25  1  0
 25 26  1  0
 26 27  1  0
 28 29  2  0
 29 30  1  0
 30 31  2  0
M  END
>  <IDNUMBER>  (105)
L117463

>  <BRUTTO_FORMULA>  (105)
C23H22ClN3O3S

>  <MOLECULAR_WEIGHT>  (105)
455.964813232422

>  <SALTDATA>  (105)

>  <PLATE>  (105)
2

>  <ROW>  (105)
A

>  <COLUMN>  (105)
5

>  <LIBRARY>  (105)
MyriaScreenII

>  <WEBSITE>  (105)
http://myriascreen.com/

>  <SMILES>  (105)
c12c(n(c(c(c1O)C(Nc1sc3c(ccc(c3)Cl)n1)=O)=O)CCCCCC)cccc2

>  <IUPACNAME>  (105)
N-(6-chlorobenzothiazol-2-yl)(1-hexyl-4-hydroxy-2-oxo(3-hydroquinolyl))carboxa mide

>  <N_O>  (105)
6

>  <LIPINSKI>  (105)
3

>  <ROTATION_BONDS>  (105)
7

>  <SOLUBILITY_CALCULATED>  (105)
-5.93437957763672

>  <LOGP>  (105)
6.44082021713257

>  <ACCEPTORS>  (105)
3

>  <DONORS>  (105)
2

$$$$

          12131116032D
http://www.chemnavigator.com
 27 29  0  0  0  0  0  0  0  0999 V2000
   -2.5300   -0.7300    0.0000 C   0  0  0  0  0  0
   -2.5300   -1.7100    0.0000 C   0  0  0  0  0  0
   -1.6900   -2.1900    0.0000 N   0  0  0  0  0  0
   -0.8400   -1.7100    0.0000 C   0  0  0  0  0  0
   -0.8400   -0.7300    0.0000 N   0  0  0  0  0  0
   -1.6900   -0.2400    0.0000 C   0  0  0  0  0  0
   -1.6900    0.7300    0.0000 N   0  0  0  0  0  0
   -0.8400    1.2200    0.0000 S   0  0  0  0  0  0
    0.0000    0.7300    0.0000 C   0  0  0  0  0  0
    0.8400    1.2200    0.0000 C   0  0  0  0  0  0
    1.6900    0.7300    0.0000 C   0  0  0  0  0  0
    1.6900   -0.2400    0.0000 C   0  0  0  0  0  0
    0.8400   -0.7300    0.0000 C   0  0  0  0  0  0
    0.0000   -0.2400    0.0000 C   0  0  0  0  0  0
    2.5300   -0.7300    0.0000 N   0  0  0  0  0  0
    2.5300   -1.7100    0.0000 C   0  0  0  0  0  0
    3.3800   -2.1900    0.0000 C   0  0  0  0  0  0
    4.2200   -0.7300    0.0000 C   0  0  0  0  0  0
    3.3800   -0.2400    0.0000 C   0  0  0  0  0  0
    3.3800    0.7300    0.0000 O   0  0  0  0  0  0
    1.6900   -2.1900    0.0000 O   0  0  0  0  0  0
   -0.8400    2.1900    0.0000 O   0  0  0  0  0  0
   -0.8400    0.2400    0.0000 O   0  0  0  0  0  0
    0.0000   -2.1900    0.0000 O   0  0  0  0  0  0
    0.8400   -1.7100    0.0000 C   0  0  0  0  0  0
   -3.3800   -2.1900    0.0000 O   0  0  0  0  0  0
   -3.3800   -3.1700    0.0000 C   0  0  0  0  0  0
  1  2  2  0
  1  6  1  0
  2  3  1  0
  2 26  1  0
  3  4  2  0
  4  5  1  0
  4 24  1  0
  5  6  2  0
  6  7  1  0
  7  8  1  0
  8  9  1  0
  8 22  2  0
  8 23  2  0
  9 10  2  0
  9 14  1  0
 10 11  1  0
 11 12  2  0
 12 13  1  0
 12 15  1  0
 13 14  2  0
 15 16  1  0
 15 19  1  0
 16 17  1  0
 16 21  2  0
 17 18  1  0
 18 19  1  0
 19 20  2  0
 24 25  1  0
 26 27  1  0
M  END
>  <IDNUMBER>  (106)
L118087

>  <BRUTTO_FORMULA>  (106)
C16H16N4O6S

>  <MOLECULAR_WEIGHT>  (106)
392.392395019531

>  <SALTDATA>  (106)

>  <PLATE>  (106)
2

>  <ROW>  (106)
B

>  <COLUMN>  (106)
5

>  <LIBRARY>  (106)
MyriaScreenII

>  <WEBSITE>  (106)
http://myriascreen.com/

>  <SMILES>  (106)
c1c(nc(nc1NS(c1ccc(cc1)N1C(CCC1=O)=O)(=O)=O)OC)OC

>  <IUPACNAME>  (106)
1-(4-{[(2,6-dimethoxypyrimidin-4-yl)amino]sulfonyl}phenyl)azolidine-2,5-dione

>  <N_O>  (106)
10

>  <LIPINSKI>  (106)
4

>  <ROTATION_BONDS>  (106)
2

>  <SOLUBILITY_CALCULATED>  (106)
-3.16354203224182

>  <LOGP>  (106)
-1.60426962375641

>  <ACCEPTORS>  (106)
6

>  <DONORS>  (106)
1

$$$$

          12131116032D
http://www.chemnavigator.com
 15 17  0  0  0  0  0  0  0  0999 V2000
   -0.4200    0.0000    0.0000 C   0  0  0  0  0  0
   -0.4200   -0.9600    0.0000 C   0  0  0  0  0  0
    0.4200   -1.4400    0.0000 N   0  0  0  0  0  0
    1.2500   -0.9600    0.0000 C   0  0  0  0  0  0
    1.2500    0.0000    0.0000 N   0  0  0  0  0  0
    0.4200    0.4800    0.0000 C   0  0  0  0  0  0
    0.4200    1.4400    0.0000 O   0  0  0  0  0  0
    2.9100    0.0000    0.0000 C   0  0  0  0  0  0
    2.9100   -0.9600    0.0000 C   0  0  0  0  0  0
    2.0800   -1.4400    0.0000 C   0  0  0  0  0  0
   -1.2500   -1.4400    0.0000 C   0  0  0  0  0  0
   -2.0800   -0.9600    0.0000 C   0  0  0  0  0  0
   -2.0800    0.0000    0.0000 C   0  0  0  0  0  0
   -1.2500    0.4800    0.0000 C   0  0  0  0  0  0
   -2.9100    0.4800    0.0000 Br  0  0  0  0  0  0
  1  2  2  0
  1  6  1  0
  1 14  1  0
  2  3  1  0
  2 11  1  0
  3  4  2  0
  4  5  1  0
  4 10  1  0
  5  6  1  0
  5  8  1  0
  6  7  2  0
  8  9  1  0
  9 10  1  0
 11 12  2  0
 12 13  1  0
 13 14  2  0
 13 15  1  0
M  END
>  <IDNUMBER>  (107)
L118257

>  <BRUTTO_FORMULA>  (107)
C11H9BrN2O

>  <MOLECULAR_WEIGHT>  (107)
265.109344482422

>  <SALTDATA>  (107)

>  <PLATE>  (107)
2

>  <ROW>  (107)
C

>  <COLUMN>  (107)
5

>  <LIBRARY>  (107)
MyriaScreenII

>  <WEBSITE>  (107)
http://myriascreen.com/

>  <SMILES>  (107)
c12c(nc3n(c1=O)CCC3)ccc(c2)Br

>  <IUPACNAME>  (107)
7-bromo-4-hydropyrrolidino[2,1-b]quinazolin-5-one

>  <N_O>  (107)
3

>  <LIPINSKI>  (107)
4

>  <ROTATION_BONDS>  (107)
0

>  <SOLUBILITY_CALCULATED>  (107)
-3.69039702415466

>  <LOGP>  (107)
2.3859658241272

>  <ACCEPTORS>  (107)
1

>  <DONORS>  (107)
0

$$$$

          12131116032D
http://www.chemnavigator.com
 21 24  0  0  0  0  0  0  0  0999 V2000
   -0.4900   -0.0900    0.0000 N   0  0  0  0  0  0
    0.5100   -0.0900    0.0000 C   0  0  0  0  0  0
    1.1300   -0.8800    0.0000 C   0  0  0  0  0  0
    0.9000   -1.8500    0.0000 C   0  0  0  0  0  0
    0.0000   -2.2800    0.0000 O   0  0  0  0  0  0
   -0.9000   -1.8400    0.0000 C   0  0  0  0  0  0
   -1.1300   -0.8700    0.0000 C   0  0  0  0  0  0
   -2.0800   -0.5800    0.0000 C   0  0  0  0  0  0
   -2.8100   -1.2600    0.0000 C   0  0  0  0  0  0
   -2.5900   -2.2300    0.0000 C   0  0  0  0  0  0
   -1.6300   -2.5300    0.0000 C   0  0  0  0  0  0
    1.6300   -2.5400    0.0000 C   0  0  0  0  0  0
    2.5900   -2.2400    0.0000 C   0  0  0  0  0  0
    2.8100   -1.2700    0.0000 C   0  0  0  0  0  0
    2.0800   -0.5900    0.0000 C   0  0  0  0  0  0
    0.9500    0.8000    0.0000 C   0  0  0  0  0  0
    0.3300    1.5900    0.0000 C   0  0  0  0  0  0
    0.7000    2.5200    0.0000 C   0  0  0  0  0  0
    1.6900    2.6600    0.0000 C   0  0  0  0  0  0
    2.3100    1.8700    0.0000 C   0  0  0  0  0  0
    1.9400    0.9400    0.0000 C   0  0  0  0  0  0
  1  2  2  0
  1  7  1  0
  2  3  1  0
  2 16  1  0
  3  4  2  0
  3 15  1  0
  4  5  1  0
  4 12  1  0
  5  6  1  0
  6  7  2  0
  6 11  1  0
  7  8  1  0
  8  9  2  0
  9 10  1  0
 10 11  2  0
 12 13  2  0
 13 14  1  0
 14 15  2  0
 16 17  2  0
 16 21  1  0
 17 18  1  0
 18 19  2  0
 19 20  1  0
 20 21  2  0
M  END
>  <IDNUMBER>  (108)
L118885

>  <BRUTTO_FORMULA>  (108)
C19H13NO

>  <MOLECULAR_WEIGHT>  (108)
271.318359375

>  <SALTDATA>  (108)

>  <PLATE>  (108)
2

>  <ROW>  (108)
D

>  <COLUMN>  (108)
5

>  <LIBRARY>  (108)
MyriaScreenII

>  <WEBSITE>  (108)
http://myriascreen.com/

>  <SMILES>  (108)
N1=C(c2c(Oc3c1cccc3)cccc2)c1ccccc1

>  <IUPACNAME>  (108)
11-phenyldibenzo[b,f]1,4-oxazepine

>  <N_O>  (108)
2

>  <LIPINSKI>  (108)
4

>  <ROTATION_BONDS>  (108)
0

>  <SOLUBILITY_CALCULATED>  (108)
-4.94795751571655

>  <LOGP>  (108)
5.39304161071777

>  <ACCEPTORS>  (108)
1

>  <DONORS>  (108)
0

$$$$

          12131116032D
http://www.chemnavigator.com
 22 25  0  0  0  0  0  0  0  0999 V2000
   -0.0100   -0.0900    0.0000 N   0  0  0  0  0  0
    0.9900   -0.0900    0.0000 C   0  0  0  0  0  0
    1.6000   -0.8800    0.0000 C   0  0  0  0  0  0
    1.3800   -1.8500    0.0000 C   0  0  0  0  0  0
    0.4700   -2.2800    0.0000 O   0  0  0  0  0  0
   -0.4200   -1.8400    0.0000 C   0  0  0  0  0  0
   -0.6500   -0.8700    0.0000 C   0  0  0  0  0  0
   -1.6000   -0.5800    0.0000 C   0  0  0  0  0  0
   -2.3400   -1.2600    0.0000 C   0  0  0  0  0  0
   -2.1100   -2.2300    0.0000 C   0  0  0  0  0  0
   -1.1500   -2.5300    0.0000 C   0  0  0  0  0  0
   -3.2900   -0.9700    0.0000 C   0  0  0  0  0  0
    2.1100   -2.5400    0.0000 C   0  0  0  0  0  0
    3.0700   -2.2400    0.0000 C   0  0  0  0  0  0
    3.2900   -1.2700    0.0000 C   0  0  0  0  0  0
    2.5600   -0.5900    0.0000 C   0  0  0  0  0  0
    1.4200    0.8000    0.0000 C   0  0  0  0  0  0
    0.8100    1.5900    0.0000 C   0  0  0  0  0  0
    1.1800    2.5200    0.0000 C   0  0  0  0  0  0
    2.1700    2.6600    0.0000 C   0  0  0  0  0  0
    2.7900    1.8700    0.0000 C   0  0  0  0  0  0
    2.4100    0.9400    0.0000 C   0  0  0  0  0  0
  1  2  2  0
  1  7  1  0
  2  3  1  0
  2 17  1  0
  3  4  2  0
  3 16  1  0
  4  5  1  0
  4 13  1  0
  5  6  1  0
  6  7  2  0
  6 11  1  0
  7  8  1  0
  8  9  2  0
  9 10  1  0
  9 12  1  0
 10 11  2  0
 13 14  2  0
 14 15  1  0
 15 16  2  0
 17 18  2  0
 17 22  1  0
 18 19  1  0
 19 20  2  0
 20 21  1  0
 21 22  2  0
M  END
>  <IDNUMBER>  (109)
L118915

>  <BRUTTO_FORMULA>  (109)
C20H15NO

>  <MOLECULAR_WEIGHT>  (109)
285.345245361328

>  <SALTDATA>  (109)

>  <PLATE>  (109)
2

>  <ROW>  (109)
E

>  <COLUMN>  (109)
5

>  <LIBRARY>  (109)
MyriaScreenII

>  <WEBSITE>  (109)
http://myriascreen.com/

>  <SMILES>  (109)
N1=C(c2c(Oc3c1cc(cc3)C)cccc2)c1ccccc1

>  <IUPACNAME>  (109)
8-methyl-11-phenyldibenzo[b,f]1,4-oxazepine

>  <N_O>  (109)
2

>  <LIPINSKI>  (109)
4

>  <ROTATION_BONDS>  (109)
0

>  <SOLUBILITY_CALCULATED>  (109)
-5.14929580688477

>  <LOGP>  (109)
5.78969621658325

>  <ACCEPTORS>  (109)
1

>  <DONORS>  (109)
0

$$$$

          12131116032D
http://www.chemnavigator.com
 26 29  0  0  0  0  0  0  0  0999 V2000
   -2.8900    1.1900    0.0000 C   0  0  0  0  0  0
   -2.8900    0.2400    0.0000 C   0  0  0  0  0  0
   -2.0600   -0.2400    0.0000 S   0  0  0  0  0  0
   -1.2400    0.2400    0.0000 C   0  0  0  0  0  0
   -1.2400    1.1900    0.0000 N   0  0  0  0  0  0
   -0.4100   -0.2400    0.0000 C   0  0  0  0  0  0
    0.4100    0.2400    0.0000 C   0  0  0  0  0  0
    1.2400   -0.2400    0.0000 C   0  0  0  0  0  0
    2.0600    0.2400    0.0000 S   0  0  0  0  0  0
    2.8900   -0.2400    0.0000 C   0  0  0  0  0  0
    2.8900   -1.1900    0.0000 C   0  0  0  0  0  0
    1.2400   -1.1900    0.0000 N   0  0  0  0  0  0
    3.7100   -1.6700    0.0000 C   0  0  0  0  0  0
    4.5300   -1.1900    0.0000 C   0  0  0  0  0  0
    4.5300   -0.2400    0.0000 C   0  0  0  0  0  0
    3.7100    0.2400    0.0000 C   0  0  0  0  0  0
    5.3600    0.2400    0.0000 N   0  0  0  0  0  0
    6.1800   -0.2400    0.0000 O   0  0  0  0  0  0
    5.3600    1.1900    0.0000 O   0  0  0  0  0  0
   -3.7100   -0.2400    0.0000 C   0  0  0  0  0  0
   -4.5300    0.2400    0.0000 C   0  0  0  0  0  0
   -4.5300    1.1900    0.0000 C   0  0  0  0  0  0
   -3.7100    1.6700    0.0000 C   0  0  0  0  0  0
   -5.3600   -0.2400    0.0000 N   0  0  0  0  0  0
   -6.1800    0.2400    0.0000 O   0  0  0  0  0  0
   -5.3600   -1.1900    0.0000 O   0  0  0  0  0  0
  1  2  2  0
  1  5  1  0
  1 23  1  0
  2  3  1  0
  2 20  1  0
  3  4  1  0
  4  5  2  0
  4  6  1  0
  6  7  1  0
  7  8  1  0
  8  9  1  0
  8 12  2  0
  9 10  1  0
 10 11  2  0
 10 16  1  0
 11 12  1  0
 11 13  1  0
 13 14  2  0
 14 15  1  0
 15 16  2  0
 15 17  1  0
 17 18  1  0
 17 19  2  0
 20 21  2  0
 21 22  1  0
 21 24  1  0
 22 23  2  0
 24 25  2  0
 24 26  1  0
M  CHG  4  17   1  18  -1  24   1  26  -1
M  END
>  <IDNUMBER>  (110)
L119326

>  <BRUTTO_FORMULA>  (110)
C16H10N4O4S2

>  <MOLECULAR_WEIGHT>  (110)
386.411956787109

>  <SALTDATA>  (110)

>  <PLATE>  (110)
2

>  <ROW>  (110)
F

>  <COLUMN>  (110)
5

>  <LIBRARY>  (110)
MyriaScreenII

>  <WEBSITE>  (110)
http://myriascreen.com/

>  <SMILES>  (110)
c12c(sc(n2)CCc2sc3c(n2)ccc(c3)[N+]([O-])=O)cc(cc1)[N+](=O)[O-]

>  <IUPACNAME>  (110)
6-nitro-2-[2-(6-nitrobenzothiazol-2-yl)ethyl]benzothiazole

>  <N_O>  (110)
8

>  <LIPINSKI>  (110)
4

>  <ROTATION_BONDS>  (110)
3

>  <SOLUBILITY_CALCULATED>  (110)
-5.18836402893066

>  <LOGP>  (110)
5.14647245407104

>  <ACCEPTORS>  (110)
4

>  <DONORS>  (110)
0

$$$$

          12131116032D
http://www.chemnavigator.com
 16 17  0  0  0  0  0  0  0  0999 V2000
   -1.2500    0.0000    0.0000 N   0  0  0  0  0  0
   -2.0800    0.4800    0.0000 N   0  0  0  0  0  0
   -2.0800    1.4400    0.0000 C   0  0  0  0  0  0
   -0.4200    1.4400    0.0000 C   0  0  0  0  0  0
   -0.4200    0.4800    0.0000 C   0  0  0  0  0  0
    0.4100    1.9200    0.0000 N   0  0  0  0  0  0
    1.2400    1.4400    0.0000 O   0  0  0  0  0  0
    0.4100    2.8800    0.0000 O   0  0  0  0  0  0
   -1.2500   -0.9600    0.0000 C   0  0  0  0  0  0
   -0.4100   -1.4400    0.0000 C   0  0  0  0  0  0
   -0.4100   -2.4000    0.0000 C   0  0  0  0  0  0
    0.4200   -2.8800    0.0000 C   0  0  0  0  0  0
    1.2500   -2.4000    0.0000 C   0  0  0  0  0  0
    1.2500   -1.4400    0.0000 C   0  0  0  0  0  0
    0.4200   -0.9600    0.0000 C   0  0  0  0  0  0
    2.0800   -2.8800    0.0000 Cl  0  0  0  0  0  0
  1  2  1  0
  1  5  1  0
  1  9  1  0
  2  3  2  0
  3  4  1  0
  4  5  2  0
  4  6  1  0
  6  7  1  0
  6  8  2  0
  9 10  1  0
 10 11  2  0
 10 15  1  0
 11 12  1  0
 12 13  2  0
 13 14  1  0
 13 16  1  0
 14 15  2  0
M  CHG  2   6   1   7  -1
M  END
>  <IDNUMBER>  (111)
L119768

>  <BRUTTO_FORMULA>  (111)
C10H8ClN3O2

>  <MOLECULAR_WEIGHT>  (111)
237.645233154297

>  <SALTDATA>  (111)

>  <PLATE>  (111)
2

>  <ROW>  (111)
G

>  <COLUMN>  (111)
5

>  <LIBRARY>  (111)
MyriaScreenII

>  <WEBSITE>  (111)
http://myriascreen.com/

>  <SMILES>  (111)
n1(ncc(c1)[N+]([O-])=O)Cc1ccc(cc1)Cl

>  <IUPACNAME>  (111)
1-[(4-chlorophenyl)methyl]-4-nitropyrazole

>  <N_O>  (111)
5

>  <LIPINSKI>  (111)
4

>  <ROTATION_BONDS>  (111)
1

>  <SOLUBILITY_CALCULATED>  (111)
-3.77302598953247

>  <LOGP>  (111)
2.811115026474

>  <ACCEPTORS>  (111)
2

>  <DONORS>  (111)
0

$$$$

          12131116032D
http://www.chemnavigator.com
 17 18  0  0  0  0  0  0  0  0999 V2000
   -0.8300    0.0000    0.0000 N   0  0  0  0  0  0
   -1.6700    0.4800    0.0000 N   0  0  0  0  0  0
   -1.6700    1.4400    0.0000 C   0  0  0  0  0  0
    0.0000    1.4400    0.0000 C   0  0  0  0  0  0
   -0.0100    0.4800    0.0000 C   0  0  0  0  0  0
    0.8300    1.9200    0.0000 N   0  0  0  0  0  0
    1.6600    1.4400    0.0000 O   0  0  0  0  0  0
    0.8300    2.8800    0.0000 O   0  0  0  0  0  0
   -0.8300   -0.9600    0.0000 C   0  0  0  0  0  0
    0.0000   -1.4400    0.0000 C   0  0  0  0  0  0
    0.0000   -2.4000    0.0000 C   0  0  0  0  0  0
    0.8300   -2.8800    0.0000 C   0  0  0  0  0  0
    1.6700   -2.4000    0.0000 C   0  0  0  0  0  0
    1.6700   -1.4400    0.0000 C   0  0  0  0  0  0
    0.8300   -0.9600    0.0000 C   0  0  0  0  0  0
    0.8300    0.0000    0.0000 Cl  0  0  0  0  0  0
   -0.8300   -2.8800    0.0000 F   0  0  0  0  0  0
  1  2  1  0
  1  5  1  0
  1  9  1  0
  2  3  2  0
  3  4  1  0
  4  5  2  0
  4  6  1  0
  6  7  1  0
  6  8  2  0
  9 10  1  0
 10 11  2  0
 10 15  1  0
 11 12  1  0
 11 17  1  0
 12 13  2  0
 13 14  1  0
 14 15  2  0
 15 16  1  0
M  CHG  2   6   1   7  -1
M  END
>  <IDNUMBER>  (112)
L119776

>  <BRUTTO_FORMULA>  (112)
C10H7ClFN3O2

>  <MOLECULAR_WEIGHT>  (112)
255.635696411133

>  <SALTDATA>  (112)

>  <PLATE>  (112)
2

>  <ROW>  (112)
H

>  <COLUMN>  (112)
5

>  <LIBRARY>  (112)
MyriaScreenII

>  <WEBSITE>  (112)
http://myriascreen.com/

>  <SMILES>  (112)
n1(ncc(c1)[N+]([O-])=O)Cc1c(cccc1Cl)F

>  <IUPACNAME>  (112)
1-[(6-chloro-2-fluorophenyl)methyl]-4-nitropyrazole

>  <N_O>  (112)
5

>  <LIPINSKI>  (112)
4

>  <ROTATION_BONDS>  (112)
2

>  <SOLUBILITY_CALCULATED>  (112)
-3.77253913879395

>  <LOGP>  (112)
2.76535820960999

>  <ACCEPTORS>  (112)
2

>  <DONORS>  (112)
0

$$$$

          12131116032D
http://www.chemnavigator.com
 17 18  0  0  0  0  0  0  0  0999 V2000
   -1.2500    0.0000    0.0000 N   0  0  0  0  0  0
   -2.0800    0.4800    0.0000 N   0  0  0  0  0  0
   -2.0800    1.4400    0.0000 C   0  0  0  0  0  0
   -0.4200    1.4400    0.0000 C   0  0  0  0  0  0
   -0.4200    0.4800    0.0000 C   0  0  0  0  0  0
    0.4100    1.9200    0.0000 N   0  0  0  0  0  0
    1.2500    1.4400    0.0000 O   0  0  0  0  0  0
    0.4100    2.8800    0.0000 O   0  0  0  0  0  0
   -1.2500   -0.9600    0.0000 C   0  0  0  0  0  0
   -0.4200   -1.4400    0.0000 C   0  0  0  0  0  0
   -0.4200   -2.4000    0.0000 C   0  0  0  0  0  0
    0.4200   -2.8800    0.0000 C   0  0  0  0  0  0
    1.2500   -2.4000    0.0000 C   0  0  0  0  0  0
    1.2500   -1.4400    0.0000 C   0  0  0  0  0  0
    0.4200   -0.9600    0.0000 C   0  0  0  0  0  0
    0.4200    0.0000    0.0000 Cl  0  0  0  0  0  0
    2.0800   -2.8800    0.0000 Cl  0  0  0  0  0  0
  1  2  1  0
  1  5  1  0
  1  9  1  0
  2  3  2  0
  3  4  1  0
  4  5  2  0
  4  6  1  0
  6  7  1  0
  6  8  2  0
  9 10  1  0
 10 11  2  0
 10 15  1  0
 11 12  1  0
 12 13  2  0
 13 14  1  0
 13 17  1  0
 14 15  2  0
 15 16  1  0
M  CHG  2   6   1   7  -1
M  END
>  <IDNUMBER>  (113)
L119806

>  <BRUTTO_FORMULA>  (113)
C10H7Cl2N3O2

>  <MOLECULAR_WEIGHT>  (113)
272.089996337891

>  <SALTDATA>  (113)

>  <PLATE>  (113)
2

>  <ROW>  (113)
A

>  <COLUMN>  (113)
6

>  <LIBRARY>  (113)
MyriaScreenII

>  <WEBSITE>  (113)
http://myriascreen.com/

>  <SMILES>  (113)
n1(ncc(c1)[N+]([O-])=O)Cc1ccc(cc1Cl)Cl

>  <IUPACNAME>  (113)
1-[(2,4-dichlorophenyl)methyl]-4-nitropyrazole

>  <N_O>  (113)
5

>  <LIPINSKI>  (113)
4

>  <ROTATION_BONDS>  (113)
2

>  <SOLUBILITY_CALCULATED>  (113)
-3.99670028686523

>  <LOGP>  (113)
3.28409099578857

>  <ACCEPTORS>  (113)
2

>  <DONORS>  (113)
0

$$$$

          12131116032D
http://www.chemnavigator.com
 17 18  0  0  0  0  0  0  0  0999 V2000
   -0.8300    0.0000    0.0000 N   0  0  0  0  0  0
   -1.6700    0.4800    0.0000 N   0  0  0  0  0  0
   -1.6700    1.4400    0.0000 C   0  0  0  0  0  0
    0.0000    1.4400    0.0000 C   0  0  0  0  0  0
   -0.0100    0.4800    0.0000 C   0  0  0  0  0  0
    0.8300    1.9200    0.0000 N   0  0  0  0  0  0
    1.6600    1.4400    0.0000 O   0  0  0  0  0  0
    0.8300    2.8800    0.0000 O   0  0  0  0  0  0
   -0.8300   -0.9600    0.0000 C   0  0  0  0  0  0
    0.0000   -1.4400    0.0000 C   0  0  0  0  0  0
    0.0000   -2.4000    0.0000 C   0  0  0  0  0  0
    0.8300   -2.8800    0.0000 C   0  0  0  0  0  0
    1.6700   -2.4000    0.0000 C   0  0  0  0  0  0
    1.6700   -1.4400    0.0000 C   0  0  0  0  0  0
    0.8300   -0.9600    0.0000 C   0  0  0  0  0  0
    0.8300    0.0000    0.0000 Cl  0  0  0  0  0  0
   -0.8300   -2.8800    0.0000 Cl  0  0  0  0  0  0
  1  2  1  0
  1  5  1  0
  1  9  1  0
  2  3  2  0
  3  4  1  0
  4  5  2  0
  4  6  1  0
  6  7  1  0
  6  8  2  0
  9 10  1  0
 10 11  2  0
 10 15  1  0
 11 12  1  0
 11 17  1  0
 12 13  2  0
 13 14  1  0
 14 15  2  0
 15 16  1  0
M  CHG  2   6   1   7  -1
M  END
>  <IDNUMBER>  (114)
L119814

>  <BRUTTO_FORMULA>  (114)
C10H7Cl2N3O2

>  <MOLECULAR_WEIGHT>  (114)
272.089996337891

>  <SALTDATA>  (114)

>  <PLATE>  (114)
2

>  <ROW>  (114)
B

>  <COLUMN>  (114)
6

>  <LIBRARY>  (114)
MyriaScreenII

>  <WEBSITE>  (114)
http://myriascreen.com/

>  <SMILES>  (114)
n1(ncc(c1)[N+]([O-])=O)Cc1c(cccc1Cl)Cl

>  <IUPACNAME>  (114)
1-[(2,6-dichlorophenyl)methyl]-4-nitropyrazole

>  <N_O>  (114)
5

>  <LIPINSKI>  (114)
4

>  <ROTATION_BONDS>  (114)
1

>  <SOLUBILITY_CALCULATED>  (114)
-3.99814534187317

>  <LOGP>  (114)
3.28800821304321

>  <ACCEPTORS>  (114)
2

>  <DONORS>  (114)
0

$$$$

          12131116032D
http://www.chemnavigator.com
 19 20  0  0  0  0  0  0  0  0999 V2000
    0.0000    0.0000    0.0000 N   0  0  0  0  0  0
   -0.8400    0.4800    0.0000 N   0  0  0  0  0  0
   -0.8400    1.4500    0.0000 C   0  0  0  0  0  0
    0.8300    1.4500    0.0000 C   0  0  0  0  0  0
    0.8300    0.4800    0.0000 C   0  0  0  0  0  0
    1.6600    0.0000    0.0000 C   0  0  0  0  0  0
    1.6700    1.9300    0.0000 N   0  0  0  0  0  0
    2.5100    1.4500    0.0000 O   0  0  0  0  0  0
    1.6700    2.9000    0.0000 O   0  0  0  0  0  0
   -1.6700    1.9300    0.0000 C   0  0  0  0  0  0
    0.0000   -0.9600    0.0000 C   0  0  0  0  0  0
   -0.8300   -1.4500    0.0000 C   0  0  0  0  0  0
   -0.8300   -2.4100    0.0000 C   0  0  0  0  0  0
   -1.6700   -2.9000    0.0000 C   0  0  0  0  0  0
   -2.5100   -2.4100    0.0000 C   0  0  0  0  0  0
   -2.5100   -1.4500    0.0000 C   0  0  0  0  0  0
   -1.6700   -0.9700    0.0000 C   0  0  0  0  0  0
   -1.6700    0.0000    0.0000 F   0  0  0  0  0  0
    0.0000   -2.9000    0.0000 Cl  0  0  0  0  0  0
  1  2  1  0
  1  5  1  0
  1 11  1  0
  2  3  2  0
  3  4  1  0
  3 10  1  0
  4  5  2  0
  4  7  1  0
  5  6  1  0
  7  8  1  0
  7  9  2  0
 11 12  1  0
 12 13  1  0
 12 17  2  0
 13 14  2  0
 13 19  1  0
 14 15  1  0
 15 16  2  0
 16 17  1  0
 17 18  1  0
M  CHG  2   7   1   8  -1
M  END
>  <IDNUMBER>  (115)
L119857

>  <BRUTTO_FORMULA>  (115)
C12H11ClFN3O2

>  <MOLECULAR_WEIGHT>  (115)
283.689453125

>  <SALTDATA>  (115)

>  <PLATE>  (115)
2

>  <ROW>  (115)
C

>  <COLUMN>  (115)
6

>  <LIBRARY>  (115)
MyriaScreenII

>  <WEBSITE>  (115)
http://myriascreen.com/

>  <SMILES>  (115)
n1(nc(c(c1C)[N+]([O-])=O)C)Cc1c(cccc1F)Cl

>  <IUPACNAME>  (115)
1-[(6-chloro-2-fluorophenyl)methyl]-3,5-dimethyl-4-nitropyrazole

>  <N_O>  (115)
5

>  <LIPINSKI>  (115)
4

>  <ROTATION_BONDS>  (115)
2

>  <SOLUBILITY_CALCULATED>  (115)
-4.44209623336792

>  <LOGP>  (115)
4.48022174835205

>  <ACCEPTORS>  (115)
2

>  <DONORS>  (115)
0

$$$$

          12131116032D
http://www.chemnavigator.com
 18 19  0  0  0  0  0  0  0  0999 V2000
    0.4200    0.0000    0.0000 N   0  0  0  0  0  0
   -0.4200    0.4800    0.0000 N   0  0  0  0  0  0
   -0.4200    1.4500    0.0000 C   0  0  0  0  0  0
    1.2500    1.4500    0.0000 C   0  0  0  0  0  0
    1.2400    0.4800    0.0000 C   0  0  0  0  0  0
    2.0800    0.0000    0.0000 C   0  0  0  0  0  0
    2.0800    1.9300    0.0000 N   0  0  0  0  0  0
    2.9200    1.4500    0.0000 O   0  0  0  0  0  0
    2.0800    2.8900    0.0000 O   0  0  0  0  0  0
   -1.2500    1.9300    0.0000 C   0  0  0  0  0  0
    0.4200   -0.9600    0.0000 C   0  0  0  0  0  0
   -0.4200   -1.4500    0.0000 C   0  0  0  0  0  0
   -0.4200   -2.4100    0.0000 C   0  0  0  0  0  0
   -1.2500   -2.8900    0.0000 C   0  0  0  0  0  0
   -2.0800   -2.4100    0.0000 C   0  0  0  0  0  0
   -2.0800   -1.4500    0.0000 C   0  0  0  0  0  0
   -1.2500   -0.9600    0.0000 C   0  0  0  0  0  0
   -2.9200   -2.8900    0.0000 Br  0  0  0  0  0  0
  1  2  1  0
  1  5  1  0
  1 11  1  0
  2  3  2  0
  3  4  1  0
  3 10  1  0
  4  5  2  0
  4  7  1  0
  5  6  1  0
  7  8  1  0
  7  9  2  0
 11 12  1  0
 12 13  1  0
 12 17  2  0
 13 14  2  0
 14 15  1  0
 15 16  2  0
 15 18  1  0
 16 17  1  0
M  CHG  2   7   1   8  -1
M  END
>  <IDNUMBER>  (116)
L119881

>  <BRUTTO_FORMULA>  (116)
C12H12BrN3O2

>  <MOLECULAR_WEIGHT>  (116)
310.150299072266

>  <SALTDATA>  (116)

>  <PLATE>  (116)
2

>  <ROW>  (116)
D

>  <COLUMN>  (116)
6

>  <LIBRARY>  (116)
MyriaScreenII

>  <WEBSITE>  (116)
http://myriascreen.com/

>  <SMILES>  (116)
n1(nc(c(c1C)[N+]([O-])=O)C)Cc1ccc(cc1)Br

>  <IUPACNAME>  (116)
1-[(4-bromophenyl)methyl]-3,5-dimethyl-4-nitropyrazole

>  <N_O>  (116)
5

>  <LIPINSKI>  (116)
4

>  <ROTATION_BONDS>  (116)
1

>  <SOLUBILITY_CALCULATED>  (116)
-4.52076292037964

>  <LOGP>  (116)
4.69436025619507

>  <ACCEPTORS>  (116)
2

>  <DONORS>  (116)
0

$$$$

          12131116032D
http://www.chemnavigator.com
 16 17  0  0  0  0  0  0  0  0999 V2000
   -0.4200    0.0000    0.0000 N   0  0  0  0  0  0
   -1.2500    0.4800    0.0000 N   0  0  0  0  0  0
   -1.2500    1.4400    0.0000 C   0  0  0  0  0  0
    0.4100    1.4400    0.0000 C   0  0  0  0  0  0
    0.4100    0.4800    0.0000 C   0  0  0  0  0  0
   -2.0800    1.9200    0.0000 N   0  0  0  0  0  0
   -2.9100    1.4400    0.0000 O   0  0  0  0  0  0
   -2.0800    2.8800    0.0000 O   0  0  0  0  0  0
   -0.4100   -0.9600    0.0000 C   0  0  0  0  0  0
    0.4200   -1.4400    0.0000 C   0  0  0  0  0  0
    0.4200   -2.4000    0.0000 C   0  0  0  0  0  0
    1.2500   -2.8800    0.0000 C   0  0  0  0  0  0
    2.0800   -2.4000    0.0000 C   0  0  0  0  0  0
    2.0800   -1.4400    0.0000 C   0  0  0  0  0  0
    1.2500   -0.9600    0.0000 C   0  0  0  0  0  0
    2.9100   -2.8800    0.0000 F   0  0  0  0  0  0
  1  2  1  0
  1  5  1  0
  1  9  1  0
  2  3  2  0
  3  4  1  0
  3  6  1  0
  4  5  2  0
  6  7  1  0
  6  8  2  0
  9 10  1  0
 10 11  2  0
 10 15  1  0
 11 12  1  0
 12 13  2  0
 13 14  1  0
 13 16  1  0
 14 15  2  0
M  CHG  2   6   1   7  -1
M  END
>  <IDNUMBER>  (117)
L119954

>  <BRUTTO_FORMULA>  (117)
C10H8FN3O2

>  <MOLECULAR_WEIGHT>  (117)
221.190948486328

>  <SALTDATA>  (117)

>  <PLATE>  (117)
2

>  <ROW>  (117)
E

>  <COLUMN>  (117)
6

>  <LIBRARY>  (117)
MyriaScreenII

>  <WEBSITE>  (117)
http://myriascreen.com/

>  <SMILES>  (117)
n1(nc(cc1)[N+]([O-])=O)Cc1ccc(cc1)F

>  <IUPACNAME>  (117)
1-[(4-fluorophenyl)methyl]-3-nitropyrazole

>  <N_O>  (117)
5

>  <LIPINSKI>  (117)
4

>  <ROTATION_BONDS>  (117)
1

>  <SOLUBILITY_CALCULATED>  (117)
-3.62900185585022

>  <LOGP>  (117)
2.57494044303894

>  <ACCEPTORS>  (117)
2

>  <DONORS>  (117)
0

$$$$

          12131116032D
http://www.chemnavigator.com
 21 24  0  0  0  0  0  0  0  0999 V2000
   -3.2700    0.4700    0.0000 C   0  0  0  0  0  0
   -3.2700   -0.4700    0.0000 C   0  0  0  0  0  0
   -2.4500   -0.9400    0.0000 S   0  0  0  0  0  0
   -1.6300   -0.4700    0.0000 C   0  0  0  0  0  0
   -1.6300    0.4700    0.0000 N   0  0  0  0  0  0
   -0.8200   -0.9400    0.0000 N   0  0  0  0  0  0
    0.0000   -0.4700    0.0000 C   0  0  0  0  0  0
    0.8200   -0.9400    0.0000 N   0  0  0  0  0  0
    1.6300   -0.4700    0.0000 C   0  0  0  0  0  0
    2.4500   -0.9400    0.0000 S   0  0  0  0  0  0
    3.2700   -0.4700    0.0000 C   0  0  0  0  0  0
    3.2700    0.4700    0.0000 C   0  0  0  0  0  0
    1.6300    0.4700    0.0000 N   0  0  0  0  0  0
    4.0800    0.9400    0.0000 C   0  0  0  0  0  0
    4.9000    0.4700    0.0000 C   0  0  0  0  0  0
    4.9000   -0.4700    0.0000 C   0  0  0  0  0  0
    4.0800   -0.9400    0.0000 C   0  0  0  0  0  0
   -4.0800   -0.9400    0.0000 C   0  0  0  0  0  0
   -4.9000   -0.4700    0.0000 C   0  0  0  0  0  0
   -4.9000    0.4700    0.0000 C   0  0  0  0  0  0
   -4.0800    0.9400    0.0000 C   0  0  0  0  0  0
  1  2  2  0
  1  5  1  0
  1 21  1  0
  2  3  1  0
  2 18  1  0
  3  4  1  0
  4  5  2  0
  4  6  1  0
  6  7  2  0
  7  8  1  0
  8  9  1  0
  9 10  1  0
  9 13  2  0
 10 11  1  0
 11 12  2  0
 11 17  1  0
 12 13  1  0
 12 14  1  0
 14 15  2  0
 15 16  1  0
 16 17  2  0
 18 19  2  0
 19 20  1  0
 20 21  2  0
M  END
>  <IDNUMBER>  (118)
L120367

>  <BRUTTO_FORMULA>  (118)
C15H10N4S2

>  <MOLECULAR_WEIGHT>  (118)
310.403350830078

>  <SALTDATA>  (118)

>  <PLATE>  (118)
2

>  <ROW>  (118)
F

>  <COLUMN>  (118)
6

>  <LIBRARY>  (118)
MyriaScreenII

>  <WEBSITE>  (118)
http://myriascreen.com/

>  <SMILES>  (118)
c12c(sc(n2)/N=C
c2sc3c(n2)cccc3)cccc1

>  <IUPACNAME>  (118)
((1E)-2-benzothiazol-2-yl-2-azavinyl)benzothiazol-2-ylamine

>  <N_O>  (118)
4

>  <LIPINSKI>  (118)
4

>  <ROTATION_BONDS>  (118)
0

>  <SOLUBILITY_CALCULATED>  (118)
-4.74572563171387

>  <LOGP>  (118)
4.39035415649414

>  <ACCEPTORS>  (118)
0

>  <DONORS>  (118)
1

$$$$

          12131116032D
http://www.chemnavigator.com
 25 26  0  0  0  0  0  0  0  0999 V2000
   -3.4600    0.5000    0.0000 C   0  0  0  0  0  0
   -3.4600   -0.5000    0.0000 N   0  0  0  0  0  0
   -2.6000   -1.0000    0.0000 C   0  0  0  0  0  0
   -1.7300   -0.5000    0.0000 N   0  0  0  0  0  0
   -1.7300    0.5000    0.0000 C   0  0  0  0  0  0
   -2.6000    1.0000    0.0000 N   0  0  0  0  0  0
   -0.8700    1.0000    0.0000 N   0  0  0  0  0  0
    0.0000    0.5000    0.0000 N   0  0  0  0  0  0
    0.8700    1.0000    0.0000 C   0  0  0  0  0  0
    1.7300    0.5000    0.0000 N   0  0  0  0  0  0
    2.6000    1.0000    0.0000 C   0  0  0  0  0  0
    3.4600    0.5000    0.0000 C   0  0  0  0  0  0
    4.3300    1.0000    0.0000 C   0  0  0  0  0  0
    4.3300    2.0000    0.0000 C   0  0  0  0  0  0
    3.4600    2.5000    0.0000 C   0  0  0  0  0  0
    2.6000    2.0000    0.0000 C   0  0  0  0  0  0
    5.2000    2.5000    0.0000 O   0  0  0  0  0  0
    6.0600    2.0000    0.0000 C   0  0  0  0  0  0
    0.8700    2.0000    0.0000 S   0  0  0  0  0  0
   -2.6000   -2.0000    0.0000 N   0  0  0  0  0  0
   -3.4600   -2.5000    0.0000 C   0  0  0  0  0  0
   -4.3300   -2.0000    0.0000 C   0  0  0  0  0  0
   -4.3300    1.0000    0.0000 N   0  0  0  0  0  0
   -5.2000    0.5000    0.0000 C   0  0  0  0  0  0
   -6.0600    1.0000    0.0000 C   0  0  0  0  0  0
  1  2  1  0
  1  6  2  0
  1 23  1  0
  2  3  1  0
  3  4  1  0
  3 20  2  0
  4  5  2  0
  5  6  1  0
  5  7  1  0
  7  8  1  0
  8  9  1  0
  9 10  1  0
  9 19  2  0
 10 11  1  0
 11 12  2  0
 11 16  1  0
 12 13  1  0
 13 14  2  0
 14 15  1  0
 14 17  1  0
 15 16  2  0
 17 18  1  0
 20 21  1  0
 21 22  1  0
 23 24  1  0
 24 25  1  0
M  END
>  <IDNUMBER>  (119)
L120952

>  <BRUTTO_FORMULA>  (119)
C15H22N8OS

>  <MOLECULAR_WEIGHT>  (119)
362.459014892578

>  <SALTDATA>  (119)

>  <PLATE>  (119)
2

>  <ROW>  (119)
G

>  <COLUMN>  (119)
6

>  <LIBRARY>  (119)
MyriaScreenII

>  <WEBSITE>  (119)
http://myriascreen.com/

>  <SMILES>  (119)
c1([nH]\c(nc(n1)NNC(Nc1ccc(cc1)OC)=S)=N/CC)NCC

>  <IUPACNAME>  (119)
{2-[2-(azapropylidene)-6-(ethylamino)(1H-1,3,5-triazin-4-yl)]hydrazino}[(4-met hoxyphenyl)amino]methane-1-thione

>  <N_O>  (119)
9

>  <LIPINSKI>  (119)
4

>  <ROTATION_BONDS>  (119)
3

>  <SOLUBILITY_CALCULATED>  (119)
-3.67389798164368

>  <LOGP>  (119)
1.51531028747559

>  <ACCEPTORS>  (119)
1

>  <DONORS>  (119)
5

$$$$

          12131116032D
http://www.chemnavigator.com
 18 20  0  0  0  0  0  0  0  0999 V2000
    0.0000    0.0000    0.0000 O   0  0  0  0  0  0
   -0.8000    0.4700    0.0000 C   0  0  0  0  0  0
   -0.8000    1.4000    0.0000 N   0  0  0  0  0  0
    0.8100    1.4000    0.0000 N   0  0  0  0  0  0
    0.8000    0.4700    0.0000 C   0  0  0  0  0  0
    1.6100    0.0000    0.0000 N   0  0  0  0  0  0
    2.4200    0.4600    0.0000 C   0  0  0  0  0  0
    3.2300    0.0000    0.0000 N   0  0  0  0  0  0
    4.0300    0.4600    0.0000 C   0  0  0  0  0  0
    4.0300    1.4000    0.0000 C   0  0  0  0  0  0
    2.4200    1.4000    0.0000 C   0  0  0  0  0  0
   -1.6100    0.0000    0.0000 C   0  0  0  0  0  0
   -2.4200    0.4700    0.0000 C   0  0  0  0  0  0
   -3.2300    0.0000    0.0000 C   0  0  0  0  0  0
   -3.2300   -0.9300    0.0000 C   0  0  0  0  0  0
   -2.4200   -1.4000    0.0000 C   0  0  0  0  0  0
   -1.6100   -0.9300    0.0000 C   0  0  0  0  0  0
   -4.0300   -1.4000    0.0000 F   0  0  0  0  0  0
  1  2  1  0
  1  5  1  0
  2  3  2  0
  2 12  1  0
  3  4  1  0
  4  5  2  0
  5  6  1  0
  6  7  1  0
  7  8  2  0
  7 11  1  0
  8  9  1  0
  9 10  1  0
 10 11  1  0
 12 13  2  0
 12 17  1  0
 13 14  1  0
 14 15  2  0
 15 16  1  0
 15 18  1  0
 16 17  2  0
M  END
>  <IDNUMBER>  (120)
L122122

>  <BRUTTO_FORMULA>  (120)
C12H11FN4O

>  <MOLECULAR_WEIGHT>  (120)
246.244110107422

>  <SALTDATA>  (120)

>  <PLATE>  (120)
2

>  <ROW>  (120)
H

>  <COLUMN>  (120)
6

>  <LIBRARY>  (120)
MyriaScreenII

>  <WEBSITE>  (120)
http://myriascreen.com/

>  <SMILES>  (120)
o1c(nnc1NC1=NCCC1)c1ccc(cc1)F

>  <IUPACNAME>  (120)
[5-(4-fluorophenyl)(1,3,4-oxadiazol-2-yl)]-1-pyrrolin-2-ylamine

>  <N_O>  (120)
5

>  <LIPINSKI>  (120)
4

>  <ROTATION_BONDS>  (120)
0

>  <SOLUBILITY_CALCULATED>  (120)
-3.74797439575195

>  <LOGP>  (120)
2.65180039405823

>  <ACCEPTORS>  (120)
1

>  <DONORS>  (120)
1

$$$$

          12131116032D
http://www.chemnavigator.com
 22 22  0  0  0  0  0  0  0  0999 V2000
   -2.9900   -1.0400    0.0000 C   0  0  0  0  0  0
   -2.1400   -0.5300    0.0000 C   0  0  0  0  0  0
   -2.1400    0.4600    0.0000 C   0  0  0  0  0  0
   -3.0300    1.0100    0.0000 C   0  0  0  0  0  0
   -3.9000    0.5300    0.0000 C   0  0  0  0  0  0
   -4.3700    1.4300    0.0000 C   0  0  0  0  0  0
   -4.7500    0.0100    0.0000 C   0  0  0  0  0  0
   -3.3800   -0.3600    0.0000 C   0  0  0  0  0  0
   -3.0300    2.0100    0.0000 O   0  0  0  0  0  0
   -1.2900   -1.0100    0.0000 N   0  0  0  0  0  0
   -0.4200   -0.5300    0.0000 N   0  0  0  0  0  0
    0.4200   -1.0100    0.0000 C   0  0  0  0  0  0
    1.2800   -0.5300    0.0000 C   0  0  0  0  0  0
    1.2800    0.4600    0.0000 C   0  0  0  0  0  0
    2.1400    0.9800    0.0000 C   0  0  0  0  0  0
    3.0100    0.4600    0.0000 C   0  0  0  0  0  0
    3.0100   -0.5300    0.0000 C   0  0  0  0  0  0
    2.1400   -1.0100    0.0000 C   0  0  0  0  0  0
    3.8800    1.0100    0.0000 N   0  0  0  0  0  0
    3.8800    2.0100    0.0000 O   0  0  0  0  0  0
    4.7500    0.4900    0.0000 O   0  0  0  0  0  0
    0.4200   -2.0100    0.0000 O   0  0  0  0  0  0
  1  2  1  0
  2  3  2  0
  2 10  1  0
  3  4  1  0
  4  5  1  0
  4  9  2  0
  5  6  1  0
  5  7  1  0
  5  8  1  0
 10 11  1  0
 11 12  1  0
 12 13  1  0
 12 22  2  0
 13 14  2  0
 13 18  1  0
 14 15  1  0
 15 16  2  0
 16 17  1  0
 16 19  1  0
 17 18  2  0
 19 20  2  0
 19 21  1  0
M  CHG  2  19   1  21  -1
M  END
>  <IDNUMBER>  (121)
ST002475

>  <BRUTTO_FORMULA>  (121)
C15H19N3O4

>  <MOLECULAR_WEIGHT>  (121)
305.333679199219

>  <SALTDATA>  (121)

>  <PLATE>  (121)
2

>  <ROW>  (121)
A

>  <COLUMN>  (121)
7

>  <LIBRARY>  (121)
MyriaScreenII

>  <WEBSITE>  (121)
http://myriascreen.com/

>  <SMILES>  (121)
CC(=C\C(C(C)(C)C)=O)/NNC(c1ccc([N+]([O-])=O)cc1)=O

>  <IUPACNAME>  (121)
N-[((1E)-1,4,4-trimethyl-3-oxopent-1-enyl)amino](4-nitrophenyl)carboxamide

>  <N_O>  (121)
7

>  <LIPINSKI>  (121)
4

>  <ROTATION_BONDS>  (121)
2

>  <SOLUBILITY_CALCULATED>  (121)
-3.99887299537659

>  <LOGP>  (121)
2.90825533866882

>  <ACCEPTORS>  (121)
4

>  <DONORS>  (121)
2

$$$$

          12131116032D
http://www.chemnavigator.com
 26 27  0  0  0  0  0  0  0  0999 V2000
   -3.4600   -2.7600    0.0000 C   0  0  0  0  0  0
   -2.5900   -3.2600    0.0000 C   0  0  0  0  0  0
   -1.7300   -2.7600    0.0000 C   0  0  0  0  0  0
   -1.7300   -1.7500    0.0000 C   0  0  0  0  0  0
   -2.5900   -1.2400    0.0000 C   0  0  0  0  0  0
   -3.4600   -1.7500    0.0000 C   0  0  0  0  0  0
   -0.8800   -1.2400    0.0000 S   0  0  0  0  0  0
   -0.5000   -2.1800    0.0000 O   0  0  0  0  0  0
    0.0700   -1.5900    0.0000 O   0  0  0  0  0  0
   -0.8800   -0.2500    0.0000 N   0  0  0  0  0  0
   -1.7300    0.2500    0.0000 C   0  0  0  0  0  0
   -1.7300    1.2700    0.0000 C   0  0  0  0  0  0
   -2.5900    1.7500    0.0000 C   0  0  0  0  0  0
   -3.4500    1.2700    0.0000 C   0  0  0  0  0  0
   -3.4500    0.2500    0.0000 C   0  0  0  0  0  0
   -2.5900   -0.2500    0.0000 C   0  0  0  0  0  0
   -0.8800    1.7500    0.0000 O   0  0  0  0  0  0
   -0.8800    2.7500    0.0000 C   0  0  0  0  0  0
   -1.7300    3.2600    0.0000 C   0  0  0  0  0  0
    0.0000    0.2500    0.0000 C   0  0  0  0  0  0
    0.6600    1.0000    0.0000 C   0  0  0  0  0  0
    0.3300    1.9600    0.0000 O   0  0  0  0  0  0
    1.6400    0.8100    0.0000 N   0  0  0  0  0  0
    2.3000    1.5600    0.0000 C   0  0  0  0  0  0
    1.9700    2.5000    0.0000 C   0  0  0  0  0  0
    3.2700    1.3700    0.0000 C   0  0  0  0  0  0
  1  2  1  0
  1  6  2  0
  2  3  2  0
  3  4  1  0
  4  5  2  0
  4  7  1  0
  5  6  1  0
  7  8  2  0
  7  9  2  0
  7 10  1  0
 10 11  1  0
 10 20  1  0
 11 12  2  0
 11 16  1  0
 12 13  1  0
 12 17  1  0
 13 14  2  0
 14 15  1  0
 15 16  2  0
 17 18  1  0
 18 19  1  0
 20 21  1  0
 21 22  2  0
 21 23  1  0
 23 24  1  0
 24 25  1  0
 24 26  1  0
M  END
>  <IDNUMBER>  (122)
ST002495

>  <BRUTTO_FORMULA>  (122)
C19H24N2O4S

>  <MOLECULAR_WEIGHT>  (122)
376.476654052734

>  <SALTDATA>  (122)

>  <PLATE>  (122)
2

>  <ROW>  (122)
B

>  <COLUMN>  (122)
7

>  <LIBRARY>  (122)
MyriaScreenII

>  <WEBSITE>  (122)
http://myriascreen.com/

>  <SMILES>  (122)
c1ccc(S(N(c2c(OCC)cccc2)CC(NC(C)C)=O)(=O)=O)cc1

>  <IUPACNAME>  (122)
2-[(2-ethoxyphenyl)(phenylsulfonyl)amino]-N-(methylethyl)acetamide

>  <N_O>  (122)
6

>  <LIPINSKI>  (122)
4

>  <ROTATION_BONDS>  (122)
5

>  <SOLUBILITY_CALCULATED>  (122)
-4.74423122406006

>  <LOGP>  (122)
3.55154490470886

>  <ACCEPTORS>  (122)
4

>  <DONORS>  (122)
1

$$$$

          12131116032D
http://www.chemnavigator.com
 28 30  0  0  0  0  0  0  0  0999 V2000
   -2.1600   -0.7300    0.0000 C   0  0  0  0  0  0
   -1.2700   -0.2600    0.0000 C   0  0  0  0  0  0
   -1.2700    0.7600    0.0000 C   0  0  0  0  0  0
   -0.4100    1.2400    0.0000 C   0  0  0  0  0  0
   -0.4100    2.2600    0.0000 C   0  0  0  0  0  0
   -1.2700    2.7400    0.0000 C   0  0  0  0  0  0
   -2.1600    2.2600    0.0000 C   0  0  0  0  0  0
   -2.1600    1.2400    0.0000 C   0  0  0  0  0  0
    0.4500    2.7700    0.0000 N   0  0  0  0  0  0
    0.4500    3.7600    0.0000 O   0  0  0  0  0  0
    1.3000    2.2600    0.0000 O   0  0  0  0  0  0
   -0.4100   -0.7300    0.0000 N   0  0  0  0  0  0
   -0.4100   -1.7500    0.0000 C   0  0  0  0  0  0
    0.4500   -2.2300    0.0000 C   0  0  0  0  0  0
    0.4500   -3.2500    0.0000 C   0  0  0  0  0  0
    1.3000   -3.7600    0.0000 C   0  0  0  0  0  0
    2.1700   -3.2500    0.0000 C   0  0  0  0  0  0
    2.1700   -2.2300    0.0000 C   0  0  0  0  0  0
    1.3000   -1.7500    0.0000 C   0  0  0  0  0  0
    3.0300   -1.7200    0.0000 N   0  0  0  0  0  0
    3.0300   -0.7300    0.0000 O   0  0  0  0  0  0
    3.8800   -2.2300    0.0000 O   0  0  0  0  0  0
   -1.2700   -2.2300    0.0000 N   0  0  0  0  0  0
   -2.1600   -1.7500    0.0000 C   0  0  0  0  0  0
   -3.0200   -2.2300    0.0000 C   0  0  0  0  0  0
   -3.0200   -0.2600    0.0000 C   0  0  0  0  0  0
   -3.8800   -0.7300    0.0000 C   0  0  0  0  0  0
   -3.0200    0.7600    0.0000 O   0  0  0  0  0  0
  1  2  1  0
  1 24  2  0
  1 26  1  0
  2  3  1  0
  2 12  1  0
  3  4  1  0
  3  8  2  0
  4  5  2  0
  5  6  1  0
  5  9  1  0
  6  7  2  0
  7  8  1  0
  9 10  2  0
  9 11  1  0
 12 13  1  0
 13 14  1  0
 13 23  1  0
 14 15  1  0
 14 19  2  0
 15 16  2  0
 16 17  1  0
 17 18  2  0
 18 19  1  0
 18 20  1  0
 20 21  2  0
 20 22  1  0
 23 24  1  0
 24 25  1  0
 26 27  1  0
 26 28  2  0
M  CHG  4   9   1  11  -1  20   1  22  -1
M  END
>  <IDNUMBER>  (123)
ST002518

>  <BRUTTO_FORMULA>  (123)
C19H18N4O5

>  <MOLECULAR_WEIGHT>  (123)
382.375885009766

>  <SALTDATA>  (123)

>  <PLATE>  (123)
2

>  <ROW>  (123)
C

>  <COLUMN>  (123)
7

>  <LIBRARY>  (123)
MyriaScreenII

>  <WEBSITE>  (123)
http://myriascreen.com/

>  <SMILES>  (123)
C=1(C(NC(NC1C)c1cc([N+]([O-])=O)ccc1)c1cc([N+]([O-])=O)ccc1)C(=O)C

>  <IUPACNAME>  (123)
5-acetyl-2,6-bis(3-nitrophenyl)-4-methyl-1,2,3,6-tetrahydropyrimidine

>  <N_O>  (123)
9

>  <LIPINSKI>  (123)
4

>  <ROTATION_BONDS>  (123)
3

>  <SOLUBILITY_CALCULATED>  (123)
-4.28427028656006

>  <LOGP>  (123)
2.63966512680054

>  <ACCEPTORS>  (123)
5

>  <DONORS>  (123)
2

$$$$

          12131116032D
http://www.chemnavigator.com
 38 43  0  0  0  0  0  0  0  0999 V2000
   -0.9700    1.7900    0.0000 C   0  0  0  0  0  0
   -0.1900    1.1300    0.0000 C   0  0  0  0  0  0
    0.6800    1.6600    0.0000 C   0  0  0  0  0  0
    1.4200    1.0000    0.0000 C   0  0  0  0  0  0
    2.4100    1.1800    0.0000 O   0  0  0  0  0  0
    1.0500    0.0900    0.0000 N   0  0  0  0  0  0
    0.0600    0.1600    0.0000 C   0  0  0  0  0  0
   -0.5500   -0.6300    0.0000 O   0  0  0  0  0  0
    1.5700   -0.7400    0.0000 C   0  0  0  0  0  0
    1.1000   -1.6300    0.0000 C   0  0  0  0  0  0
    1.6500   -2.4900    0.0000 C   0  0  0  0  0  0
    2.6500   -2.4200    0.0000 C   0  0  0  0  0  0
    3.2000   -3.2300    0.0000 C   0  0  0  0  0  0
    2.7200   -4.0700    0.0000 O   0  0  0  0  0  0
    3.2200   -4.9200    0.0000 C   0  0  0  0  0  0
    2.7300   -5.7800    0.0000 C   0  0  0  0  0  0
    4.2200   -3.1500    0.0000 O   0  0  0  0  0  0
    3.0900   -1.5300    0.0000 C   0  0  0  0  0  0
    2.5400   -0.7100    0.0000 C   0  0  0  0  0  0
    0.4000    2.6500    0.0000 C   0  0  0  0  0  0
    1.0500    3.4100    0.0000 C   0  0  0  0  0  0
    2.0500    3.2700    0.0000 C   0  0  0  0  0  0
    2.6700    4.0400    0.0000 C   0  0  0  0  0  0
    2.3000    4.9800    0.0000 C   0  0  0  0  0  0
    2.8900    5.7800    0.0000 C   0  0  0  0  0  0
    1.2900    5.1300    0.0000 C   0  0  0  0  0  0
    0.6900    4.3300    0.0000 C   0  0  0  0  0  0
   -0.5800    2.7300    0.0000 O   0  0  0  0  0  0
   -1.5400    0.9600    0.0000 C   0  0  0  0  0  0
   -2.4900    1.2900    0.0000 C   0  0  0  0  0  0
   -2.4900    2.2900    0.0000 C   0  0  0  0  0  0
   -1.5400    2.6000    0.0000 C   0  0  0  0  0  0
   -1.2300    3.5700    0.0000 O   0  0  0  0  0  0
   -3.3600    2.8000    0.0000 C   0  0  0  0  0  0
   -4.2200    2.2900    0.0000 C   0  0  0  0  0  0
   -4.2200    1.2900    0.0000 C   0  0  0  0  0  0
   -3.3600    0.7800    0.0000 C   0  0  0  0  0  0
   -1.2300    0.0000    0.0000 O   0  0  0  0  0  0
  1  2  1  0
  1 28  1  0
  1 29  1  0
  1 32  1  0
  2  3  1  0
  2  7  1  0
  3  4  1  0
  3 20  1  0
  4  5  2  0
  4  6  1  0
  6  7  1  0
  6  9  1  0
  7  8  2  0
  9 10  2  0
  9 19  1  0
 10 11  1  0
 11 12  2  0
 12 13  1  0
 12 18  1  0
 13 14  1  0
 13 17  2  0
 14 15  1  0
 15 16  1  0
 18 19  2  0
 20 21  1  0
 20 28  1  0
 21 22  2  0
 21 27  1  0
 22 23  1  0
 23 24  2  0
 24 25  1  0
 24 26  1  0
 26 27  2  0
 29 30  1  0
 29 38  2  0
 30 31  2  0
 30 37  1  0
 31 32  1  0
 31 34  1  0
 32 33  2  0
 34 35  2  0
 35 36  1  0
 36 37  2  0
M  END
>  <IDNUMBER>  (124)
ST002666

>  <BRUTTO_FORMULA>  (124)
C30H23NO7

>  <MOLECULAR_WEIGHT>  (124)
509.515167236328

>  <SALTDATA>  (124)

>  <PLATE>  (124)
2

>  <ROW>  (124)
D

>  <COLUMN>  (124)
7

>  <LIBRARY>  (124)
MyriaScreenII

>  <WEBSITE>  (124)
http://myriascreen.com/

>  <SMILES>  (124)
C12(C3C(C(=O)N(C3=O)c3ccc(C(=O)OCC)cc3)C(O2)c2ccc(cc2)C)C(c2ccccc2C1=O)=O

>  <IUPACNAME>  (124)
ethyl 4-[4-(4-methylphenyl)-1,3,9,11-tetraoxospiro[2,4,5,6,3a,6a-hexahydro-5-o xa-2-azapentalene-6,2'-2-hydrocyclopenta[1,2-a]benzene]-2-yl]benzoate

>  <N_O>  (124)
8

>  <LIPINSKI>  (124)
3

>  <ROTATION_BONDS>  (124)
2

>  <SOLUBILITY_CALCULATED>  (124)
-5.99390172958374

>  <LOGP>  (124)
5.40708112716675

>  <ACCEPTORS>  (124)
7

>  <DONORS>  (124)
0

$$$$

          12131116032D
http://www.chemnavigator.com
 12 12  0  0  0  0  0  0  0  0999 V2000
    1.7400    0.5500    0.0000 C   0  0  0  0  0  0
    0.9000    0.0700    0.0000 C   0  0  0  0  0  0
    0.0700    0.5500    0.0000 C   0  0  0  0  0  0
   -0.7800    0.0600    0.0000 C   0  0  0  0  0  0
   -0.7800   -0.9800    0.0000 C   0  0  0  0  0  0
   -1.6700   -1.5000    0.0000 C   0  0  0  0  0  0
   -2.5700   -0.9800    0.0000 C   0  0  0  0  0  0
   -2.5700    0.0600    0.0000 C   0  0  0  0  0  0
   -1.6700    0.5800    0.0000 C   0  0  0  0  0  0
    0.8900   -0.8800    0.0000 C   0  0  0  0  0  0
    2.5700    0.0700    0.0000 N   0  0  0  0  0  0
    1.7500    1.5000    0.0000 O   0  0  0  0  0  0
  1  2  1  0
  1 11  1  0
  1 12  2  0
  2  3  1  0
  2 10  1  0
  3  4  1  0
  4  5  2  0
  4  9  1  0
  5  6  1  0
  6  7  2  0
  7  8  1  0
  8  9  2  0
M  END
>  <IDNUMBER>  (125)
ST002688

>  <BRUTTO_FORMULA>  (125)
C10H13NO

>  <MOLECULAR_WEIGHT>  (125)
163.219360351563

>  <SALTDATA>  (125)

>  <PLATE>  (125)
2

>  <ROW>  (125)
E

>  <COLUMN>  (125)
7

>  <LIBRARY>  (125)
MyriaScreenII

>  <WEBSITE>  (125)
http://myriascreen.com/

>  <SMILES>  (125)
C(C(Cc1ccccc1)C)(=O)N

>  <IUPACNAME>  (125)
2-methyl-3-phenylpropanamide

>  <N_O>  (125)
2

>  <LIPINSKI>  (125)
4

>  <ROTATION_BONDS>  (125)
2

>  <SOLUBILITY_CALCULATED>  (125)
-3.08958458900452

>  <LOGP>  (125)
1.65086305141449

>  <ACCEPTORS>  (125)
1

>  <DONORS>  (125)
2

$$$$

          12131116032D
http://www.chemnavigator.com
 18 19  0  0  0  0  0  0  0  0999 V2000
   -0.3200    0.8100    0.0000 C   0  0  0  0  0  0
   -1.2000    0.2800    0.0000 C   0  0  0  0  0  0
   -1.2000   -0.7300    0.0000 C   0  0  0  0  0  0
   -0.3000   -1.2400    0.0000 C   0  0  0  0  0  0
    0.5700   -0.7300    0.0000 O   0  0  0  0  0  0
   -0.2900   -2.2500    0.0000 O   0  0  0  0  0  0
   -2.0700   -1.2300    0.0000 C   0  0  0  0  0  0
   -2.9500   -0.7400    0.0000 C   0  0  0  0  0  0
   -2.9500    0.2900    0.0000 C   0  0  0  0  0  0
   -2.0700    0.7900    0.0000 C   0  0  0  0  0  0
   -0.3400    1.8200    0.0000 O   0  0  0  0  0  0
    0.5500    0.3100    0.0000 O   0  0  0  0  0  0
    1.2000    0.7100    0.0000 C   0  0  0  0  0  0
    2.0900    0.2200    0.0000 C   0  0  0  0  0  0
    2.9500    0.7600    0.0000 C   0  0  0  0  0  0
    2.9300    1.7600    0.0000 C   0  0  0  0  0  0
    2.0300    2.2500    0.0000 C   0  0  0  0  0  0
    1.1700    1.7200    0.0000 C   0  0  0  0  0  0
  1  2  1  0
  1 11  2  0
  1 12  1  0
  2  3  2  0
  2 10  1  0
  3  4  1  0
  3  7  1  0
  4  5  1  0
  4  6  2  0
  7  8  2  0
  8  9  1  0
  9 10  2  0
 12 13  1  0
 13 14  2  0
 13 18  1  0
 14 15  1  0
 15 16  2  0
 16 17  1  0
 17 18  2  0
M  END
>  <IDNUMBER>  (126)
ST002741

>  <BRUTTO_FORMULA>  (126)
C14H10O4

>  <MOLECULAR_WEIGHT>  (126)
242.231002807617

>  <SALTDATA>  (126)

>  <PLATE>  (126)
2

>  <ROW>  (126)
F

>  <COLUMN>  (126)
7

>  <LIBRARY>  (126)
MyriaScreenII

>  <WEBSITE>  (126)
http://myriascreen.com/

>  <SMILES>  (126)
C(c1c(C(=O)O)cccc1)(Oc1ccccc1)=O

>  <IUPACNAME>  (126)
2-(phenoxycarbonyl)benzoic acid

>  <N_O>  (126)
4

>  <LIPINSKI>  (126)
4

>  <ROTATION_BONDS>  (126)
4

>  <SOLUBILITY_CALCULATED>  (126)
-3.98717927932739

>  <LOGP>  (126)
3.63141989707947

>  <ACCEPTORS>  (126)
4

>  <DONORS>  (126)
1

$$$$

          12131116032D
http://www.chemnavigator.com
 16 15  0  0  0  0  0  0  0  0999 V2000
    3.0200   -0.4900    0.0000 C   0  0  0  0  0  0
    3.0500    0.5000    0.0000 C   0  0  0  0  0  0
    3.9300    1.0000    0.0000 C   0  0  0  0  0  0
    4.7800    0.4800    0.0000 C   0  0  0  0  0  0
    4.7600   -0.5300    0.0000 C   0  0  0  0  0  0
    3.9600    1.9900    0.0000 O   0  0  0  0  0  0
    2.1500   -0.9800    0.0000 C   0  0  0  0  0  0
    1.2800   -0.4700    0.0000 C   0  0  0  0  0  0
    0.4000   -0.9600    0.0000 C   0  0  0  0  0  0
   -0.4400   -0.4600    0.0000 C   0  0  0  0  0  0
   -1.3200   -0.9500    0.0000 C   0  0  0  0  0  0
   -2.1800   -0.4500    0.0000 C   0  0  0  0  0  0
   -3.0500   -0.9400    0.0000 C   0  0  0  0  0  0
   -3.9000   -0.4400    0.0000 C   0  0  0  0  0  0
   -4.7800   -0.9300    0.0000 C   0  0  0  0  0  0
    2.1500   -1.9900    0.0000 O   0  0  0  0  0  0
  1  2  1  0
  1  7  1  0
  2  3  1  0
  3  4  1  0
  3  6  1  0
  4  5  1  0
  7  8  1  0
  7 16  1  0
  8  9  1  0
  9 10  1  0
 10 11  1  0
 11 12  1  0
 12 13  1  0
 13 14  1  0
 14 15  1  0
M  END
>  <IDNUMBER>  (127)
ST002751

>  <BRUTTO_FORMULA>  (127)
C14H30O2

>  <MOLECULAR_WEIGHT>  (127)
230.391006469727

>  <SALTDATA>  (127)

>  <PLATE>  (127)
2

>  <ROW>  (127)
G

>  <COLUMN>  (127)
7

>  <LIBRARY>  (127)
MyriaScreenII

>  <WEBSITE>  (127)
http://myriascreen.com/

>  <SMILES>  (127)
C(CC(O)CC)C(O)CCCCCCCC

>  <IUPACNAME>  (127)
tetradecane-3,6-diol

>  <N_O>  (127)
2

>  <LIPINSKI>  (127)
4

>  <ROTATION_BONDS>  (127)
13

>  <SOLUBILITY_CALCULATED>  (127)
-4.36660051345825

>  <LOGP>  (127)
4.35972309112549

>  <ACCEPTORS>  (127)
2

>  <DONORS>  (127)
2

$$$$

          12131116032D
http://www.chemnavigator.com
 22 24  0  0  0  0  0  0  0  0999 V2000
   -2.0900    1.2500    0.0000 C   0  0  0  0  0  0
   -1.1000    1.2500    0.0000 S   0  0  0  0  0  0
   -0.5800    0.4000    0.0000 C   0  0  0  0  0  0
    0.4200    0.3900    0.0000 C   0  0  0  0  0  0
    0.8800   -0.4700    0.0000 N   0  0  0  0  0  0
    1.9000   -0.4700    0.0000 C   0  0  0  0  0  0
    2.4000   -1.3600    0.0000 C   0  0  0  0  0  0
    3.3800   -1.3800    0.0000 C   0  0  0  0  0  0
    3.9000   -0.5400    0.0000 C   0  0  0  0  0  0
    4.8900   -0.5300    0.0000 C   0  0  0  0  0  0
    5.3800   -1.4100    0.0000 C   0  0  0  0  0  0
    4.8800   -2.2700    0.0000 C   0  0  0  0  0  0
    3.8700   -2.2700    0.0000 C   0  0  0  0  0  0
    0.9000    1.2500    0.0000 O   0  0  0  0  0  0
   -2.7000    0.4600    0.0000 S   0  0  0  0  0  0
   -3.6400    0.7600    0.0000 C   0  0  0  0  0  0
   -3.6400    1.7500    0.0000 C   0  0  0  0  0  0
   -4.5000    2.2700    0.0000 C   0  0  0  0  0  0
   -5.3800    1.7800    0.0000 C   0  0  0  0  0  0
   -5.3800    0.7800    0.0000 C   0  0  0  0  0  0
   -4.5200    0.2700    0.0000 C   0  0  0  0  0  0
   -2.6500    2.0600    0.0000 N   0  0  0  0  0  0
  1  2  1  0
  1 15  1  0
  1 22  2  0
  2  3  1  0
  3  4  1  0
  4  5  1  0
  4 14  2  0
  5  6  1  0
  6  7  1  0
  7  8  1  0
  8  9  2  0
  8 13  1  0
  9 10  1  0
 10 11  2  0
 11 12  1  0
 12 13  2  0
 15 16  1  0
 16 17  2  0
 16 21  1  0
 17 18  1  0
 17 22  1  0
 18 19  2  0
 19 20  1  0
 20 21  2  0
M  END
>  <IDNUMBER>  (128)
ST002839

>  <BRUTTO_FORMULA>  (128)
C17H16N2OS2

>  <MOLECULAR_WEIGHT>  (128)
328.458923339844

>  <SALTDATA>  (128)

>  <PLATE>  (128)
2

>  <ROW>  (128)
H

>  <COLUMN>  (128)
7

>  <LIBRARY>  (128)
MyriaScreenII

>  <WEBSITE>  (128)
http://myriascreen.com/

>  <SMILES>  (128)
c1(nc2ccccc2s1)SCC(=O)NCCc1ccccc1

>  <IUPACNAME>  (128)
2-benzothiazol-2-ylthio-N-(2-phenylethyl)acetamide

>  <N_O>  (128)
3

>  <LIPINSKI>  (128)
4

>  <ROTATION_BONDS>  (128)
5

>  <SOLUBILITY_CALCULATED>  (128)
-5.11431741714478

>  <LOGP>  (128)
5.38636159896851

>  <ACCEPTORS>  (128)
1

>  <DONORS>  (128)
1

$$$$

          12131116032D
http://www.chemnavigator.com
 22 24  0  0  0  0  0  0  0  0999 V2000
    0.2500   -0.0300    0.0000 C   0  0  0  0  0  0
   -0.3300    0.7800    0.0000 C   0  0  0  0  0  0
   -1.2800    0.4700    0.0000 C   0  0  0  0  0  0
   -1.2800   -0.5300    0.0000 C   0  0  0  0  0  0
   -2.1300   -1.0200    0.0000 N   0  0  0  0  0  0
   -3.0000   -0.5300    0.0000 C   0  0  0  0  0  0
   -3.0000    0.4700    0.0000 C   0  0  0  0  0  0
   -2.1300    0.9700    0.0000 C   0  0  0  0  0  0
   -3.8900    1.0000    0.0000 C   0  0  0  0  0  0
   -4.7600    1.5000    0.0000 N   0  0  0  0  0  0
   -3.8900   -1.0200    0.0000 N   0  0  0  0  0  0
   -0.3300   -0.8300    0.0000 S   0  0  0  0  0  0
    0.0000    1.7500    0.0000 N   0  0  0  0  0  0
    1.2600   -0.0300    0.0000 C   0  0  0  0  0  0
    1.7600    0.8300    0.0000 O   0  0  0  0  0  0
    1.7600   -0.8900    0.0000 N   0  0  0  0  0  0
    2.7600   -0.8900    0.0000 C   0  0  0  0  0  0
    3.2600   -1.7500    0.0000 C   0  0  0  0  0  0
    4.2500   -1.7500    0.0000 C   0  0  0  0  0  0
    4.7600   -0.8900    0.0000 C   0  0  0  0  0  0
    4.2500   -0.0300    0.0000 C   0  0  0  0  0  0
    3.2600   -0.0300    0.0000 C   0  0  0  0  0  0
  1  2  2  0
  1 12  1  0
  1 14  1  0
  2  3  1  0
  2 13  1  0
  3  4  2  0
  3  8  1  0
  4  5  1  0
  4 12  1  0
  5  6  2  0
  6  7  1  0
  6 11  1  0
  7  8  2  0
  7  9  1  0
  9 10  3  0
 14 15  2  0
 14 16  1  0
 16 17  1  0
 17 18  1  0
 17 22  2  0
 18 19  2  0
 19 20  1  0
 20 21  2  0
 21 22  1  0
M  END
>  <IDNUMBER>  (129)
ST002854

>  <BRUTTO_FORMULA>  (129)
C15H11N5OS

>  <MOLECULAR_WEIGHT>  (129)
309.351440429688

>  <SALTDATA>  (129)

>  <PLATE>  (129)
2

>  <ROW>  (129)
A

>  <COLUMN>  (129)
8

>  <LIBRARY>  (129)
MyriaScreenII

>  <WEBSITE>  (129)
http://myriascreen.com/

>  <SMILES>  (129)
c1(sc2nc(N)c(cc2c1N)C#N)C(Nc1ccccc1)=O

>  <IUPACNAME>  (129)
(3,6-diamino-5-cyanothiopheno[2,3-b]pyridin-2-yl)-N-benzamide

>  <N_O>  (129)
6

>  <LIPINSKI>  (129)
4

>  <ROTATION_BONDS>  (129)
1

>  <SOLUBILITY_CALCULATED>  (129)
-3.62227869033813

>  <LOGP>  (129)
1.66515552997589

>  <ACCEPTORS>  (129)
1

>  <DONORS>  (129)
5

$$$$

          12131116032D
http://www.chemnavigator.com
 23 22  0  0  0  0  0  0  0  0999 V2000
    6.4500   -0.2900    0.0000 C   0  0  0  0  0  0
    6.4700    0.7200    0.0000 C   0  0  0  0  0  0
    5.6000    1.2500    0.0000 C   0  0  0  0  0  0
    5.6400    2.2200    0.0000 C   0  0  0  0  0  0
    4.7800    2.7300    0.0000 C   0  0  0  0  0  0
    3.9200    2.2600    0.0000 C   0  0  0  0  0  0
    3.0500    2.7800    0.0000 C   0  0  0  0  0  0
    2.1800    2.2600    0.0000 C   0  0  0  0  0  0
    1.3200    2.7400    0.0000 C   0  0  0  0  0  0
    0.4500    2.2600    0.0000 C   0  0  0  0  0  0
   -0.4100    2.7400    0.0000 C   0  0  0  0  0  0
   -1.2800    2.2200    0.0000 C   0  0  0  0  0  0
   -2.1400    2.7400    0.0000 C   0  0  0  0  0  0
   -3.0100    2.2200    0.0000 C   0  0  0  0  0  0
   -3.0100    1.2300    0.0000 C   0  0  0  0  0  0
   -3.8800    0.7400    0.0000 C   0  0  0  0  0  0
   -3.8800   -0.2600    0.0000 C   0  0  0  0  0  0
   -4.7400   -0.7400    0.0000 C   0  0  0  0  0  0
   -4.7400   -1.7400    0.0000 C   0  0  0  0  0  0
   -5.6100   -2.2600    0.0000 C   0  0  0  0  0  0
   -5.6100   -3.2600    0.0000 C   0  0  0  0  0  0
   -6.4700   -3.7500    0.0000 C   0  0  0  0  0  0
   -2.1400    3.7500    0.0000 O   0  0  0  0  0  0
  1  2  1  0
  2  3  1  0
  3  4  1  0
  4  5  1  0
  5  6  1  0
  6  7  1  0
  7  8  1  0
  8  9  1  0
  9 10  1  0
 10 11  1  0
 11 12  1  0
 12 13  1  0
 13 14  1  0
 13 23  1  0
 14 15  1  0
 15 16  1  0
 16 17  1  0
 17 18  1  0
 18 19  1  0
 19 20  1  0
 20 21  1  0
 21 22  1  0
M  END
>  <IDNUMBER>  (130)
ST002872

>  <BRUTTO_FORMULA>  (130)
C22H46O

>  <MOLECULAR_WEIGHT>  (130)
326.606628417969

>  <SALTDATA>  (130)

>  <PLATE>  (130)
2

>  <ROW>  (130)
B

>  <COLUMN>  (130)
8

>  <LIBRARY>  (130)
MyriaScreenII

>  <WEBSITE>  (130)
http://myriascreen.com/

>  <SMILES>  (130)
CCCCCCCCCCCCC(O)CCCCCCCCC

>  <IUPACNAME>  (130)
docosan-10-ol

>  <N_O>  (130)
1

>  <LIPINSKI>  (130)
3

>  <ROTATION_BONDS>  (130)
20

>  <SOLUBILITY_CALCULATED>  (130)
-6.64535999298096

>  <LOGP>  (130)
9.73073196411133

>  <ACCEPTORS>  (130)
1

>  <DONORS>  (130)
1

$$$$

          12131116032D
http://www.chemnavigator.com
 26 28  0  0  0  0  0  0  0  0999 V2000
    3.9700   -0.8300    0.0000 C   0  0  0  0  0  0
    4.1600    0.1300    0.0000 C   0  0  0  0  0  0
    3.3900    0.7900    0.0000 C   0  0  0  0  0  0
    3.5500    1.7700    0.0000 C   0  0  0  0  0  0
    2.7900    2.4300    0.0000 O   0  0  0  0  0  0
    4.4600    2.1500    0.0000 O   0  0  0  0  0  0
    2.4600    0.4800    0.0000 C   0  0  0  0  0  0
    2.2600   -0.5100    0.0000 C   0  0  0  0  0  0
    3.0000   -1.1500    0.0000 C   0  0  0  0  0  0
    1.3300   -0.8300    0.0000 N   0  0  0  0  0  0
    0.6700   -0.0600    0.0000 C   0  0  0  0  0  0
   -0.3300   -0.1100    0.0000 N   0  0  0  0  0  0
   -0.9000   -0.8900    0.0000 C   0  0  0  0  0  0
   -1.8500   -0.5900    0.0000 C   0  0  0  0  0  0
   -1.8500    0.4200    0.0000 C   0  0  0  0  0  0
   -0.9000    0.7300    0.0000 C   0  0  0  0  0  0
   -0.5700    1.7100    0.0000 O   0  0  0  0  0  0
   -2.7200    0.9200    0.0000 C   0  0  0  0  0  0
   -3.5900    0.4200    0.0000 C   0  0  0  0  0  0
   -3.5900   -0.5900    0.0000 C   0  0  0  0  0  0
   -2.7200   -1.0900    0.0000 C   0  0  0  0  0  0
   -4.4600   -1.0700    0.0000 Br  0  0  0  0  0  0
   -0.6500   -1.8400    0.0000 O   0  0  0  0  0  0
    1.1400   -1.8100    0.0000 C   0  0  0  0  0  0
    1.9500   -2.4300    0.0000 C   0  0  0  0  0  0
    0.2500   -2.2600    0.0000 O   0  0  0  0  0  0
  1  2  2  0
  1  9  1  0
  2  3  1  0
  3  4  1  0
  3  7  2  0
  4  5  2  0
  4  6  1  0
  7  8  1  0
  8  9  2  0
  8 10  1  0
 10 11  1  0
 10 24  1  0
 11 12  1  0
 12 13  1  0
 12 16  1  0
 13 14  1  0
 13 23  2  0
 14 15  1  0
 14 21  2  0
 15 16  1  0
 15 18  2  0
 16 17  2  0
 18 19  1  0
 19 20  2  0
 20 21  1  0
 20 22  1  0
 24 25  1  0
 24 26  2  0
M  END
>  <IDNUMBER>  (131)
ST002938

>  <BRUTTO_FORMULA>  (131)
C18H13BrN2O5

>  <MOLECULAR_WEIGHT>  (131)
417.215698242188

>  <SALTDATA>  (131)

>  <PLATE>  (131)
2

>  <ROW>  (131)
C

>  <COLUMN>  (131)
8

>  <LIBRARY>  (131)
MyriaScreenII

>  <WEBSITE>  (131)
http://myriascreen.com/

>  <SMILES>  (131)
c1cc(C(=O)O)cc(N(CN2C(c3cc(Br)ccc3C2=O)=O)C(=O)C)c1

>  <IUPACNAME>  (131)
3-{N-[(5-bromo-1,3-dioxobenzo[c]azolidin-2-yl)methyl]acetylamino}benzoic acid

>  <N_O>  (131)
7

>  <LIPINSKI>  (131)
4

>  <ROTATION_BONDS>  (131)
4

>  <SOLUBILITY_CALCULATED>  (131)
-3.79376268386841

>  <LOGP>  (131)
0.924169600009918

>  <ACCEPTORS>  (131)
5

>  <DONORS>  (131)
1

$$$$

          12131116032D
http://www.chemnavigator.com
 19 21  0  0  0  0  0  0  0  0999 V2000
    3.5500    0.1000    0.0000 C   0  0  0  0  0  0
    3.0200    0.9600    0.0000 C   0  0  0  0  0  0
    2.0100    0.9400    0.0000 C   0  0  0  0  0  0
    1.5500    0.0600    0.0000 C   0  0  0  0  0  0
    2.0600   -0.7900    0.0000 C   0  0  0  0  0  0
    3.0700   -0.7700    0.0000 C   0  0  0  0  0  0
    1.5800   -1.6400    0.0000 C   0  0  0  0  0  0
    0.5600    0.0200    0.0000 N   0  0  0  0  0  0
    0.0000   -0.8000    0.0000 C   0  0  0  0  0  0
   -0.9600   -0.5100    0.0000 C   0  0  0  0  0  0
   -0.9600    0.5100    0.0000 C   0  0  0  0  0  0
    0.0000    0.8000    0.0000 C   0  0  0  0  0  0
    0.3400    1.7700    0.0000 O   0  0  0  0  0  0
   -1.8200    1.0000    0.0000 C   0  0  0  0  0  0
   -2.6800    0.5100    0.0000 C   0  0  0  0  0  0
   -2.6800   -0.5100    0.0000 C   0  0  0  0  0  0
   -1.8200   -1.0000    0.0000 C   0  0  0  0  0  0
   -3.5500   -1.0200    0.0000 Br  0  0  0  0  0  0
    0.3300   -1.7700    0.0000 O   0  0  0  0  0  0
  1  2  1  0
  1  6  2  0
  2  3  2  0
  3  4  1  0
  4  5  2  0
  4  8  1  0
  5  6  1  0
  5  7  1  0
  8  9  1  0
  8 12  1  0
  9 10  1  0
  9 19  2  0
 10 11  1  0
 10 17  2  0
 11 12  1  0
 11 14  2  0
 12 13  2  0
 14 15  1  0
 15 16  2  0
 16 17  1  0
 16 18  1  0
M  END
>  <IDNUMBER>  (132)
ST002940

>  <BRUTTO_FORMULA>  (132)
C15H10BrNO2

>  <MOLECULAR_WEIGHT>  (132)
316.153930664063

>  <SALTDATA>  (132)

>  <PLATE>  (132)
2

>  <ROW>  (132)
D

>  <COLUMN>  (132)
8

>  <LIBRARY>  (132)
MyriaScreenII

>  <WEBSITE>  (132)
http://myriascreen.com/

>  <SMILES>  (132)
c1ccc(N2C(c3cc(Br)ccc3C2=O)=O)c(C)c1

>  <IUPACNAME>  (132)
5-bromo-2-(2-methylphenyl)benzo[c]azolidine-1,3-dione

>  <N_O>  (132)
3

>  <LIPINSKI>  (132)
4

>  <ROTATION_BONDS>  (132)
0

>  <SOLUBILITY_CALCULATED>  (132)
-3.94674038887024

>  <LOGP>  (132)
2.32492733001709

>  <ACCEPTORS>  (132)
2

>  <DONORS>  (132)
0

$$$$

          12131116032D
http://www.chemnavigator.com
 28 30  0  0  0  0  0  0  0  0999 V2000
    5.1300    1.7400    0.0000 C   0  0  0  0  0  0
    4.8600    0.7900    0.0000 C   0  0  0  0  0  0
    3.9100    0.5000    0.0000 C   0  0  0  0  0  0
    3.7200   -0.4600    0.0000 C   0  0  0  0  0  0
    2.7500   -0.7900    0.0000 C   0  0  0  0  0  0
    2.0200   -0.1400    0.0000 C   0  0  0  0  0  0
    2.2100    0.8400    0.0000 C   0  0  0  0  0  0
    3.1400    1.1600    0.0000 C   0  0  0  0  0  0
    1.0800   -0.4600    0.0000 N   0  0  0  0  0  0
    0.4200    0.3100    0.0000 C   0  0  0  0  0  0
   -0.5700    0.2600    0.0000 N   0  0  0  0  0  0
   -1.1500   -0.5300    0.0000 C   0  0  0  0  0  0
   -2.1100   -0.2200    0.0000 C   0  0  0  0  0  0
   -2.1100    0.7900    0.0000 C   0  0  0  0  0  0
   -1.1500    1.1000    0.0000 C   0  0  0  0  0  0
   -0.8100    2.0700    0.0000 O   0  0  0  0  0  0
   -2.9700    1.2900    0.0000 C   0  0  0  0  0  0
   -3.8400    0.7900    0.0000 C   0  0  0  0  0  0
   -3.8400   -0.2200    0.0000 C   0  0  0  0  0  0
   -2.9700   -0.7200    0.0000 C   0  0  0  0  0  0
   -4.6900   -0.7200    0.0000 N   0  0  0  0  0  0
   -4.7400   -1.7200    0.0000 O   0  0  0  0  0  0
   -5.6300   -0.3200    0.0000 O   0  0  0  0  0  0
   -0.9000   -1.4700    0.0000 O   0  0  0  0  0  0
    0.8900   -1.4400    0.0000 C   0  0  0  0  0  0
    1.7100   -2.0700    0.0000 C   0  0  0  0  0  0
    0.0100   -1.8900    0.0000 O   0  0  0  0  0  0
    5.6300    0.1800    0.0000 O   0  0  0  0  0  0
  1  2  1  0
  2  3  1  0
  2 28  2  0
  3  4  2  0
  3  8  1  0
  4  5  1  0
  5  6  2  0
  6  7  1  0
  6  9  1  0
  7  8  2  0
  9 10  1  0
  9 25  1  0
 10 11  1  0
 11 12  1  0
 11 15  1  0
 12 13  1  0
 12 24  2  0
 13 14  1  0
 13 20  2  0
 14 15  1  0
 14 17  2  0
 15 16  2  0
 17 18  1  0
 18 19  2  0
 19 20  1  0
 19 21  1  0
 21 22  2  0
 21 23  1  0
 25 26  1  0
 25 27  2  0
M  CHG  2  21   1  23  -1
M  END
>  <IDNUMBER>  (133)
ST002944

>  <BRUTTO_FORMULA>  (133)
C19H15N3O6

>  <MOLECULAR_WEIGHT>  (133)
381.3447265625

>  <SALTDATA>  (133)

>  <PLATE>  (133)
2

>  <ROW>  (133)
E

>  <COLUMN>  (133)
8

>  <LIBRARY>  (133)
MyriaScreenII

>  <WEBSITE>  (133)
http://myriascreen.com/

>  <SMILES>  (133)
CC(c1ccc(N(CN2C(c3cc([N+]([O-])=O)ccc3C2=O)=O)C(=O)C)cc1)=O

>  <IUPACNAME>  (133)
N-(4-acetylphenyl)-N-[(5-nitro-1,3-dioxobenzo[c]azolidin-2-yl)methyl]acetamide

>  <N_O>  (133)
9

>  <LIPINSKI>  (133)
4

>  <ROTATION_BONDS>  (133)
2

>  <SOLUBILITY_CALCULATED>  (133)
-3.61121034622192

>  <LOGP>  (133)
-0.304342418909073

>  <ACCEPTORS>  (133)
6

>  <DONORS>  (133)
0

$$$$

          12131116032D
http://www.chemnavigator.com
 21 23  0  0  0  0  0  0  0  0999 V2000
    2.9400   -1.3600    0.0000 C   0  0  0  0  0  0
    3.5800   -0.6300    0.0000 C   0  0  0  0  0  0
    3.2200    0.3400    0.0000 C   0  0  0  0  0  0
    2.2600    0.5100    0.0000 C   0  0  0  0  0  0
    1.6300   -0.2600    0.0000 C   0  0  0  0  0  0
    1.9700   -1.1900    0.0000 C   0  0  0  0  0  0
    0.6300   -0.2300    0.0000 N   0  0  0  0  0  0
    0.0500   -1.0500    0.0000 C   0  0  0  0  0  0
   -0.9100   -0.7500    0.0000 C   0  0  0  0  0  0
   -0.9100    0.2600    0.0000 C   0  0  0  0  0  0
    0.0500    0.5800    0.0000 C   0  0  0  0  0  0
    0.3200    1.5300    0.0000 O   0  0  0  0  0  0
   -1.7800    0.7700    0.0000 C   0  0  0  0  0  0
   -2.6400    0.2500    0.0000 C   0  0  0  0  0  0
   -2.6400   -0.7300    0.0000 C   0  0  0  0  0  0
   -1.7800   -1.2400    0.0000 C   0  0  0  0  0  0
   -3.5800   -1.2100    0.0000 Br  0  0  0  0  0  0
    0.3700   -2.0300    0.0000 O   0  0  0  0  0  0
    2.0900    1.4400    0.0000 C   0  0  0  0  0  0
    2.9200    2.0300    0.0000 O   0  0  0  0  0  0
    1.2300    1.9300    0.0000 O   0  0  0  0  0  0
  1  2  2  0
  1  6  1  0
  2  3  1  0
  3  4  2  0
  4  5  1  0
  4 19  1  0
  5  6  2  0
  5  7  1  0
  7  8  1  0
  7 11  1  0
  8  9  1  0
  8 18  2  0
  9 10  1  0
  9 16  2  0
 10 11  1  0
 10 13  2  0
 11 12  2  0
 13 14  1  0
 14 15  2  0
 15 16  1  0
 15 17  1  0
 19 20  1  0
 19 21  2  0
M  END
>  <IDNUMBER>  (134)
ST002947

>  <BRUTTO_FORMULA>  (134)
C15H8BrNO4

>  <MOLECULAR_WEIGHT>  (134)
346.136871337891

>  <SALTDATA>  (134)

>  <PLATE>  (134)
2

>  <ROW>  (134)
F

>  <COLUMN>  (134)
8

>  <LIBRARY>  (134)
MyriaScreenII

>  <WEBSITE>  (134)
http://myriascreen.com/

>  <SMILES>  (134)
c1ccc(c(N2C(c3cc(Br)ccc3C2=O)=O)c1)C(=O)O

>  <IUPACNAME>  (134)
2-(5-bromo-1,3-dioxobenzo[c]azolidin-2-yl)benzoic acid

>  <N_O>  (134)
5

>  <LIPINSKI>  (134)
4

>  <ROTATION_BONDS>  (134)
2

>  <SOLUBILITY_CALCULATED>  (134)
-3.66175293922424

>  <LOGP>  (134)
1.72381961345673

>  <ACCEPTORS>  (134)
4

>  <DONORS>  (134)
1

$$$$

          12131116032D
http://www.chemnavigator.com
 24 27  0  0  0  0  0  0  0  0999 V2000
   -4.5600   -0.0100    0.0000 C   0  0  0  0  0  0
   -4.5600   -1.0200    0.0000 C   0  0  0  0  0  0
   -3.6900   -1.5200    0.0000 C   0  0  0  0  0  0
   -2.8300   -1.0200    0.0000 C   0  0  0  0  0  0
   -1.8700   -1.3100    0.0000 C   0  0  0  0  0  0
   -1.5400   -2.2900    0.0000 O   0  0  0  0  0  0
   -1.3100   -0.4900    0.0000 N   0  0  0  0  0  0
   -1.8700    0.2900    0.0000 C   0  0  0  0  0  0
   -2.8300   -0.0100    0.0000 C   0  0  0  0  0  0
   -3.6900    0.4800    0.0000 C   0  0  0  0  0  0
   -1.5200    1.2600    0.0000 O   0  0  0  0  0  0
   -0.3100   -0.4600    0.0000 C   0  0  0  0  0  0
    0.1400    0.4400    0.0000 C   0  0  0  0  0  0
    1.1500    0.4600    0.0000 C   0  0  0  0  0  0
    1.6800   -0.4100    0.0000 C   0  0  0  0  0  0
    2.6600   -0.3600    0.0000 C   0  0  0  0  0  0
    3.0900    0.5200    0.0000 C   0  0  0  0  0  0
    2.5400    1.3600    0.0000 C   0  0  0  0  0  0
    3.0200    2.2600    0.0000 C   0  0  0  0  0  0
    3.9900    2.2900    0.0000 N   0  0  0  0  0  0
    4.5600    1.4400    0.0000 C   0  0  0  0  0  0
    4.0700    0.5500    0.0000 C   0  0  0  0  0  0
    1.2000   -1.2900    0.0000 C   0  0  0  0  0  0
    0.2000   -1.3000    0.0000 C   0  0  0  0  0  0
  1  2  2  0
  1 10  1  0
  2  3  1  0
  3  4  2  0
  4  5  1  0
  4  9  1  0
  5  6  2  0
  5  7  1  0
  7  8  1  0
  7 12  1  0
  8  9  1  0
  8 11  2  0
  9 10  2  0
 12 13  1  0
 12 24  2  0
 13 14  2  0
 14 15  1  0
 15 16  1  0
 15 23  2  0
 16 17  1  0
 17 18  1  0
 17 22  2  0
 18 19  2  0
 19 20  1  0
 20 21  2  0
 21 22  1  0
 23 24  1  0
M  END
>  <IDNUMBER>  (135)
ST002952

>  <BRUTTO_FORMULA>  (135)
C20H14N2O2

>  <MOLECULAR_WEIGHT>  (135)
314.343444824219

>  <SALTDATA>  (135)

>  <PLATE>  (135)
2

>  <ROW>  (135)
G

>  <COLUMN>  (135)
8

>  <LIBRARY>  (135)
MyriaScreenII

>  <WEBSITE>  (135)
http://myriascreen.com/

>  <SMILES>  (135)
c1cc2C(N(C(c2cc1)=O)c1ccc(cc1)Cc1ccncc1)=O

>  <IUPACNAME>  (135)
2-[4-(4-pyridylmethyl)phenyl]benzo[c]azolidine-1,3-dione

>  <N_O>  (135)
4

>  <LIPINSKI>  (135)
4

>  <ROTATION_BONDS>  (135)
0

>  <SOLUBILITY_CALCULATED>  (135)
-4.12145709991455

>  <LOGP>  (135)
1.89373433589935

>  <ACCEPTORS>  (135)
2

>  <DONORS>  (135)
0

$$$$

          12131116032D
http://www.chemnavigator.com
 32 34  0  0  0  0  0  0  0  0999 V2000
    1.9900   -0.8800    0.0000 C   0  0  0  0  0  0
    2.5100   -0.0100    0.0000 C   0  0  0  0  0  0
    3.5100   -0.0100    0.0000 C   0  0  0  0  0  0
    3.9900   -0.8800    0.0000 C   0  0  0  0  0  0
    3.5100   -1.7400    0.0000 C   0  0  0  0  0  0
    2.5100   -1.7400    0.0000 C   0  0  0  0  0  0
    3.9900   -2.6100    0.0000 N   0  0  0  0  0  0
    4.9900   -2.6100    0.0000 O   0  0  0  0  0  0
    3.5100   -3.4700    0.0000 O   0  0  0  0  0  0
    1.9900    0.8500    0.0000 N   0  0  0  0  0  0
    2.5100    1.7400    0.0000 C   0  0  0  0  0  0
    1.9900    2.6100    0.0000 C   0  0  0  0  0  0
    0.9900    2.6100    0.0000 N   0  0  0  0  0  0
    0.5100    3.4700    0.0000 C   0  0  0  0  0  0
   -0.4900    3.4700    0.0000 C   0  0  0  0  0  0
   -0.9800    2.6100    0.0000 N   0  0  0  0  0  0
   -0.4900    1.7400    0.0000 C   0  0  0  0  0  0
    0.5100    1.7400    0.0000 C   0  0  0  0  0  0
   -1.9800    2.6100    0.0000 C   0  0  0  0  0  0
   -2.4900    1.7400    0.0000 C   0  0  0  0  0  0
   -3.4700    1.7400    0.0000 O   0  0  0  0  0  0
   -1.9800    0.8500    0.0000 N   0  0  0  0  0  0
   -2.4900   -0.0100    0.0000 C   0  0  0  0  0  0
   -3.4700   -0.0100    0.0000 C   0  0  0  0  0  0
   -3.9800   -0.8800    0.0000 C   0  0  0  0  0  0
   -3.4700   -1.7400    0.0000 C   0  0  0  0  0  0
   -2.4900   -1.7400    0.0000 C   0  0  0  0  0  0
   -1.9800   -0.8800    0.0000 C   0  0  0  0  0  0
   -3.9800   -2.6100    0.0000 N   0  0  0  0  0  0
   -3.4700   -3.4700    0.0000 O   0  0  0  0  0  0
   -4.9900   -2.6100    0.0000 O   0  0  0  0  0  0
    3.5100    1.7400    0.0000 O   0  0  0  0  0  0
  1  2  1  0
  1  6  2  0
  2  3  2  0
  2 10  1  0
  3  4  1  0
  4  5  2  0
  5  6  1  0
  5  7  1  0
  7  8  2  0
  7  9  1  0
 10 11  1  0
 11 12  1  0
 11 32  2  0
 12 13  1  0
 13 14  1  0
 13 18  1  0
 14 15  1  0
 15 16  1  0
 16 17  1  0
 16 19  1  0
 17 18  1  0
 19 20  1  0
 20 21  2  0
 20 22  1  0
 22 23  1  0
 23 24  1  0
 23 28  2  0
 24 25  2  0
 25 26  1  0
 26 27  2  0
 26 29  1  0
 27 28  1  0
 29 30  2  0
 29 31  1  0
M  CHG  4   7   1   9  -1  29   1  31  -1
M  END
>  <IDNUMBER>  (136)
ST003099

>  <BRUTTO_FORMULA>  (136)
C20H22N6O6

>  <MOLECULAR_WEIGHT>  (136)
442.431518554688

>  <SALTDATA>  (136)

>  <PLATE>  (136)
2

>  <ROW>  (136)
H

>  <COLUMN>  (136)
8

>  <LIBRARY>  (136)
MyriaScreenII

>  <WEBSITE>  (136)
http://myriascreen.com/

>  <SMILES>  (136)
c1cc([N+]([O-])=O)ccc1NC(CN1CCN(CC(Nc2ccc([N+]([O-])=O)cc2)=O)CC1)=O

>  <IUPACNAME>  (136)
N-(4-nitrophenyl)-2-(4-{[N-(4-nitrophenyl)carbamoyl]methyl}piperazinyl)acetami de

>  <N_O>  (136)
12

>  <LIPINSKI>  (136)
4

>  <ROTATION_BONDS>  (136)
2

>  <SOLUBILITY_CALCULATED>  (136)
-3.9355149269104

>  <LOGP>  (136)
0.71357923746109

>  <ACCEPTORS>  (136)
6

>  <DONORS>  (136)
2

$$$$

          12131116032D
http://www.chemnavigator.com
 23 25  0  0  0  0  0  0  0  0999 V2000
    2.9800    0.5700    0.0000 C   0  0  0  0  0  0
    2.1100    0.0700    0.0000 C   0  0  0  0  0  0
    2.1100   -0.9700    0.0000 C   0  0  0  0  0  0
    1.2500   -1.4700    0.0000 C   0  0  0  0  0  0
    0.3900   -0.9700    0.0000 C   0  0  0  0  0  0
    0.3900    0.0700    0.0000 C   0  0  0  0  0  0
    1.2500    0.5700    0.0000 C   0  0  0  0  0  0
   -0.4700    0.6700    0.0000 O   0  0  0  0  0  0
   -1.3800    0.2100    0.0000 C   0  0  0  0  0  0
   -2.2000    0.7500    0.0000 C   0  0  0  0  0  0
   -3.0600    0.3000    0.0000 C   0  0  0  0  0  0
   -3.1100   -0.7000    0.0000 C   0  0  0  0  0  0
   -3.9700   -1.2000    0.0000 C   0  0  0  0  0  0
   -4.7900   -0.6100    0.0000 C   0  0  0  0  0  0
   -4.7400    0.3400    0.0000 C   0  0  0  0  0  0
   -3.8800    0.8000    0.0000 C   0  0  0  0  0  0
   -2.1500    1.7000    0.0000 O   0  0  0  0  0  0
    2.9800   -1.4700    0.0000 N   0  0  0  0  0  0
    3.8400   -0.9700    0.0000 C   0  0  0  0  0  0
    3.8400    0.0700    0.0000 C   0  0  0  0  0  0
    4.5700   -1.7000    0.0000 C   0  0  0  0  0  0
    4.7900   -0.7000    0.0000 C   0  0  0  0  0  0
    2.9800    1.5700    0.0000 C   0  0  0  0  0  0
  1  2  1  0
  1 20  2  0
  1 23  1  0
  2  3  2  0
  2  7  1  0
  3  4  1  0
  3 18  1  0
  4  5  2  0
  5  6  1  0
  6  7  2  0
  6  8  1  0
  8  9  1  0
  9 10  1  0
 10 11  1  0
 10 17  2  0
 11 12  2  0
 11 16  1  0
 12 13  1  0
 13 14  2  0
 14 15  1  0
 15 16  2  0
 18 19  1  0
 19 20  1  0
 19 21  1  0
 19 22  1  0
M  END
>  <IDNUMBER>  (137)
ST003336

>  <BRUTTO_FORMULA>  (137)
C20H21NO2

>  <MOLECULAR_WEIGHT>  (137)
307.392272949219

>  <SALTDATA>  (137)

>  <PLATE>  (137)
2

>  <ROW>  (137)
A

>  <COLUMN>  (137)
9

>  <LIBRARY>  (137)
MyriaScreenII

>  <WEBSITE>  (137)
http://myriascreen.com/

>  <SMILES>  (137)
C=1(c2c(ccc(OCC(=O)c3ccccc3)c2)NC(C1)(C)C)C

>  <IUPACNAME>  (137)
1-phenyl-2-(2,2,4-trimethyl(6-1,2-dihydroquinolyloxy))ethan-1-one

>  <N_O>  (137)
3

>  <LIPINSKI>  (137)
4

>  <ROTATION_BONDS>  (137)
3

>  <SOLUBILITY_CALCULATED>  (137)
-4.93248271942139

>  <LOGP>  (137)
4.99507522583008

>  <ACCEPTORS>  (137)
2

>  <DONORS>  (137)
1

$$$$

          12131116032D
http://www.chemnavigator.com
 32 34  0  0  1  0  0  0  0  0999 V2000
   -0.6800    0.2600    0.0000 C   0  0  2  0  0  0
    0.0700    0.8700    0.0000 C   0  0  2  0  0  0
   -0.1900    1.0900    0.0000 H   0  0  0  0  0  0
    0.0700    1.8700    0.0000 C   0  0  0  0  0  0
    0.9300    2.3800    0.0000 C   0  0  0  0  0  0
    1.8000    1.8700    0.0000 C   0  0  0  0  0  0
    1.8000    0.8700    0.0000 C   0  0  0  0  0  0
    0.9300    0.3700    0.0000 N   0  0  0  0  0  0
    0.6800   -0.6200    0.0000 C   0  0  2  0  0  0
    1.2400   -0.9500    0.0000 H   0  0  0  0  0  0
   -0.3000   -0.7100    0.0000 C   0  0  1  0  0  0
    0.0400   -1.2700    0.0000 H   0  0  0  0  0  0
   -0.7800   -1.5700    0.0000 C   0  0  0  0  0  0
   -1.7800   -1.5700    0.0000 C   0  0  0  0  0  0
   -2.2800   -2.4600    0.0000 C   0  0  0  0  0  0
   -1.7900   -3.3300    0.0000 C   0  0  0  0  0  0
   -0.7700   -3.3300    0.0000 C   0  0  0  0  0  0
   -0.2600   -2.4300    0.0000 C   0  0  0  0  0  0
   -2.2600   -0.7300    0.0000 F   0  0  0  0  0  0
    1.5500   -0.4900    0.0000 C   0  0  0  0  0  0
    2.1800   -1.4300    0.0000 N   0  0  0  0  0  0
    2.3800    0.2200    0.0000 O   0  0  0  0  0  0
    2.6500    2.3800    0.0000 C   0  0  0  0  0  0
    3.5400    1.9800    0.0000 N   0  0  0  0  0  0
    2.6700    3.3800    0.0000 O   0  0  0  0  0  0
   -1.3800    1.1500    0.0000 C   0  0  0  0  0  0
   -0.6100    1.5700    0.0000 O   0  0  0  0  0  0
   -1.0600    2.5300    0.0000 C   0  0  0  0  0  0
   -1.3600    3.5000    0.0000 C   0  0  0  0  0  0
   -2.2200    1.3500    0.0000 O   0  0  0  0  0  0
   -1.6400   -0.5000    0.0000 C   0  0  0  0  0  0
   -1.8300   -0.6900    0.0000 N   0  0  0  0  0  0
  1  2  1  0
  1 11  1  0
  1 26  1  0
  1 31  1  1
  2  3  1  1
  2  4  1  0
  2  8  1  0
  4  5  2  0
  5  6  1  0
  6  7  2  0
  6 23  1  0
  7  8  1  0
  9  8  1  0
  9 10  1  6
  9 11  1  0
  9 20  1  0
 11 12  1  1
 11 13  1  0
 13 14  1  0
 13 18  2  0
 14 15  2  0
 14 19  1  0
 15 16  1  0
 16 17  2  0
 17 18  1  0
 20 21  1  0
 20 22  2  0
 23 24  1  0
 23 25  2  0
 26 27  1  0
 26 30  2  0
 27 28  1  0
 28 29  1  0
 31 32  3  0
M  END
>  <IDNUMBER>  (138)
ST003392

>  <BRUTTO_FORMULA>  (138)
C20H19FN4O4

>  <MOLECULAR_WEIGHT>  (138)
398.393829345703

>  <SALTDATA>  (138)

>  <PLATE>  (138)
2

>  <ROW>  (138)
B

>  <COLUMN>  (138)
9

>  <LIBRARY>  (138)
MyriaScreenII

>  <WEBSITE>  (138)
http://myriascreen.com/

>  <SMILES>  (138)
c1ccc([C@@H]2[C@@]([C@H]3(N(C=C(C=C3)C(=O)N)[C@H]2C(=O)N))(C(=O)OCC)C#N)c(F)c1

>  <IUPACNAME>  (138)
ethyl (1S,2S,8aS,3R)-3,6-dicarbamoyl-1-cyano-2-(2-fluorophenyl)-1,2,3,8a-tetra hydroindolizinecarboxylate

>  <N_O>  (138)
8

>  <LIPINSKI>  (138)
4

>  <ROTATION_BONDS>  (138)
3

>  <SOLUBILITY_CALCULATED>  (138)
-3.58951449394226

>  <LOGP>  (138)
0.655786275863647

>  <ACCEPTORS>  (138)
4

>  <DONORS>  (138)
4

$$$$

          12131116032D
http://www.chemnavigator.com
 28 30  0  0  0  0  0  0  0  0999 V2000
    4.3900   -1.3100    0.0000 C   0  0  0  0  0  0
    4.8900   -0.4000    0.0000 C   0  0  0  0  0  0
    4.3900    0.4500    0.0000 C   0  0  0  0  0  0
    3.3900    0.4500    0.0000 N   0  0  0  0  0  0
    2.8900   -0.4300    0.0000 C   0  0  0  0  0  0
    3.3900   -1.3100    0.0000 C   0  0  0  0  0  0
    2.8900   -2.1800    0.0000 Cl  0  0  0  0  0  0
    2.8900    1.3200    0.0000 S   0  0  0  0  0  0
    2.0100    0.8100    0.0000 C   0  0  0  0  0  0
    1.1600    1.3100    0.0000 C   0  0  0  0  0  0
    0.3000    0.8100    0.0000 C   0  0  0  0  0  0
    0.3000   -0.1900    0.0000 C   0  0  0  0  0  0
   -0.5800   -0.6800    0.0000 C   0  0  0  0  0  0
   -0.5800   -1.6900    0.0000 O   0  0  0  0  0  0
   -1.4400   -0.1900    0.0000 N   0  0  0  0  0  0
   -2.2800   -0.6800    0.0000 C   0  0  0  0  0  0
   -3.1500   -0.1900    0.0000 C   0  0  0  0  0  0
   -4.0200   -0.7000    0.0000 C   0  0  0  0  0  0
   -4.8900   -1.2100    0.0000 F   0  0  0  0  0  0
   -4.5300    0.1700    0.0000 F   0  0  0  0  0  0
   -3.5100   -1.5800    0.0000 F   0  0  0  0  0  0
   -3.1500    0.8000    0.0000 C   0  0  0  0  0  0
   -2.2800    1.3100    0.0000 C   0  0  0  0  0  0
   -1.4400    0.8100    0.0000 C   0  0  0  0  0  0
    1.1600   -0.6800    0.0000 C   0  0  0  0  0  0
    2.0100   -0.1800    0.0000 C   0  0  0  0  0  0
    2.3900    2.1800    0.0000 O   0  0  0  0  0  0
    3.7600    1.8100    0.0000 O   0  0  0  0  0  0
  1  2  1  0
  1  6  1  0
  2  3  1  0
  3  4  1  0
  4  5  1  0
  4  8  1  0
  5  6  1  0
  6  7  1  0
  8  9  1  0
  8 27  2  0
  8 28  2  0
  9 10  1  0
  9 26  2  0
 10 11  2  0
 11 12  1  0
 12 13  1  0
 12 25  2  0
 13 14  2  0
 13 15  1  0
 15 16  1  0
 15 24  1  0
 16 17  1  0
 17 18  1  0
 17 22  1  0
 18 19  1  0
 18 20  1  0
 18 21  1  0
 22 23  1  0
 23 24  1  0
 25 26  1  0
M  END
>  <IDNUMBER>  (139)
ST003770

>  <BRUTTO_FORMULA>  (139)
C18H22ClF3N2O3S

>  <MOLECULAR_WEIGHT>  (139)
438.898254394531

>  <SALTDATA>  (139)

>  <PLATE>  (139)
2

>  <ROW>  (139)
C

>  <COLUMN>  (139)
9

>  <LIBRARY>  (139)
MyriaScreenII

>  <WEBSITE>  (139)
http://myriascreen.com/

>  <SMILES>  (139)
C1CCN(S(c2ccc(C(N3CC(C(F)(F)F)CCC3)=O)cc2)(=O)=O)CC1Cl

>  <IUPACNAME>  (139)
4-[(3-chloropiperidyl)sulfonyl]phenyl 3-(trifluoromethyl)piperidyl ketone

>  <N_O>  (139)
5

>  <LIPINSKI>  (139)
4

>  <ROTATION_BONDS>  (139)
0

>  <SOLUBILITY_CALCULATED>  (139)
-4.87278938293457

>  <LOGP>  (139)
3.62155199050903

>  <ACCEPTORS>  (139)
3

>  <DONORS>  (139)
0

$$$$

          12131116032D
http://www.chemnavigator.com
 31 33  0  0  0  0  0  0  0  0999 V2000
    1.7000   -0.6500    0.0000 C   0  0  0  0  0  0
    2.0000    0.2900    0.0000 C   0  0  0  0  0  0
    1.3400    1.0100    0.0000 C   0  0  0  0  0  0
    0.6800    1.7600    0.0000 F   0  0  0  0  0  0
    2.0800    1.7000    0.0000 F   0  0  0  0  0  0
    0.5900    0.3500    0.0000 F   0  0  0  0  0  0
    3.0000    0.4900    0.0000 O   0  0  0  0  0  0
    2.3600   -1.4200    0.0000 C   0  0  0  0  0  0
    3.3500   -1.2000    0.0000 C   0  0  0  0  0  0
    4.0200   -1.9200    0.0000 C   0  0  0  0  0  0
    4.9800   -1.7200    0.0000 C   0  0  0  0  0  0
    5.2900   -0.7900    0.0000 C   0  0  0  0  0  0
    4.6200   -0.0100    0.0000 C   0  0  0  0  0  0
    3.6500   -0.2400    0.0000 C   0  0  0  0  0  0
    2.0000   -2.3600    0.0000 O   0  0  0  0  0  0
    0.7000   -0.8700    0.0000 C   0  0  0  0  0  0
    0.0600   -0.1000    0.0000 C   0  0  0  0  0  0
    0.3700    0.8400    0.0000 C   0  0  0  0  0  0
   -0.4300    1.4200    0.0000 C   0  0  0  0  0  0
   -1.2300    0.8400    0.0000 C   0  0  0  0  0  0
   -2.2000    1.1200    0.0000 C   0  0  0  0  0  0
   -2.9100    0.4300    0.0000 C   0  0  0  0  0  0
   -3.8500    0.7000    0.0000 C   0  0  0  0  0  0
   -4.5700   -0.0100    0.0000 C   0  0  0  0  0  0
   -5.2900   -0.7300    0.0000 F   0  0  0  0  0  0
   -5.2900    0.7000    0.0000 F   0  0  0  0  0  0
   -3.8800   -0.7300    0.0000 F   0  0  0  0  0  0
   -4.1300    1.6700    0.0000 C   0  0  0  0  0  0
   -3.4100    2.3600    0.0000 C   0  0  0  0  0  0
   -2.4400    2.0800    0.0000 C   0  0  0  0  0  0
   -0.9400   -0.1000    0.0000 O   0  0  0  0  0  0
  1  2  1  0
  1  8  1  0
  1 16  2  0
  2  3  1  0
  2  7  2  0
  3  4  1  0
  3  5  1  0
  3  6  1  0
  8  9  1  0
  8 15  2  0
  9 10  1  0
  9 14  2  0
 10 11  2  0
 11 12  1  0
 12 13  2  0
 13 14  1  0
 16 17  1  0
 17 18  2  0
 17 31  1  0
 18 19  1  0
 19 20  2  0
 20 21  1  0
 20 31  1  0
 21 22  2  0
 21 30  1  0
 22 23  1  0
 23 24  1  0
 23 28  2  0
 24 25  1  0
 24 26  1  0
 24 27  1  0
 28 29  1  0
 29 30  2  0
M  END
>  <IDNUMBER>  (140)
ST003875

>  <BRUTTO_FORMULA>  (140)
C22H12F6O3

>  <MOLECULAR_WEIGHT>  (140)
438.325897216797

>  <SALTDATA>  (140)

>  <PLATE>  (140)
2

>  <ROW>  (140)
D

>  <COLUMN>  (140)
9

>  <LIBRARY>  (140)
MyriaScreenII

>  <WEBSITE>  (140)
http://myriascreen.com/

>  <SMILES>  (140)
C(/C(C(F)(F)F)=O)(C(=O)c1ccccc1)=C/c1oc(c2cc(C(F)(F)F)ccc2)cc1

>  <IUPACNAME>  (140)
4,4,4-trifluoro-1-phenyl-2-({5-[3-(trifluoromethyl)phenyl](2-furyl)}methylene) butane-1,3-dione

>  <N_O>  (140)
3

>  <LIPINSKI>  (140)
4

>  <ROTATION_BONDS>  (140)
4

>  <SOLUBILITY_CALCULATED>  (140)
-5.2943172454834

>  <LOGP>  (140)
5.4787278175354

>  <ACCEPTORS>  (140)
3

>  <DONORS>  (140)
0

$$$$

          12131116032D
http://www.chemnavigator.com
 30 36  0  0  0  0  0  0  0  0999 V2000
    0.1800   -2.2300    0.0000 C   0  0  0  0  0  0
    1.0500   -1.7100    0.0000 C   0  0  0  0  0  0
    1.0300   -0.7000    0.0000 C   0  0  0  0  0  0
    0.1500   -0.2200    0.0000 C   0  0  0  0  0  0
   -0.6900   -0.7400    0.0000 C   0  0  0  0  0  0
   -0.7000   -1.7400    0.0000 C   0  0  0  0  0  0
   -1.5700   -0.2500    0.0000 N   0  0  0  0  0  0
   -1.6100    0.7300    0.0000 C   0  0  0  0  0  0
   -2.5600    1.0700    0.0000 C   0  0  0  0  0  0
   -3.1400    0.3400    0.0000 C   0  0  0  0  0  0
   -2.5400   -0.6400    0.0000 C   0  0  0  0  0  0
   -2.8500   -1.4300    0.0000 O   0  0  0  0  0  0
   -4.0700    0.4500    0.0000 C   0  0  0  0  0  0
   -4.4900    1.3200    0.0000 C   0  0  0  0  0  0
   -3.8900    2.1200    0.0000 C   0  0  0  0  0  0
   -2.9500    1.9700    0.0000 C   0  0  0  0  0  0
   -3.1700    0.8900    0.0000 C   0  0  0  0  0  0
   -0.7900    1.3200    0.0000 O   0  0  0  0  0  0
    1.8900   -0.2100    0.0000 N   0  0  0  0  0  0
    2.0900    0.8500    0.0000 C   0  0  0  0  0  0
    3.2300    0.8500    0.0000 C   0  0  0  0  0  0
    3.5200   -0.0500    0.0000 C   0  0  0  0  0  0
    2.7200   -0.6900    0.0000 C   0  0  0  0  0  0
    2.8000   -1.6900    0.0000 O   0  0  0  0  0  0
    4.5200   -0.2000    0.0000 C   0  0  0  0  0  0
    5.1400    0.5400    0.0000 C   0  0  0  0  0  0
    4.7800    1.4700    0.0000 C   0  0  0  0  0  0
    3.8200    1.6000    0.0000 C   0  0  0  0  0  0
    3.6900    0.5900    0.0000 C   0  0  0  0  0  0
    1.5800    1.5400    0.0000 O   0  0  0  0  0  0
  1  2  1  0
  1  6  2  0
  2  3  2  0
  3  4  1  0
  3 19  1  0
  4  5  2  0
  5  6  1  0
  5  7  1  0
  7  8  1  0
  7 11  1  0
  8  9  1  0
  8 18  2  0
  9 10  1  0
  9 16  1  0
 10 11  1  0
 10 13  1  0
 11 12  2  0
 13 14  1  0
 13 17  1  0
 14 15  2  0
 15 16  1  0
 16 17  1  0
 19 20  1  0
 19 23  1  0
 20 21  1  0
 20 30  2  0
 21 22  1  0
 21 28  1  0
 22 23  1  0
 22 25  1  0
 23 24  2  0
 25 26  1  0
 25 29  1  0
 26 27  2  0
 27 28  1  0
 28 29  1  0
M  END
>  <IDNUMBER>  (141)
ST003958

>  <BRUTTO_FORMULA>  (141)
C24H20N2O4

>  <MOLECULAR_WEIGHT>  (141)
400.433868408203

>  <SALTDATA>  (141)

>  <PLATE>  (141)
2

>  <ROW>  (141)
E

>  <COLUMN>  (141)
9

>  <LIBRARY>  (141)
MyriaScreenII

>  <WEBSITE>  (141)
http://myriascreen.com/

>  <SMILES>  (141)
c1cc(N2C(C3C4C=CC(C3C2=O)C4)=O)cc(N2C(C3C4C=CC(C3C2=O)C4)=O)c1

>  <IUPACNAME>  (141)
4-[3-(3,5-dioxo-4-azatricyclo[5.2.1.0<2,6>]dec-8-en-4-yl)phenyl]-4-azatricyclo [5.2.1.0<2,6>]dec-8-ene-3,5-dione

>  <N_O>  (141)
6

>  <LIPINSKI>  (141)
4

>  <ROTATION_BONDS>  (141)
0

>  <SOLUBILITY_CALCULATED>  (141)
-5.53806018829346

>  <LOGP>  (141)
5.60130023956299

>  <ACCEPTORS>  (141)
4

>  <DONORS>  (141)
0

$$$$

          12131116032D
http://www.chemnavigator.com
 23 26  0  0  0  0  0  0  0  0999 V2000
    4.4400    0.3000    0.0000 C   0  0  0  0  0  0
    3.7200   -0.1100    0.0000 C   0  0  0  0  0  0
    2.8000   -0.0300    0.0000 C   0  0  0  0  0  0
    2.2800    0.8600    0.0000 C   0  0  0  0  0  0
    1.2400    0.8700    0.0000 C   0  0  0  0  0  0
    0.7300    0.0000    0.0000 C   0  0  0  0  0  0
    1.2300   -0.9000    0.0000 C   0  0  0  0  0  0
    2.2700   -0.9200    0.0000 C   0  0  0  0  0  0
   -0.2900    0.0100    0.0000 N   0  0  0  0  0  0
   -0.8200   -0.8100    0.0000 C   0  0  0  0  0  0
   -1.8600   -0.6000    0.0000 C   0  0  0  0  0  0
   -2.0100    0.3300    0.0000 C   0  0  0  0  0  0
   -0.9600    0.8900    0.0000 C   0  0  0  0  0  0
   -0.8200    1.7600    0.0000 O   0  0  0  0  0  0
   -2.9100    0.7300    0.0000 C   0  0  0  0  0  0
   -3.7200    0.1500    0.0000 C   0  0  0  0  0  0
   -3.5800   -0.8400    0.0000 C   0  0  0  0  0  0
   -2.6700   -1.2200    0.0000 C   0  0  0  0  0  0
   -2.3000   -0.1200    0.0000 C   0  0  0  0  0  0
   -4.3500   -1.5500    0.0000 Br  0  0  0  0  0  0
   -4.3700    0.6500    0.0000 Br  0  0  0  0  0  0
   -0.4400   -1.7600    0.0000 O   0  0  0  0  0  0
    3.6900   -0.9300    0.0000 O   0  0  0  0  0  0
  1  2  1  0
  2  3  1  0
  2 23  2  0
  3  4  1  0
  3  8  2  0
  4  5  2  0
  5  6  1  0
  6  7  2  0
  6  9  1  0
  7  8  1  0
  9 10  1  0
  9 13  1  0
 10 11  1  0
 10 22  2  0
 11 12  1  0
 11 18  1  0
 12 13  1  0
 12 15  1  0
 13 14  2  0
 15 16  1  0
 15 19  1  0
 16 17  1  0
 16 21  1  0
 17 18  1  0
 17 20  1  0
 18 19  1  0
M  END
>  <IDNUMBER>  (142)
ST003970

>  <BRUTTO_FORMULA>  (142)
C17H15Br2NO3

>  <MOLECULAR_WEIGHT>  (142)
441.119049072266

>  <SALTDATA>  (142)

>  <PLATE>  (142)
2

>  <ROW>  (142)
F

>  <COLUMN>  (142)
9

>  <LIBRARY>  (142)
MyriaScreenII

>  <WEBSITE>  (142)
http://myriascreen.com/

>  <SMILES>  (142)
CC(c1ccc(N2C(C3C4C(Br)C(C(C3C2=O)C4)Br)=O)cc1)=O

>  <IUPACNAME>  (142)
1-acetyl-4-(8,9-dibromo-3,5-dioxo-4-azatricyclo[5.2.1.0<2,6>]dec-4-yl)benzene

>  <N_O>  (142)
4

>  <LIPINSKI>  (142)
4

>  <ROTATION_BONDS>  (142)
0

>  <SOLUBILITY_CALCULATED>  (142)
-4.91047430038452

>  <LOGP>  (142)
4.60469579696655

>  <ACCEPTORS>  (142)
3

>  <DONORS>  (142)
0

$$$$

          12131116032D
http://www.chemnavigator.com
 23 23  0  0  0  0  0  0  0  0999 V2000
   -4.3300   -0.0200    0.0000 C   0  0  0  0  0  0
   -5.2400   -0.5500    0.0000 C   0  0  0  0  0  0
   -5.2400   -1.5400    0.0000 F   0  0  0  0  0  0
   -6.1000   -0.0400    0.0000 F   0  0  0  0  0  0
   -3.4700    0.4600    0.0000 C   0  0  0  0  0  0
   -2.6100    0.0000    0.0000 O   0  0  0  0  0  0
   -1.7300    0.4900    0.0000 C   0  0  0  0  0  0
   -0.9000    0.0300    0.0000 C   0  0  0  0  0  0
   -0.0400    0.4900    0.0000 C   0  0  0  0  0  0
    0.8300    0.0300    0.0000 C   0  0  0  0  0  0
    1.7400    0.5400    0.0000 C   0  0  0  0  0  0
    1.7100    1.5400    0.0000 O   0  0  0  0  0  0
    2.6200    0.0200    0.0000 N   0  0  0  0  0  0
    3.4800    0.5100    0.0000 C   0  0  0  0  0  0
    4.3400    0.0200    0.0000 C   0  0  0  0  0  0
    4.3400   -1.0000    0.0000 C   0  0  0  0  0  0
    5.2000   -1.5200    0.0000 C   0  0  0  0  0  0
    6.1000   -1.0000    0.0000 C   0  0  0  0  0  0
    6.0700   -0.0300    0.0000 C   0  0  0  0  0  0
    5.2000    0.5100    0.0000 C   0  0  0  0  0  0
   -1.7300    1.4800    0.0000 O   0  0  0  0  0  0
   -3.8200   -0.8900    0.0000 F   0  0  0  0  0  0
   -4.8500    0.8300    0.0000 F   0  0  0  0  0  0
  1  2  1  0
  1  5  1  0
  1 22  1  0
  1 23  1  0
  2  3  1  0
  2  4  1  0
  5  6  1  0
  6  7  1  0
  7  8  1  0
  7 21  2  0
  8  9  1  0
  9 10  1  0
 10 11  1  0
 11 12  2  0
 11 13  1  0
 13 14  1  0
 14 15  1  0
 15 16  2  0
 15 20  1  0
 16 17  1  0
 17 18  2  0
 18 19  1  0
 19 20  2  0
M  END
>  <IDNUMBER>  (143)
ST004085

>  <BRUTTO_FORMULA>  (143)
C15H17F4NO3

>  <MOLECULAR_WEIGHT>  (143)
335.298522949219

>  <SALTDATA>  (143)

>  <PLATE>  (143)
2

>  <ROW>  (143)
G

>  <COLUMN>  (143)
9

>  <LIBRARY>  (143)
MyriaScreenII

>  <WEBSITE>  (143)
http://myriascreen.com/

>  <SMILES>  (143)
C(C(F)F)(COC(=O)CCCC(NCc1ccccc1)=O)(F)F

>  <IUPACNAME>  (143)
2,2,3,3-tetrafluoropropyl 4-[N-benzylcarbamoyl]butanoate

>  <N_O>  (143)
4

>  <LIPINSKI>  (143)
4

>  <ROTATION_BONDS>  (143)
9

>  <SOLUBILITY_CALCULATED>  (143)
-3.79495406150818

>  <LOGP>  (143)
1.93448555469513

>  <ACCEPTORS>  (143)
3

>  <DONORS>  (143)
1

$$$$

          12131116032D
http://www.chemnavigator.com
 24 24  0  0  0  0  0  0  0  0999 V2000
   -3.9100   -0.2000    0.0000 C   0  0  0  0  0  0
   -4.7900   -0.6600    0.0000 C   0  0  0  0  0  0
   -5.6800   -0.1400    0.0000 F   0  0  0  0  0  0
   -4.8200   -1.6400    0.0000 F   0  0  0  0  0  0
   -3.0300    0.2700    0.0000 C   0  0  0  0  0  0
   -2.1500   -0.2300    0.0000 O   0  0  0  0  0  0
   -1.2800    0.2700    0.0000 C   0  0  0  0  0  0
   -0.4100   -0.2700    0.0000 C   0  0  0  0  0  0
    0.4200    0.2300    0.0000 C   0  0  0  0  0  0
    1.3000   -0.3100    0.0000 C   0  0  0  0  0  0
    2.2000    0.2200    0.0000 C   0  0  0  0  0  0
    2.2200    1.1800    0.0000 O   0  0  0  0  0  0
    3.0700   -0.3000    0.0000 N   0  0  0  0  0  0
    3.9500    0.2300    0.0000 C   0  0  0  0  0  0
    4.8200   -0.2800    0.0000 C   0  0  0  0  0  0
    5.6800    0.2200    0.0000 C   0  0  0  0  0  0
    5.6800    1.2100    0.0000 C   0  0  0  0  0  0
    4.8200    1.7200    0.0000 C   0  0  0  0  0  0
    3.9300    1.2100    0.0000 C   0  0  0  0  0  0
    4.8200   -1.2700    0.0000 O   0  0  0  0  0  0
    3.9500   -1.7200    0.0000 C   0  0  0  0  0  0
   -1.2600    1.2100    0.0000 O   0  0  0  0  0  0
   -4.3900    0.6800    0.0000 F   0  0  0  0  0  0
   -3.4200   -1.0900    0.0000 F   0  0  0  0  0  0
  1  2  1  0
  1  5  1  0
  1 23  1  0
  1 24  1  0
  2  3  1  0
  2  4  1  0
  5  6  1  0
  6  7  1  0
  7  8  1  0
  7 22  2  0
  8  9  1  0
  9 10  1  0
 10 11  1  0
 11 12  2  0
 11 13  1  0
 13 14  1  0
 14 15  2  0
 14 19  1  0
 15 16  1  0
 15 20  1  0
 16 17  2  0
 17 18  1  0
 18 19  2  0
 20 21  1  0
M  END
>  <IDNUMBER>  (144)
ST004094

>  <BRUTTO_FORMULA>  (144)
C15H17F4NO4

>  <MOLECULAR_WEIGHT>  (144)
351.297943115234

>  <SALTDATA>  (144)

>  <PLATE>  (144)
2

>  <ROW>  (144)
H

>  <COLUMN>  (144)
9

>  <LIBRARY>  (144)
MyriaScreenII

>  <WEBSITE>  (144)
http://myriascreen.com/

>  <SMILES>  (144)
C(C(F)F)(COC(=O)CCCC(Nc1c(OC)cccc1)=O)(F)F

>  <IUPACNAME>  (144)
2,2,3,3-tetrafluoropropyl 4-[N-(2-methoxyphenyl)carbamoyl]butanoate

>  <N_O>  (144)
5

>  <LIPINSKI>  (144)
4

>  <ROTATION_BONDS>  (144)
9

>  <SOLUBILITY_CALCULATED>  (144)
-3.97753190994263

>  <LOGP>  (144)
2.59365344047546

>  <ACCEPTORS>  (144)
4

>  <DONORS>  (144)
1

$$$$

          12131116032D
http://www.chemnavigator.com
 23 25  0  0  0  0  0  0  0  0999 V2000
   -0.7400    0.0300    0.0000 C   0  0  0  0  0  0
   -1.3100    0.8600    0.0000 C   0  0  0  0  0  0
   -2.2600    0.5400    0.0000 C   0  0  0  0  0  0
   -2.2600   -0.4500    0.0000 C   0  0  0  0  0  0
   -3.2100   -0.7600    0.0000 C   0  0  0  0  0  0
   -3.7900    0.0300    0.0000 C   0  0  0  0  0  0
   -3.2100    0.8600    0.0000 C   0  0  0  0  0  0
   -1.3100   -0.7600    0.0000 S   0  0  0  0  0  0
   -0.9800    1.8200    0.0000 C   0  0  0  0  0  0
   -0.0100    2.0200    0.0000 O   0  0  0  0  0  0
    0.6400    1.2700    0.0000 C   0  0  0  0  0  0
    1.6100    1.4700    0.0000 C   0  0  0  0  0  0
   -1.6600    2.5700    0.0000 O   0  0  0  0  0  0
    0.2800    0.0300    0.0000 N   0  0  0  0  0  0
    0.7700   -0.8300    0.0000 C   0  0  0  0  0  0
    1.7900   -0.8300    0.0000 C   0  0  0  0  0  0
    2.3000   -1.6900    0.0000 C   0  0  0  0  0  0
    3.2900   -1.6900    0.0000 C   0  0  0  0  0  0
    3.7900   -0.8300    0.0000 C   0  0  0  0  0  0
    3.2900    0.0300    0.0000 C   0  0  0  0  0  0
    2.3000    0.0300    0.0000 C   0  0  0  0  0  0
    1.7600   -2.5700    0.0000 Cl  0  0  0  0  0  0
    0.2800   -1.6900    0.0000 O   0  0  0  0  0  0
  1  2  2  0
  1  8  1  0
  1 14  1  0
  2  3  1  0
  2  9  1  0
  3  4  2  0
  3  7  1  0
  4  5  1  0
  4  8  1  0
  5  6  1  0
  6  7  1  0
  9 10  1  0
  9 13  2  0
 10 11  1  0
 11 12  1  0
 14 15  1  0
 15 16  1  0
 15 23  2  0
 16 17  2  0
 16 21  1  0
 17 18  1  0
 17 22  1  0
 18 19  2  0
 19 20  1  0
 20 21  2  0
M  END
>  <IDNUMBER>  (145)
ST004116

>  <BRUTTO_FORMULA>  (145)
C17H16ClNO3S

>  <MOLECULAR_WEIGHT>  (145)
349.837677001953

>  <SALTDATA>  (145)

>  <PLATE>  (145)
2

>  <ROW>  (145)
A

>  <COLUMN>  (145)
10

>  <LIBRARY>  (145)
MyriaScreenII

>  <WEBSITE>  (145)
http://myriascreen.com/

>  <SMILES>  (145)
c1(c(c2CCCc2s1)C(=O)OCC)NC(c1c(Cl)cccc1)=O

>  <IUPACNAME>  (145)
ethyl 2-[(2-chlorophenyl)carbonylamino]-4,5,6-trihydrocyclopenta[2,1-b]thiophe ne-3-carboxylate

>  <N_O>  (145)
4

>  <LIPINSKI>  (145)
4

>  <ROTATION_BONDS>  (145)
4

>  <SOLUBILITY_CALCULATED>  (145)
-4.97959566116333

>  <LOGP>  (145)
5.17832517623901

>  <ACCEPTORS>  (145)
3

>  <DONORS>  (145)
1

$$$$

          12131116032D
http://www.chemnavigator.com
 33 36  0  0  0  0  0  0  0  0999 V2000
   -2.5200    4.6400    0.0000 C   0  0  0  0  0  0
   -3.3900    4.2400    0.0000 C   0  0  0  0  0  0
   -3.5000    3.2500    0.0000 C   0  0  0  0  0  0
   -2.7000    2.6600    0.0000 N   0  0  0  0  0  0
   -1.7800    3.0800    0.0000 C   0  0  0  0  0  0
   -1.6900    4.0700    0.0000 C   0  0  0  0  0  0
   -2.7900    1.6600    0.0000 S   0  0  0  0  0  0
   -2.8800    0.6500    0.0000 C   0  0  0  0  0  0
   -2.0800    0.0700    0.0000 C   0  0  0  0  0  0
   -2.1900   -0.9200    0.0000 C   0  0  0  0  0  0
   -1.3500   -1.5100    0.0000 C   0  0  0  0  0  0
   -0.4400   -1.1000    0.0000 O   0  0  0  0  0  0
   -1.4400   -2.5100    0.0000 O   0  0  0  0  0  0
   -0.6200   -3.0800    0.0000 C   0  0  0  0  0  0
   -0.7200   -4.0700    0.0000 C   0  0  0  0  0  0
    0.1100   -4.6400    0.0000 C   0  0  0  0  0  0
    0.9700   -4.2400    0.0000 C   0  0  0  0  0  0
    1.0800   -3.2500    0.0000 C   0  0  0  0  0  0
    0.2800   -2.6600    0.0000 C   0  0  0  0  0  0
    2.0100   -2.8500    0.0000 N   0  0  0  0  0  0
    2.1400   -1.8600    0.0000 C   0  0  0  0  0  0
    3.0500   -1.4500    0.0000 C   0  0  0  0  0  0
    3.1700   -0.4600    0.0000 C   0  0  0  0  0  0
    4.1500   -0.2600    0.0000 C   0  0  0  0  0  0
    4.6300   -1.1300    0.0000 C   0  0  0  0  0  0
    3.9600   -1.8700    0.0000 O   0  0  0  0  0  0
    1.3300   -1.2700    0.0000 O   0  0  0  0  0  0
   -3.1100   -1.3300    0.0000 C   0  0  0  0  0  0
   -3.9200   -0.7400    0.0000 C   0  0  0  0  0  0
   -3.7900    0.2500    0.0000 C   0  0  0  0  0  0
   -4.6300    0.8500    0.0000 Br  0  0  0  0  0  0
   -3.7900    1.7500    0.0000 O   0  0  0  0  0  0
   -1.7800    1.5600    0.0000 O   0  0  0  0  0  0
  1  2  1  0
  1  6  1  0
  2  3  1  0
  3  4  1  0
  4  5  1  0
  4  7  1  0
  5  6  1  0
  7  8  1  0
  7 32  2  0
  7 33  2  0
  8  9  2  0
  8 30  1  0
  9 10  1  0
 10 11  1  0
 10 28  2  0
 11 12  2  0
 11 13  1  0
 13 14  1  0
 14 15  1  0
 14 19  2  0
 15 16  2  0
 16 17  1  0
 17 18  2  0
 18 19  1  0
 18 20  1  0
 20 21  1  0
 21 22  1  0
 21 27  2  0
 22 23  2  0
 22 26  1  0
 23 24  1  0
 24 25  2  0
 25 26  1  0
 28 29  1  0
 29 30  2  0
 30 31  1  0
M  END
>  <IDNUMBER>  (146)
ST004338

>  <BRUTTO_FORMULA>  (146)
C23H21BrN2O6S

>  <MOLECULAR_WEIGHT>  (146)
533.399597167969

>  <SALTDATA>  (146)

>  <PLATE>  (146)
2

>  <ROW>  (146)
B

>  <COLUMN>  (146)
10

>  <LIBRARY>  (146)
MyriaScreenII

>  <WEBSITE>  (146)
http://myriascreen.com/

>  <SMILES>  (146)
C1CCN(S(c2cc(C(Oc3cc(NC(c4occc4)=O)ccc3)=O)ccc2Br)(=O)=O)CC1

>  <IUPACNAME>  (146)
3-(2-furylcarbonylamino)phenyl 4-bromo-3-(piperidylsulfonyl)benzoate

>  <N_O>  (146)
8

>  <LIPINSKI>  (146)
3

>  <ROTATION_BONDS>  (146)
5

>  <SOLUBILITY_CALCULATED>  (146)
-5.43122863769531

>  <LOGP>  (146)
4.57346677780151

>  <ACCEPTORS>  (146)
6

>  <DONORS>  (146)
1

$$$$

          12131116032D
http://www.chemnavigator.com
 20 21  0  0  0  0  0  0  0  0999 V2000
    1.7900   -0.9400    0.0000 C   0  0  0  0  0  0
    2.2600   -0.0800    0.0000 C   0  0  0  0  0  0
    3.2400   -0.3000    0.0000 C   0  0  0  0  0  0
    3.3700   -1.2900    0.0000 C   0  0  0  0  0  0
    4.2600   -1.7800    0.0000 C   0  0  0  0  0  0
    2.4600   -1.6900    0.0000 S   0  0  0  0  0  0
    3.9900    0.3700    0.0000 C   0  0  0  0  0  0
    1.9000    0.8600    0.0000 C   0  0  0  0  0  0
    1.4900    1.7800    0.0000 N   0  0  0  0  0  0
    0.7600   -0.9400    0.0000 N   0  0  0  0  0  0
    0.2500   -0.0800    0.0000 C   0  0  0  0  0  0
   -0.7400   -0.0800    0.0000 C   0  0  0  0  0  0
   -1.2500    0.7700    0.0000 C   0  0  0  0  0  0
   -2.2400    0.7700    0.0000 C   0  0  0  0  0  0
   -2.7500    1.6400    0.0000 C   0  0  0  0  0  0
   -3.7500    1.6400    0.0000 C   0  0  0  0  0  0
   -4.2600    0.7700    0.0000 C   0  0  0  0  0  0
   -3.7500   -0.0800    0.0000 C   0  0  0  0  0  0
   -2.7500   -0.0800    0.0000 C   0  0  0  0  0  0
    0.7600    0.7700    0.0000 O   0  0  0  0  0  0
  1  2  2  0
  1  6  1  0
  1 10  1  0
  2  3  1  0
  2  8  1  0
  3  4  2  0
  3  7  1  0
  4  5  1  0
  4  6  1  0
  8  9  3  0
 10 11  1  0
 11 12  1  0
 11 20  2  0
 12 13  1  0
 13 14  1  0
 14 15  2  0
 14 19  1  0
 15 16  1  0
 16 17  2  0
 17 18  1  0
 18 19  2  0
M  END
>  <IDNUMBER>  (147)
ST004359

>  <BRUTTO_FORMULA>  (147)
C16H16N2OS

>  <MOLECULAR_WEIGHT>  (147)
284.381927490234

>  <SALTDATA>  (147)

>  <PLATE>  (147)
2

>  <ROW>  (147)
C

>  <COLUMN>  (147)
10

>  <LIBRARY>  (147)
MyriaScreenII

>  <WEBSITE>  (147)
http://myriascreen.com/

>  <SMILES>  (147)
c1(c(c(C)c(s1)C)C#N)NC(=O)CCc1ccccc1

>  <IUPACNAME>  (147)
N-(3-cyano-4,5-dimethyl(2-thienyl))-3-phenylpropanamide

>  <N_O>  (147)
3

>  <LIPINSKI>  (147)
4

>  <ROTATION_BONDS>  (147)
2

>  <SOLUBILITY_CALCULATED>  (147)
-4.41297292709351

>  <LOGP>  (147)
3.85300993919373

>  <ACCEPTORS>  (147)
1

>  <DONORS>  (147)
1

$$$$

          12131116032D
http://www.chemnavigator.com
 20 21  0  0  0  0  0  0  0  0999 V2000
   -2.7600    3.0300    0.0000 C   0  0  0  0  0  0
   -3.2500    2.1700    0.0000 C   0  0  0  0  0  0
   -2.7600    1.3000    0.0000 C   0  0  0  0  0  0
   -1.7600    1.3000    0.0000 C   0  0  0  0  0  0
   -1.2600    2.1700    0.0000 C   0  0  0  0  0  0
   -0.2600    2.1700    0.0000 C   0  0  0  0  0  0
    0.2400    3.0300    0.0000 O   0  0  0  0  0  0
    0.2400    1.3000    0.0000 N   0  0  0  0  0  0
    1.2600    1.3000    0.0000 N   0  0  0  0  0  0
    1.7600    0.4400    0.0000 C   0  0  0  0  0  0
    1.2600   -0.4200    0.0000 C   0  0  0  0  0  0
    1.7600   -1.2900    0.0000 C   0  0  0  0  0  0
    2.7500   -1.2900    0.0000 C   0  0  0  0  0  0
    3.2600   -0.4200    0.0000 C   0  0  0  0  0  0
    2.7500    0.4400    0.0000 C   0  0  0  0  0  0
    3.2600   -2.1700    0.0000 N   0  0  0  0  0  0
    4.2600   -2.1700    0.0000 O   0  0  0  0  0  0
    2.7500   -3.0300    0.0000 O   0  0  0  0  0  0
   -1.7600    3.0300    0.0000 C   0  0  0  0  0  0
   -4.2600    2.1700    0.0000 Br  0  0  0  0  0  0
  1  2  2  0
  1 19  1  0
  2  3  1  0
  2 20  1  0
  3  4  2  0
  4  5  1  0
  5  6  1  0
  5 19  2  0
  6  7  2  0
  6  8  1  0
  8  9  1  0
  9 10  1  0
 10 11  1  0
 10 15  2  0
 11 12  2  0
 12 13  1  0
 13 14  2  0
 13 16  1  0
 14 15  1  0
 16 17  2  0
 16 18  1  0
M  CHG  2  16   1  18  -1
M  END
>  <IDNUMBER>  (148)
ST004382

>  <BRUTTO_FORMULA>  (148)
C13H10BrN3O3

>  <MOLECULAR_WEIGHT>  (148)
336.144805908203

>  <SALTDATA>  (148)

>  <PLATE>  (148)
2

>  <ROW>  (148)
D

>  <COLUMN>  (148)
10

>  <LIBRARY>  (148)
MyriaScreenII

>  <WEBSITE>  (148)
http://myriascreen.com/

>  <SMILES>  (148)
c1cc(C(NNc2ccc([N+]([O-])=O)cc2)=O)ccc1Br

>  <IUPACNAME>  (148)
(4-bromophenyl)-N-[(4-nitrophenyl)amino]carboxamide

>  <N_O>  (148)
6

>  <LIPINSKI>  (148)
4

>  <ROTATION_BONDS>  (148)
1

>  <SOLUBILITY_CALCULATED>  (148)
-3.8675479888916

>  <LOGP>  (148)
2.95161056518555

>  <ACCEPTORS>  (148)
3

>  <DONORS>  (148)
2

$$$$

          12131116032D
http://www.chemnavigator.com
 19 20  0  0  0  0  0  0  0  0999 V2000
   -0.5000    0.4100    0.0000 C   0  0  0  0  0  0
   -1.5300    0.4100    0.0000 C   0  0  0  0  0  0
   -2.0000   -0.4600    0.0000 C   0  0  0  0  0  0
   -3.0100   -0.4600    0.0000 C   0  0  0  0  0  0
   -3.5000    0.3700    0.0000 C   0  0  0  0  0  0
   -3.0300    1.2500    0.0000 C   0  0  0  0  0  0
   -2.0300    1.2600    0.0000 C   0  0  0  0  0  0
   -4.5400    0.3700    0.0000 Cl  0  0  0  0  0  0
   -0.0100    1.3000    0.0000 O   0  0  0  0  0  0
    0.0200   -0.4500    0.0000 O   0  0  0  0  0  0
    1.0100   -0.4400    0.0000 C   0  0  0  0  0  0
    1.5200   -1.3000    0.0000 C   0  0  0  0  0  0
    2.5000   -1.2800    0.0000 C   0  0  0  0  0  0
    2.9800   -0.4000    0.0000 C   0  0  0  0  0  0
    4.0100   -0.4000    0.0000 C   0  0  0  0  0  0
    4.5000    0.4700    0.0000 C   0  0  0  0  0  0
    4.5400   -1.2800    0.0000 O   0  0  0  0  0  0
    2.4700    0.4200    0.0000 C   0  0  0  0  0  0
    1.4800    0.4200    0.0000 C   0  0  0  0  0  0
  1  2  1  0
  1  9  2  0
  1 10  1  0
  2  3  1  0
  2  7  2  0
  3  4  2  0
  4  5  1  0
  5  6  2  0
  5  8  1  0
  6  7  1  0
 10 11  1  0
 11 12  1  0
 11 19  2  0
 12 13  2  0
 13 14  1  0
 14 15  1  0
 14 18  2  0
 15 16  1  0
 15 17  2  0
 18 19  1  0
M  END
>  <IDNUMBER>  (149)
ST004407

>  <BRUTTO_FORMULA>  (149)
C15H11ClO3

>  <MOLECULAR_WEIGHT>  (149)
274.703247070313

>  <SALTDATA>  (149)

>  <PLATE>  (149)
2

>  <ROW>  (149)
E

>  <COLUMN>  (149)
10

>  <LIBRARY>  (149)
MyriaScreenII

>  <WEBSITE>  (149)
http://myriascreen.com/

>  <SMILES>  (149)
C(Oc1ccc(C(=O)C)cc1)(c1ccc(cc1)Cl)=O

>  <IUPACNAME>  (149)
4-acetylphenyl 4-chlorobenzoate

>  <N_O>  (149)
3

>  <LIPINSKI>  (149)
4

>  <ROTATION_BONDS>  (149)
1

>  <SOLUBILITY_CALCULATED>  (149)
-4.46438217163086

>  <LOGP>  (149)
4.27089548110962

>  <ACCEPTORS>  (149)
3

>  <DONORS>  (149)
0

$$$$

          12131116032D
http://www.chemnavigator.com
 24 25  0  0  0  0  0  0  0  0999 V2000
   -0.4800    0.9100    0.0000 C   0  0  0  0  0  0
    0.5100    0.9100    0.0000 C   0  0  0  0  0  0
    1.0000    1.7500    0.0000 N   0  0  0  0  0  0
    1.9800    1.7500    0.0000 O   0  0  0  0  0  0
    1.0000    0.0500    0.0000 N   0  0  0  0  0  0
    2.0500    0.0400    0.0000 C   0  0  0  0  0  0
    2.5200    0.9400    0.0000 C   0  0  0  0  0  0
    3.5000    0.9400    0.0000 C   0  0  0  0  0  0
    4.0300    0.1100    0.0000 C   0  0  0  0  0  0
    3.5400   -0.7900    0.0000 C   0  0  0  0  0  0
    2.5600   -0.7900    0.0000 C   0  0  0  0  0  0
    1.9300   -1.8300    0.0000 Cl  0  0  0  0  0  0
    3.9900    1.8300    0.0000 Cl  0  0  0  0  0  0
   -0.9700    1.7700    0.0000 N   0  0  0  0  0  0
   -1.9500    1.7700    0.0000 O   0  0  0  0  0  0
   -1.0800    0.0700    0.0000 N   0  0  0  0  0  0
   -2.0500    0.0700    0.0000 C   0  0  0  0  0  0
   -2.5400    0.9100    0.0000 C   0  0  0  0  0  0
   -3.5300    0.9100    0.0000 C   0  0  0  0  0  0
   -4.0100    0.0700    0.0000 C   0  0  0  0  0  0
   -3.5100   -0.7900    0.0000 C   0  0  0  0  0  0
   -2.5400   -0.7900    0.0000 C   0  0  0  0  0  0
   -2.0500   -1.6400    0.0000 Cl  0  0  0  0  0  0
   -4.0300    1.7500    0.0000 Cl  0  0  0  0  0  0
  1  2  1  0
  1 14  2  0
  1 16  1  0
  2  3  2  0
  2  5  1  0
  3  4  1  0
  5  6  1  0
  6  7  2  0
  6 11  1  0
  7  8  1  0
  8  9  2  0
  8 13  1  0
  9 10  1  0
 10 11  2  0
 11 12  1  0
 14 15  1  0
 16 17  1  0
 17 18  1  0
 17 22  2  0
 18 19  2  0
 19 20  1  0
 19 24  1  0
 20 21  2  0
 21 22  1  0
 22 23  1  0
M  END
>  <IDNUMBER>  (150)
ST004471

>  <BRUTTO_FORMULA>  (150)
C14H10Cl4N4O2

>  <MOLECULAR_WEIGHT>  (150)
408.069946289063

>  <SALTDATA>  (150)

>  <PLATE>  (150)
2

>  <ROW>  (150)
F

>  <COLUMN>  (150)
10

>  <LIBRARY>  (150)
MyriaScreenII

>  <WEBSITE>  (150)
http://myriascreen.com/

>  <SMILES>  (150)
C(/C(Nc1cc(Cl)ccc1Cl)=N\O)(Nc1cc(Cl)ccc1Cl)=N\O

>  <IUPACNAME>  (150)
(2,5-dichlorophenyl){2-[(2,5-dichlorophenyl)amino]-1,2-di(hydroxyimino)ethyl}a mine

>  <N_O>  (150)
6

>  <LIPINSKI>  (150)
3

>  <ROTATION_BONDS>  (150)
3

>  <SOLUBILITY_CALCULATED>  (150)
-5.01861190795898

>  <LOGP>  (150)
6.16423892974854

>  <ACCEPTORS>  (150)
2

>  <DONORS>  (150)
4

$$$$

          12131116032D
http://www.chemnavigator.com
 17 18  0  0  0  0  0  0  0  0999 V2000
   -0.3600    0.4600    0.0000 C   0  0  0  0  0  0
   -1.3700    0.4600    0.0000 C   0  0  0  0  0  0
   -1.8700   -0.3900    0.0000 C   0  0  0  0  0  0
   -2.8900   -0.3900    0.0000 C   0  0  0  0  0  0
   -3.3900    0.4600    0.0000 C   0  0  0  0  0  0
   -2.8900    1.3400    0.0000 C   0  0  0  0  0  0
   -1.8700    1.3100    0.0000 C   0  0  0  0  0  0
   -1.4000   -1.3100    0.0000 O   0  0  0  0  0  0
   -0.3900   -1.3400    0.0000 C   0  0  0  0  0  0
    0.1400   -0.4200    0.0000 O   0  0  0  0  0  0
    0.1000    1.3100    0.0000 N   0  0  0  0  0  0
    1.1200    1.3100    0.0000 C   0  0  0  0  0  0
    1.6200    0.4600    0.0000 C   0  0  0  0  0  0
    2.6000    0.6800    0.0000 C   0  0  0  0  0  0
    3.3900    0.0500    0.0000 C   0  0  0  0  0  0
    2.7000    1.6200    0.0000 O   0  0  0  0  0  0
    1.8100    2.0400    0.0000 N   0  0  0  0  0  0
  1  2  1  0
  1 10  2  0
  1 11  1  0
  2  3  1  0
  2  7  2  0
  3  4  2  0
  3  8  1  0
  4  5  1  0
  5  6  2  0
  6  7  1  0
  8  9  1  0
 11 12  1  0
 12 13  1  0
 12 17  2  0
 13 14  2  0
 14 15  1  0
 14 16  1  0
 16 17  1  0
M  END
>  <IDNUMBER>  (151)
ST004821

>  <BRUTTO_FORMULA>  (151)
C12H12N2O3

>  <MOLECULAR_WEIGHT>  (151)
232.238952636719

>  <SALTDATA>  (151)

>  <PLATE>  (151)
2

>  <ROW>  (151)
G

>  <COLUMN>  (151)
10

>  <LIBRARY>  (151)
MyriaScreenII

>  <WEBSITE>  (151)
http://myriascreen.com/

>  <SMILES>  (151)
C(c1c(OC)cccc1)(Nc1noc(c1)C)=O

>  <IUPACNAME>  (151)
(2-methoxyphenyl)-N-(5-methylisoxazol-3-yl)carboxamide

>  <N_O>  (151)
5

>  <LIPINSKI>  (151)
4

>  <ROTATION_BONDS>  (151)
2

>  <SOLUBILITY_CALCULATED>  (151)
-3.56719183921814

>  <LOGP>  (151)
2.19152307510376

>  <ACCEPTORS>  (151)
3

>  <DONORS>  (151)
1

$$$$

          12131116032D
http://www.chemnavigator.com
 33 36  0  0  0  0  0  0  0  0999 V2000
   -1.3700    0.7100    0.0000 C   0  0  0  0  0  0
   -0.5100    0.2100    0.0000 C   0  0  0  0  0  0
    0.3500   -0.3100    0.0000 C   0  0  0  0  0  0
    0.3500   -1.3300    0.0000 C   0  0  0  0  0  0
    1.2100   -1.8000    0.0000 C   0  0  0  0  0  0
    2.0600   -1.3000    0.0000 C   0  0  0  0  0  0
    2.0600   -0.3200    0.0000 C   0  0  0  0  0  0
    1.2100    0.1900    0.0000 C   0  0  0  0  0  0
    0.0000    1.0800    0.0000 C   0  0  0  0  0  0
    0.9800    1.0700    0.0000 C   0  0  0  0  0  0
    1.4800    1.9300    0.0000 C   0  0  0  0  0  0
    1.0000    2.7700    0.0000 C   0  0  0  0  0  0
    0.0000    2.7700    0.0000 C   0  0  0  0  0  0
   -0.4800    1.9200    0.0000 C   0  0  0  0  0  0
   -1.0200   -0.6600    0.0000 N   0  0  0  0  0  0
   -0.3900   -1.9200    0.0000 C   0  0  0  0  0  0
    0.5800   -2.0500    0.0000 C   0  0  0  0  0  0
    0.9600   -2.9300    0.0000 C   0  0  0  0  0  0
    0.3800   -3.7100    0.0000 C   0  0  0  0  0  0
   -0.6000   -3.6200    0.0000 C   0  0  0  0  0  0
   -0.9700   -2.6900    0.0000 C   0  0  0  0  0  0
    0.8100   -4.6100    0.0000 C   0  0  0  0  0  0
    1.9500   -3.0700    0.0000 C   0  0  0  0  0  0
   -1.3700    1.7000    0.0000 O   0  0  0  0  0  0
   -2.2100    0.2100    0.0000 N   0  0  0  0  0  0
   -3.0700    0.6700    0.0000 C   0  0  0  0  0  0
   -3.9100    0.1500    0.0000 C   0  0  0  0  0  0
   -4.7800    0.6400    0.0000 C   0  0  0  0  0  0
   -4.8000    1.6200    0.0000 C   0  0  0  0  0  0
   -3.9500    2.1300    0.0000 C   0  0  0  0  0  0
   -3.0900    1.6500    0.0000 C   0  0  0  0  0  0
   -5.6700    2.1000    0.0000 C   0  0  0  0  0  0
   -5.6600    0.1500    0.0000 C   0  0  0  0  0  0
  1  2  1  0
  1 24  2  0
  1 25  1  0
  2  3  1  0
  2  9  1  0
  2 15  1  0
  3  4  1  0
  3  8  2  0
  4  5  2  0
  5  6  1  0
  6  7  2  0
  7  8  1  0
  9 10  1  0
  9 14  2  0
 10 11  2  0
 11 12  1  0
 12 13  2  0
 13 14  1  0
 15 16  1  0
 16 17  2  0
 16 21  1  0
 17 18  1  0
 18 19  2  0
 18 23  1  0
 19 20  1  0
 19 22  1  0
 20 21  2  0
 25 26  1  0
 26 27  2  0
 26 31  1  0
 27 28  1  0
 28 29  2  0
 28 33  1  0
 29 30  1  0
 29 32  1  0
 30 31  2  0
M  END
>  <IDNUMBER>  (152)
ST004847

>  <BRUTTO_FORMULA>  (152)
C30H30N2O

>  <MOLECULAR_WEIGHT>  (152)
434.581085205078

>  <SALTDATA>  (152)

>  <PLATE>  (152)
2

>  <ROW>  (152)
H

>  <COLUMN>  (152)
10

>  <LIBRARY>  (152)
MyriaScreenII

>  <WEBSITE>  (152)
http://myriascreen.com/

>  <SMILES>  (152)
C(C(Nc1cc(C)c(cc1)C)(c1ccccc1)c1ccccc1)(Nc1cc(C)c(cc1)C)=O

>  <IUPACNAME>  (152)
N-(3,4-dimethylphenyl)-2-[(3,4-dimethylphenyl)amino]-2,2-diphenylacetamide

>  <N_O>  (152)
3

>  <LIPINSKI>  (152)
3

>  <ROTATION_BONDS>  (152)
2

>  <SOLUBILITY_CALCULATED>  (152)
-6.6042685508728

>  <LOGP>  (152)
8.38791561126709

>  <ACCEPTORS>  (152)
1

>  <DONORS>  (152)
2

$$$$

          12131116032D
http://www.chemnavigator.com
 35 38  0  0  0  0  0  0  0  0999 V2000
   -4.3200    0.3000    0.0000 C   0  0  0  0  0  0
   -5.1800   -0.1900    0.0000 C   0  0  0  0  0  0
   -6.0500    0.3300    0.0000 O   0  0  0  0  0  0
   -6.9400   -0.1600    0.0000 C   0  0  0  0  0  0
   -7.8000    0.3300    0.0000 C   0  0  0  0  0  0
   -8.6800   -0.1600    0.0000 C   0  0  0  0  0  0
   -8.6800   -1.1600    0.0000 C   0  0  0  0  0  0
   -7.8000   -1.6700    0.0000 C   0  0  0  0  0  0
   -6.9400   -1.1600    0.0000 C   0  0  0  0  0  0
   -4.3200    1.2900    0.0000 O   0  0  0  0  0  0
   -3.4500   -0.1900    0.0000 N   0  0  0  0  0  0
   -2.6000    0.3000    0.0000 C   0  0  0  0  0  0
   -1.7300   -0.1900    0.0000 C   0  0  0  0  0  0
   -0.8600    0.3000    0.0000 C   0  0  0  0  0  0
   -0.8600    1.2900    0.0000 C   0  0  0  0  0  0
    0.0300    1.7800    0.0000 C   0  0  0  0  0  0
    0.8900    1.2600    0.0000 C   0  0  0  0  0  0
    0.8900    0.2700    0.0000 C   0  0  0  0  0  0
    1.7600   -0.2200    0.0000 C   0  0  0  0  0  0
    2.6200    0.2400    0.0000 C   0  0  0  0  0  0
    2.6200    1.2500    0.0000 C   0  0  0  0  0  0
    1.7600    1.7500    0.0000 C   0  0  0  0  0  0
    3.4900   -0.3000    0.0000 N   0  0  0  0  0  0
    4.3600    0.2200    0.0000 C   0  0  0  0  0  0
    5.2200   -0.3000    0.0000 C   0  0  0  0  0  0
    6.0800    0.2200    0.0000 O   0  0  0  0  0  0
    6.9500   -0.3000    0.0000 C   0  0  0  0  0  0
    6.9500   -1.2900    0.0000 C   0  0  0  0  0  0
    7.8200   -1.7800    0.0000 C   0  0  0  0  0  0
    8.6800   -1.2900    0.0000 C   0  0  0  0  0  0
    8.6800   -0.3000    0.0000 C   0  0  0  0  0  0
    7.8200    0.2200    0.0000 C   0  0  0  0  0  0
    4.3600    1.2200    0.0000 O   0  0  0  0  0  0
   -1.7300    1.7800    0.0000 C   0  0  0  0  0  0
   -2.6000    1.2900    0.0000 C   0  0  0  0  0  0
  1  2  1  0
  1 10  2  0
  1 11  1  0
  2  3  1  0
  3  4  1  0
  4  5  2  0
  4  9  1  0
  5  6  1  0
  6  7  2  0
  7  8  1  0
  8  9  2  0
 11 12  1  0
 12 13  1  0
 12 35  1  0
 13 14  1  0
 14 15  1  0
 15 16  1  0
 15 34  1  0
 16 17  1  0
 17 18  1  0
 17 22  1  0
 18 19  1  0
 19 20  1  0
 20 21  1  0
 20 23  1  0
 21 22  1  0
 23 24  1  0
 24 25  1  0
 24 33  2  0
 25 26  1  0
 26 27  1  0
 27 28  1  0
 27 32  2  0
 28 29  2  0
 29 30  1  0
 30 31  2  0
 31 32  1  0
 34 35  1  0
M  END
>  <IDNUMBER>  (153)
ST004869

>  <BRUTTO_FORMULA>  (153)
C29H38N2O4

>  <MOLECULAR_WEIGHT>  (153)
478.631805419922

>  <SALTDATA>  (153)

>  <PLATE>  (153)
2

>  <ROW>  (153)
A

>  <COLUMN>  (153)
11

>  <LIBRARY>  (153)
MyriaScreenII

>  <WEBSITE>  (153)
http://myriascreen.com/

>  <SMILES>  (153)
C(NC1CCC(CC2CCC(NC(=O)COc3ccccc3)CC2)CC1)(=O)COc1ccccc1

>  <IUPACNAME>  (153)
2-phenoxy-N-(4-{[4-(2-phenoxyacetylamino)cyclohexyl]methyl}cyclohexyl)acetamid e

>  <N_O>  (153)
6

>  <LIPINSKI>  (153)
3

>  <ROTATION_BONDS>  (153)
8

>  <SOLUBILITY_CALCULATED>  (153)
-6.36752367019653

>  <LOGP>  (153)
7.30250549316406

>  <ACCEPTORS>  (153)
4

>  <DONORS>  (153)
2

$$$$

          12131116032D
http://www.chemnavigator.com
 21 22  0  0  0  0  0  0  0  0999 V2000
    3.5800   -0.0500    0.0000 C   0  0  0  0  0  0
    3.5800    0.9600    0.0000 C   0  0  0  0  0  0
    4.5400    1.2700    0.0000 C   0  0  0  0  0  0
    4.8700    2.2000    0.0000 C   0  0  0  0  0  0
    5.0900    0.4700    0.0000 O   0  0  0  0  0  0
    4.5400   -0.3500    0.0000 N   0  0  0  0  0  0
    2.7000   -0.5500    0.0000 N   0  0  0  0  0  0
    1.8200   -0.0500    0.0000 C   0  0  0  0  0  0
    0.9700   -0.5500    0.0000 C   0  0  0  0  0  0
    0.1000   -0.0700    0.0000 C   0  0  0  0  0  0
   -0.7600   -0.5700    0.0000 C   0  0  0  0  0  0
   -1.6300   -0.1000    0.0000 O   0  0  0  0  0  0
   -2.5000   -0.6000    0.0000 C   0  0  0  0  0  0
   -2.5000   -1.5900    0.0000 C   0  0  0  0  0  0
   -1.6100   -2.0800    0.0000 C   0  0  0  0  0  0
   -3.3500   -2.1100    0.0000 C   0  0  0  0  0  0
   -4.2200   -1.6300    0.0000 C   0  0  0  0  0  0
   -4.2300   -0.6300    0.0000 C   0  0  0  0  0  0
   -3.4000   -0.1200    0.0000 C   0  0  0  0  0  0
   -5.0900   -2.2000    0.0000 Cl  0  0  0  0  0  0
    1.8200    0.9600    0.0000 O   0  0  0  0  0  0
  1  2  1  0
  1  6  2  0
  1  7  1  0
  2  3  2  0
  3  4  1  0
  3  5  1  0
  5  6  1  0
  7  8  1  0
  8  9  1  0
  8 21  2  0
  9 10  1  0
 10 11  1  0
 11 12  1  0
 12 13  1  0
 13 14  1  0
 13 19  2  0
 14 15  1  0
 14 16  2  0
 16 17  1  0
 17 18  2  0
 17 20  1  0
 18 19  1  0
M  END
>  <IDNUMBER>  (154)
ST004879

>  <BRUTTO_FORMULA>  (154)
C15H17ClN2O3

>  <MOLECULAR_WEIGHT>  (154)
308.764373779297

>  <SALTDATA>  (154)

>  <PLATE>  (154)
2

>  <ROW>  (154)
B

>  <COLUMN>  (154)
11

>  <LIBRARY>  (154)
MyriaScreenII

>  <WEBSITE>  (154)
http://myriascreen.com/

>  <SMILES>  (154)
c1(noc(c1)C)NC(=O)CCCOc1c(cc(cc1)Cl)C

>  <IUPACNAME>  (154)
4-(4-chloro-2-methylphenoxy)-N-(5-methylisoxazol-3-yl)butanamide

>  <N_O>  (154)
5

>  <LIPINSKI>  (154)
4

>  <ROTATION_BONDS>  (154)
5

>  <SOLUBILITY_CALCULATED>  (154)
-4.43363237380981

>  <LOGP>  (154)
3.98442673683167

>  <ACCEPTORS>  (154)
3

>  <DONORS>  (154)
1

$$$$

          12131116032D
http://www.chemnavigator.com
 27 30  0  0  0  0  0  0  0  0999 V2000
   -0.9000    1.0800    0.0000 C   0  0  0  0  0  0
   -0.8800    2.0800    0.0000 C   0  0  0  0  0  0
   -1.7400    2.6000    0.0000 O   0  0  0  0  0  0
   -0.0100    2.5500    0.0000 N   0  0  0  0  0  0
    0.9100    2.2400    0.0000 C   0  0  0  0  0  0
    1.5000    3.0300    0.0000 C   0  0  0  0  0  0
    0.9600    3.8400    0.0000 C   0  0  0  0  0  0
    0.0000    3.5600    0.0000 C   0  0  0  0  0  0
   -0.0600    0.6000    0.0000 C   0  0  0  0  0  0
   -0.0600   -0.4100    0.0000 C   0  0  0  0  0  0
    0.8200   -0.9200    0.0000 C   0  0  0  0  0  0
    0.8200   -1.9200    0.0000 C   0  0  0  0  0  0
    1.7000   -2.4100    0.0000 C   0  0  0  0  0  0
    2.5500   -1.9000    0.0000 C   0  0  0  0  0  0
    2.5500   -0.8900    0.0000 C   0  0  0  0  0  0
    1.6700   -0.3800    0.0000 C   0  0  0  0  0  0
    3.4600   -2.3800    0.0000 O   0  0  0  0  0  0
    3.4900   -3.4100    0.0000 C   0  0  0  0  0  0
    1.7000   -3.4100    0.0000 O   0  0  0  0  0  0
    2.5500   -3.9300    0.0000 C   0  0  0  0  0  0
   -0.9000   -0.9200    0.0000 N   0  0  0  0  0  0
   -1.7600   -0.4100    0.0000 C   0  0  0  0  0  0
   -1.7600    0.6000    0.0000 C   0  0  0  0  0  0
   -2.6400    1.0800    0.0000 C   0  0  0  0  0  0
   -3.4900    0.6000    0.0000 C   0  0  0  0  0  0
   -3.4900   -0.4100    0.0000 C   0  0  0  0  0  0
   -2.6400   -0.9200    0.0000 C   0  0  0  0  0  0
  1  2  1  0
  1  9  1  0
  1 23  2  0
  2  3  2  0
  2  4  1  0
  4  5  1  0
  4  8  1  0
  5  6  1  0
  6  7  1  0
  7  8  1  0
  9 10  2  0
 10 11  1  0
 10 21  1  0
 11 12  1  0
 11 16  2  0
 12 13  2  0
 13 14  1  0
 13 19  1  0
 14 15  2  0
 14 17  1  0
 15 16  1  0
 17 18  1  0
 19 20  1  0
 21 22  2  0
 22 23  1  0
 22 27  1  0
 23 24  1  0
 24 25  2  0
 25 26  1  0
 26 27  2  0
M  END
>  <IDNUMBER>  (155)
ST004889

>  <BRUTTO_FORMULA>  (155)
C22H22N2O3

>  <MOLECULAR_WEIGHT>  (155)
362.428375244141

>  <SALTDATA>  (155)

>  <PLATE>  (155)
2

>  <ROW>  (155)
C

>  <COLUMN>  (155)
11

>  <LIBRARY>  (155)
MyriaScreenII

>  <WEBSITE>  (155)
http://myriascreen.com/

>  <SMILES>  (155)
c1(C(N2CCCC2)=O)cc(c2cc(OC)c(cc2)OC)nc2c1cccc2

>  <IUPACNAME>  (155)
2-(3,4-dimethoxyphenyl)(4-quinolyl) pyrrolidinyl ketone

>  <N_O>  (155)
5

>  <LIPINSKI>  (155)
4

>  <ROTATION_BONDS>  (155)
4

>  <SOLUBILITY_CALCULATED>  (155)
-5.11038589477539

>  <LOGP>  (155)
4.40804290771484

>  <ACCEPTORS>  (155)
3

>  <DONORS>  (155)
0

$$$$

          12131116032D
http://www.chemnavigator.com
 18 19  0  0  0  0  0  0  0  0999 V2000
   -0.4900    0.8800    0.0000 C   0  0  0  0  0  0
   -0.9800    0.0400    0.0000 C   0  0  0  0  0  0
   -1.9800    0.0400    0.0000 C   0  0  0  0  0  0
   -2.5100   -0.8500    0.0000 C   0  0  0  0  0  0
   -2.0100   -1.7200    0.0000 C   0  0  0  0  0  0
   -2.5100   -2.5900    0.0000 C   0  0  0  0  0  0
   -3.5100   -2.5900    0.0000 C   0  0  0  0  0  0
   -4.0100   -1.7200    0.0000 C   0  0  0  0  0  0
   -3.5100   -0.8500    0.0000 C   0  0  0  0  0  0
   -0.9800    1.7500    0.0000 O   0  0  0  0  0  0
    0.5100    0.8800    0.0000 N   0  0  0  0  0  0
    1.0100    1.7200    0.0000 C   0  0  0  0  0  0
    2.0100    1.7200    0.0000 C   0  0  0  0  0  0
    2.5100    2.5900    0.0000 C   0  0  0  0  0  0
    3.5100    2.5900    0.0000 N   0  0  0  0  0  0
    4.0100    1.7200    0.0000 C   0  0  0  0  0  0
    3.5100    0.8500    0.0000 C   0  0  0  0  0  0
    2.5100    0.8500    0.0000 C   0  0  0  0  0  0
  1  2  1  0
  1 10  2  0
  1 11  1  0
  2  3  1  0
  3  4  1  0
  4  5  1  0
  4  9  2  0
  5  6  2  0
  6  7  1  0
  7  8  2  0
  8  9  1  0
 11 12  1  0
 12 13  1  0
 13 14  1  0
 13 18  2  0
 14 15  2  0
 15 16  1  0
 16 17  2  0
 17 18  1  0
M  END
>  <IDNUMBER>  (156)
ST004896

>  <BRUTTO_FORMULA>  (156)
C15H16N2O

>  <MOLECULAR_WEIGHT>  (156)
240.304916381836

>  <SALTDATA>  (156)

>  <PLATE>  (156)
2

>  <ROW>  (156)
D

>  <COLUMN>  (156)
11

>  <LIBRARY>  (156)
MyriaScreenII

>  <WEBSITE>  (156)
http://myriascreen.com/

>  <SMILES>  (156)
C(NCc1cnccc1)(=O)CCc1ccccc1

>  <IUPACNAME>  (156)
3-phenyl-N-(3-pyridylmethyl)propanamide

>  <N_O>  (156)
3

>  <LIPINSKI>  (156)
4

>  <ROTATION_BONDS>  (156)
4

>  <SOLUBILITY_CALCULATED>  (156)
-3.57208061218262

>  <LOGP>  (156)
1.48866677284241

>  <ACCEPTORS>  (156)
1

>  <DONORS>  (156)
1

$$$$

          12131116032D
http://www.chemnavigator.com
 24 26  0  0  0  0  0  0  0  0999 V2000
   -1.3000    1.7700    0.0000 C   0  0  0  0  0  0
   -0.4200    1.2700    0.0000 C   0  0  0  0  0  0
   -0.4200    0.2600    0.0000 C   0  0  0  0  0  0
    0.4400   -0.2400    0.0000 N   0  0  0  0  0  0
    1.3000    0.2600    0.0000 C   0  0  0  0  0  0
    2.1700   -0.2800    0.0000 C   0  0  0  0  0  0
    3.0800    0.2400    0.0000 O   0  0  0  0  0  0
    2.1700   -1.2800    0.0000 N   0  0  0  0  0  0
    3.0300   -1.7700    0.0000 C   0  0  0  0  0  0
    3.0300   -2.7800    0.0000 C   0  0  0  0  0  0
    3.9000   -3.2700    0.0000 C   0  0  0  0  0  0
    4.7500   -2.7800    0.0000 C   0  0  0  0  0  0
    4.7500   -1.7700    0.0000 N   0  0  0  0  0  0
    3.9000   -1.2800    0.0000 C   0  0  0  0  0  0
    1.3000    1.2700    0.0000 C   0  0  0  0  0  0
    0.4400    1.7500    0.0000 C   0  0  0  0  0  0
   -1.2700    2.7800    0.0000 O   0  0  0  0  0  0
   -2.1800    1.2700    0.0000 N   0  0  0  0  0  0
   -3.0400    1.7700    0.0000 C   0  0  0  0  0  0
   -3.9000    1.2900    0.0000 C   0  0  0  0  0  0
   -4.7500    1.7700    0.0000 C   0  0  0  0  0  0
   -4.7500    2.7800    0.0000 C   0  0  0  0  0  0
   -3.9000    3.2700    0.0000 N   0  0  0  0  0  0
   -3.0400    2.7800    0.0000 C   0  0  0  0  0  0
  1  2  1  0
  1 17  2  0
  1 18  1  0
  2  3  1  0
  2 16  2  0
  3  4  2  0
  4  5  1  0
  5  6  1  0
  5 15  2  0
  6  7  2  0
  6  8  1  0
  8  9  1  0
  9 10  2  0
  9 14  1  0
 10 11  1  0
 11 12  2  0
 12 13  1  0
 13 14  2  0
 15 16  1  0
 18 19  1  0
 19 20  2  0
 19 24  1  0
 20 21  1  0
 21 22  2  0
 22 23  1  0
 23 24  2  0
M  END
>  <IDNUMBER>  (157)
ST004917

>  <BRUTTO_FORMULA>  (157)
C17H13N5O2

>  <MOLECULAR_WEIGHT>  (157)
319.322723388672

>  <SALTDATA>  (157)

>  <PLATE>  (157)
2

>  <ROW>  (157)
E

>  <COLUMN>  (157)
11

>  <LIBRARY>  (157)
MyriaScreenII

>  <WEBSITE>  (157)
http://myriascreen.com/

>  <SMILES>  (157)
C(c1cnc(C(Nc2cnccc2)=O)cc1)(Nc1cnccc1)=O

>  <IUPACNAME>  (157)
N-(3-pyridyl)[6-(N-(3-pyridyl)carbamoyl)(3-pyridyl)]carboxamide

>  <N_O>  (157)
7

>  <LIPINSKI>  (157)
4

>  <ROTATION_BONDS>  (157)
2

>  <SOLUBILITY_CALCULATED>  (157)
-3.20774698257446

>  <LOGP>  (157)
-0.255566477775574

>  <ACCEPTORS>  (157)
2

>  <DONORS>  (157)
2

$$$$

          12131116032D
http://www.chemnavigator.com
 17 18  0  0  0  0  0  0  0  0999 V2000
    1.8000   -0.8900    0.0000 C   0  0  0  0  0  0
    2.4700   -1.6300    0.0000 C   0  0  0  0  0  0
    3.3500   -1.2100    0.0000 C   0  0  0  0  0  0
    4.2300   -1.7000    0.0000 C   0  0  0  0  0  0
    3.2800   -0.2300    0.0000 O   0  0  0  0  0  0
    2.2900   -0.0100    0.0000 N   0  0  0  0  0  0
    0.7700   -0.9200    0.0000 N   0  0  0  0  0  0
    0.2800   -0.0400    0.0000 C   0  0  0  0  0  0
   -0.7200   -0.0400    0.0000 C   0  0  0  0  0  0
   -1.2100    0.8200    0.0000 C   0  0  0  0  0  0
   -2.2200    0.8200    0.0000 C   0  0  0  0  0  0
   -2.7300    1.7000    0.0000 C   0  0  0  0  0  0
   -3.7100    1.7000    0.0000 C   0  0  0  0  0  0
   -4.2300    0.8200    0.0000 C   0  0  0  0  0  0
   -3.7400   -0.0100    0.0000 C   0  0  0  0  0  0
   -2.7300   -0.0400    0.0000 C   0  0  0  0  0  0
    0.7700    0.8200    0.0000 O   0  0  0  0  0  0
  1  2  1  0
  1  6  2  0
  1  7  1  0
  2  3  2  0
  3  4  1  0
  3  5  1  0
  5  6  1  0
  7  8  1  0
  8  9  1  0
  8 17  2  0
  9 10  1  0
 10 11  1  0
 11 12  2  0
 11 16  1  0
 12 13  1  0
 13 14  2  0
 14 15  1  0
 15 16  2  0
M  END
>  <IDNUMBER>  (158)
ST004925

>  <BRUTTO_FORMULA>  (158)
C13H14N2O2

>  <MOLECULAR_WEIGHT>  (158)
230.26643371582

>  <SALTDATA>  (158)

>  <PLATE>  (158)
2

>  <ROW>  (158)
F

>  <COLUMN>  (158)
11

>  <LIBRARY>  (158)
MyriaScreenII

>  <WEBSITE>  (158)
http://myriascreen.com/

>  <SMILES>  (158)
c1(noc(c1)C)NC(=O)CCc1ccccc1

>  <IUPACNAME>  (158)
N-(5-methylisoxazol-3-yl)-3-phenylpropanamide

>  <N_O>  (158)
4

>  <LIPINSKI>  (158)
4

>  <ROTATION_BONDS>  (158)
2

>  <SOLUBILITY_CALCULATED>  (158)
-3.78343462944031

>  <LOGP>  (158)
2.73492240905762

>  <ACCEPTORS>  (158)
2

>  <DONORS>  (158)
1

$$$$

          12131116032D
http://www.chemnavigator.com
 20 22  0  0  0  0  0  0  0  0999 V2000
   -0.5900   -0.3900    0.0000 C   0  0  0  0  0  0
   -1.1800    0.4400    0.0000 C   0  0  0  0  0  0
   -2.1200    0.1400    0.0000 C   0  0  0  0  0  0
   -2.1200   -0.8700    0.0000 C   0  0  0  0  0  0
   -3.0000   -1.4000    0.0000 C   0  0  0  0  0  0
   -3.8800   -0.8700    0.0000 C   0  0  0  0  0  0
   -3.8800    0.1400    0.0000 C   0  0  0  0  0  0
   -3.0000    0.6100    0.0000 C   0  0  0  0  0  0
   -1.1800   -1.1800    0.0000 S   0  0  0  0  0  0
   -0.8300    1.4000    0.0000 Cl  0  0  0  0  0  0
    0.3900   -0.3900    0.0000 C   0  0  0  0  0  0
    0.8900    0.4400    0.0000 O   0  0  0  0  0  0
    0.8900   -1.2700    0.0000 N   0  0  0  0  0  0
    1.8900   -1.2700    0.0000 C   0  0  0  0  0  0
    2.3900   -0.4200    0.0000 C   0  0  0  0  0  0
    3.3900   -0.4200    0.0000 C   0  0  0  0  0  0
    3.8800    0.4400    0.0000 C   0  0  0  0  0  0
    3.3700    1.3000    0.0000 C   0  0  0  0  0  0
    2.3700    1.3000    0.0000 N   0  0  0  0  0  0
    1.8900    0.4300    0.0000 C   0  0  0  0  0  0
  1  2  2  0
  1  9  1  0
  1 11  1  0
  2  3  1  0
  2 10  1  0
  3  4  2  0
  3  8  1  0
  4  5  1  0
  4  9  1  0
  5  6  2  0
  6  7  1  0
  7  8  2  0
 11 12  2  0
 11 13  1  0
 13 14  1  0
 14 15  1  0
 15 16  2  0
 15 20  1  0
 16 17  1  0
 17 18  2  0
 18 19  1  0
 19 20  2  0
M  END
>  <IDNUMBER>  (159)
ST004941

>  <BRUTTO_FORMULA>  (159)
C15H11ClN2OS

>  <MOLECULAR_WEIGHT>  (159)
302.783905029297

>  <SALTDATA>  (159)

>  <PLATE>  (159)
2

>  <ROW>  (159)
G

>  <COLUMN>  (159)
11

>  <LIBRARY>  (159)
MyriaScreenII

>  <WEBSITE>  (159)
http://myriascreen.com/

>  <SMILES>  (159)
c1(sc2ccccc2c1Cl)C(NCc1cnccc1)=O

>  <IUPACNAME>  (159)
(3-chlorobenzo[b]thiophen-2-yl)-N-(3-pyridylmethyl)carboxamide

>  <N_O>  (159)
3

>  <LIPINSKI>  (159)
4

>  <ROTATION_BONDS>  (159)
3

>  <SOLUBILITY_CALCULATED>  (159)
-4.28230953216553

>  <LOGP>  (159)
3.22714018821716

>  <ACCEPTORS>  (159)
1

>  <DONORS>  (159)
1

$$$$

          12131116032D
http://www.chemnavigator.com
 20 21  0  0  0  0  0  0  0  0999 V2000
    0.3200   -0.0900    0.0000 C   0  0  0  0  0  0
    0.1700   -1.0800    0.0000 C   0  0  0  0  0  0
   -0.7200   -1.5300    0.0000 N   0  0  0  0  0  0
   -0.7600   -2.5400    0.0000 C   0  0  0  0  0  0
   -1.6400   -3.0000    0.0000 C   0  0  0  0  0  0
   -2.5000   -2.4600    0.0000 C   0  0  0  0  0  0
   -2.4500   -1.4600    0.0000 C   0  0  0  0  0  0
   -1.5600   -0.9900    0.0000 C   0  0  0  0  0  0
    1.0400   -1.5300    0.0000 O   0  0  0  0  0  0
    1.7700   -0.8400    0.0000 C   0  0  0  0  0  0
    2.7400   -1.0400    0.0000 C   0  0  0  0  0  0
    1.3100    0.0600    0.0000 N   0  0  0  0  0  0
   -0.3800    0.6400    0.0000 P   0  0  0  0  0  0
    0.3400    1.3500    0.0000 O   0  0  0  0  0  0
    0.0900    2.3000    0.0000 C   0  0  0  0  0  0
    0.7900    3.0000    0.0000 C   0  0  0  0  0  0
   -1.0800    1.3500    0.0000 O   0  0  0  0  0  0
   -2.0400    1.0900    0.0000 C   0  0  0  0  0  0
   -2.7400    1.8100    0.0000 C   0  0  0  0  0  0
   -1.0800   -0.0600    0.0000 O   0  0  0  0  0  0
  1  2  2  0
  1 12  1  0
  1 13  1  0
  2  3  1  0
  2  9  1  0
  3  4  1  0
  3  8  1  0
  4  5  1  0
  5  6  1  0
  6  7  1  0
  7  8  1  0
  9 10  1  0
 10 11  1  0
 10 12  2  0
 13 14  1  0
 13 17  1  0
 13 20  2  0
 14 15  1  0
 15 16  1  0
 17 18  1  0
 18 19  1  0
M  END
>  <IDNUMBER>  (160)
ST005008

>  <BRUTTO_FORMULA>  (160)
C13H23N2O4P

>  <MOLECULAR_WEIGHT>  (160)
302.310455322266

>  <SALTDATA>  (160)

>  <PLATE>  (160)
2

>  <ROW>  (160)
H

>  <COLUMN>  (160)
11

>  <LIBRARY>  (160)
MyriaScreenII

>  <WEBSITE>  (160)
http://myriascreen.com/

>  <SMILES>  (160)
c1(c(oc(n1)C)N1CCCCC1)P(=O)(OCC)OCC

>  <IUPACNAME>  (160)
diethoxy(2-methyl-5-piperidyl(1,3-oxazol-4-yl))phosphino-1-one

>  <N_O>  (160)
6

>  <LIPINSKI>  (160)
4

>  <ROTATION_BONDS>  (160)
5

>  <SOLUBILITY_CALCULATED>  (160)
-3.74256110191345

>  <LOGP>  (160)
1.43969094753265

>  <ACCEPTORS>  (160)
4

>  <DONORS>  (160)
0

$$$$

          12131116032D
http://www.chemnavigator.com
 23 25  0  0  0  0  0  0  0  0999 V2000
   -0.8400   -1.7000    0.0000 S   0  0  0  0  0  0
    0.0000   -1.2100    0.0000 C   0  0  0  0  0  0
    0.0000   -0.2400    0.0000 N   0  0  0  0  0  0
   -1.6800   -0.2400    0.0000 C   0  0  0  0  0  0
   -1.6800   -1.2100    0.0000 C   0  0  0  0  0  0
   -2.5200    0.2400    0.0000 C   0  0  0  0  0  0
   -3.3700   -0.2400    0.0000 C   0  0  0  0  0  0
   -4.2100    0.2400    0.0000 C   0  0  0  0  0  0
   -4.2100    1.2100    0.0000 C   0  0  0  0  0  0
   -3.3700    1.7000    0.0000 C   0  0  0  0  0  0
   -2.5200    1.2100    0.0000 C   0  0  0  0  0  0
   -5.0500    1.7000    0.0000 F   0  0  0  0  0  0
    0.8400    0.2400    0.0000 N   0  0  0  0  0  0
    1.6800   -0.2400    0.0000 C   0  0  0  0  0  0
    2.5200    0.2400    0.0000 C   0  0  0  0  0  0
    3.3700   -0.2400    0.0000 C   0  0  0  0  0  0
    3.3700   -1.2100    0.0000 C   0  0  0  0  0  0
    4.2100   -1.7000    0.0000 C   0  0  0  0  0  0
    5.0500   -1.2100    0.0000 C   0  0  0  0  0  0
    5.0500   -0.2400    0.0000 C   0  0  0  0  0  0
    4.2100    0.2400    0.0000 C   0  0  0  0  0  0
    1.6800   -1.2100    0.0000 O   0  0  0  0  0  0
    0.8400   -1.7000    0.0000 O   0  0  0  0  0  0
  1  2  1  0
  1  5  1  0
  2  3  1  0
  2 23  2  0
  3  4  1  0
  3 13  1  0
  4  5  2  0
  4  6  1  0
  6  7  2  0
  6 11  1  0
  7  8  1  0
  8  9  2  0
  9 10  1  0
  9 12  1  0
 10 11  2  0
 13 14  1  0
 14 15  1  0
 14 22  2  0
 15 16  1  0
 16 17  1  0
 16 21  2  0
 17 18  2  0
 18 19  1  0
 19 20  2  0
 20 21  1  0
M  END
>  <IDNUMBER>  (161)
L122688

>  <BRUTTO_FORMULA>  (161)
C17H13FN2O2S

>  <MOLECULAR_WEIGHT>  (161)
328.366912841797

>  <SALTDATA>  (161)

>  <PLATE>  (161)
3

>  <ROW>  (161)
A

>  <COLUMN>  (161)
2

>  <LIBRARY>  (161)
MyriaScreenII

>  <WEBSITE>  (161)
http://myriascreen.com/

>  <SMILES>  (161)
s1c(n(c(c1)c1ccc(cc1)F)NC(Cc1ccccc1)=O)=O

>  <IUPACNAME>  (161)
N-[4-(4-fluorophenyl)-2-oxo(1,3-thiazolin-3-yl)]-2-phenylacetamide

>  <N_O>  (161)
4

>  <LIPINSKI>  (161)
4

>  <ROTATION_BONDS>  (161)
2

>  <SOLUBILITY_CALCULATED>  (161)
-4.19956207275391

>  <LOGP>  (161)
2.82192802429199

>  <ACCEPTORS>  (161)
2

>  <DONORS>  (161)
1

$$$$

          12131116032D
http://www.chemnavigator.com
 28 31  0  0  0  0  0  0  0  0999 V2000
   -2.7300    2.2000    0.0000 N   0  0  0  0  0  0
   -2.7300    1.2200    0.0000 C   0  0  0  0  0  0
   -1.8900    0.7300    0.0000 N   0  0  0  0  0  0
   -1.0400    1.2200    0.0000 C   0  0  0  0  0  0
   -1.0400    2.2000    0.0000 C   0  0  0  0  0  0
   -1.8900    2.6900    0.0000 C   0  0  0  0  0  0
   -1.8900    3.6600    0.0000 O   0  0  0  0  0  0
    0.6500    2.2000    0.0000 N   0  0  0  0  0  0
    0.6500    1.2200    0.0000 C   0  0  0  0  0  0
   -0.2000    0.7300    0.0000 N   0  0  0  0  0  0
   -0.2000   -0.2400    0.0000 C   0  0  0  0  0  0
    0.6500   -0.7300    0.0000 C   0  0  0  0  0  0
    0.6500   -1.7100    0.0000 C   0  0  0  0  0  0
   -0.2000   -2.2000    0.0000 C   0  0  0  0  0  0
   -0.2000   -3.1800    0.0000 C   0  0  0  0  0  0
    0.6500   -3.6600    0.0000 C   0  0  0  0  0  0
    1.5000   -3.1800    0.0000 C   0  0  0  0  0  0
    1.5000   -2.2000    0.0000 C   0  0  0  0  0  0
    1.5000   -0.2400    0.0000 O   0  0  0  0  0  0
    1.6300    1.2200    0.0000 N   0  0  0  0  0  0
    2.1200    0.3800    0.0000 C   0  0  0  0  0  0
    3.0900    0.3800    0.0000 C   0  0  0  0  0  0
    3.5800    1.2200    0.0000 C   0  0  0  0  0  0
    3.0900    2.0700    0.0000 C   0  0  0  0  0  0
    2.1200    2.0700    0.0000 C   0  0  0  0  0  0
   -1.8900   -0.2400    0.0000 C   0  0  0  0  0  0
   -3.5800    0.7300    0.0000 O   0  0  0  0  0  0
   -3.5800    2.6900    0.0000 C   0  0  0  0  0  0
  1  2  1  0
  1  6  1  0
  1 28  1  0
  2  3  1  0
  2 27  2  0
  3  4  1  0
  3 26  1  0
  4  5  2  0
  4 10  1  0
  5  6  1  0
  5  8  1  0
  6  7  2  0
  8  9  2  0
  9 10  1  0
  9 20  1  0
 10 11  1  0
 11 12  1  0
 12 13  1  0
 12 19  2  0
 13 14  2  0
 13 18  1  0
 14 15  1  0
 15 16  2  0
 16 17  1  0
 17 18  2  0
 20 21  1  0
 20 25  1  0
 21 22  1  0
 22 23  1  0
 23 24  1  0
 24 25  1  0
M  END
>  <IDNUMBER>  (162)
L122831

>  <BRUTTO_FORMULA>  (162)
C20H23N5O3

>  <MOLECULAR_WEIGHT>  (162)
381.434509277344

>  <SALTDATA>  (162)

>  <PLATE>  (162)
3

>  <ROW>  (162)
B

>  <COLUMN>  (162)
2

>  <LIBRARY>  (162)
MyriaScreenII

>  <WEBSITE>  (162)
http://myriascreen.com/

>  <SMILES>  (162)
n1(c(n(c2c(c1=O)nc(n2CC(c1ccccc1)=O)N1CCCCC1)C)=O)C

>  <IUPACNAME>  (162)
1,3-dimethyl-9-(2-oxo-2-phenylethyl)-8-piperidyl-1,3-dihydropurine-2,6-dione

>  <N_O>  (162)
8

>  <LIPINSKI>  (162)
4

>  <ROTATION_BONDS>  (162)
2

>  <SOLUBILITY_CALCULATED>  (162)
-4.55023670196533

>  <LOGP>  (162)
2.34068965911865

>  <ACCEPTORS>  (162)
3

>  <DONORS>  (162)
0

$$$$

          12131116032D
http://www.chemnavigator.com
 14 15  0  0  0  0  0  0  0  0999 V2000
   -0.7600   -0.8700    0.0000 N   0  0  0  0  0  0
   -1.5100   -0.4400    0.0000 C   0  0  0  0  0  0
   -1.5100    0.4400    0.0000 N   0  0  0  0  0  0
    0.0000    0.4400    0.0000 C   0  0  0  0  0  0
   -0.0100   -0.4400    0.0000 C   0  0  0  0  0  0
    0.7600    0.8700    0.0000 C   0  0  0  0  0  0
    1.5100    0.4400    0.0000 S   0  0  0  0  0  0
    2.2700    0.8700    0.0000 C   0  0  0  0  0  0
    2.2700    1.7500    0.0000 C   0  0  0  0  0  0
    0.7600    1.7500    0.0000 C   0  0  0  0  0  0
   -2.2700   -0.8700    0.0000 C   0  0  0  0  0  0
   -2.2700   -1.7500    0.0000 C   0  0  0  0  0  0
   -0.7600   -1.7500    0.0000 C   0  0  0  0  0  0
    1.4500   -0.6600    0.0000 Cl  0  0  0  0  0  0
  1  2  1  0
  1  5  1  0
  1 13  1  0
  2  3  2  0
  2 11  1  0
  3  4  1  0
  4  5  2  0
  4  6  1  0
  6  7  1  0
  6 10  2  0
  7  8  1  0
  8  9  2  0
  9 10  1  0
 11 12  1  0
 12 13  1  0
M  END
>  <IDNUMBER>  (163)
L123528

>  <BRUTTO_FORMULA>  (163)
C10H11ClN2S

>  <MOLECULAR_WEIGHT>  (163)
226.729522705078

>  <SALTDATA>  (163)

>  <PLATE>  (163)
3

>  <ROW>  (163)
C

>  <COLUMN>  (163)
2

>  <LIBRARY>  (163)
MyriaScreenII

>  <WEBSITE>  (163)
http://myriascreen.com/

>  <SMILES>  (163)
n12c(nc(c1)c1sccc1)CCC2.Cl

>  <IUPACNAME>  (163)
2-pyrrolidino[1,2-a]imidazol-2-ylthiophene, chloride

>  <N_O>  (163)
2

>  <LIPINSKI>  (163)
4

>  <ROTATION_BONDS>  (163)
1

>  <SOLUBILITY_CALCULATED>  (163)
-4.13173961639404

>  <LOGP>  (163)
3.85364270210266

>  <ACCEPTORS>  (163)
0

>  <DONORS>  (163)
0

$$$$

          12131116032D
http://www.chemnavigator.com
 26 29  0  0  0  0  0  0  0  0999 V2000
   -3.8000    0.7300    0.0000 N   0  0  0  0  0  0
   -4.6400    1.2200    0.0000 N   0  0  0  0  0  0
   -4.6400    2.1900    0.0000 N   0  0  0  0  0  0
   -2.9500    2.1900    0.0000 N   0  0  0  0  0  0
   -2.9600    1.2200    0.0000 C   0  0  0  0  0  0
   -2.1200    0.7300    0.0000 S   0  0  0  0  0  0
   -1.2700    1.2200    0.0000 C   0  0  0  0  0  0
   -0.4300    0.7300    0.0000 C   0  0  0  0  0  0
    0.4200    1.2100    0.0000 N   0  0  0  0  0  0
    1.2600    0.7300    0.0000 C   0  0  0  0  0  0
    1.2600   -0.2500    0.0000 C   0  0  0  0  0  0
    2.1100   -0.7400    0.0000 C   0  0  0  0  0  0
    2.9500   -0.2500    0.0000 C   0  0  0  0  0  0
    2.9500    0.7300    0.0000 C   0  0  0  0  0  0
    2.1100    1.2100    0.0000 C   0  0  0  0  0  0
    3.8000    1.2100    0.0000 O   0  0  0  0  0  0
    4.6400    0.7300    0.0000 C   0  0  0  0  0  0
    4.6400   -0.2500    0.0000 C   0  0  0  0  0  0
    3.8000   -0.7400    0.0000 O   0  0  0  0  0  0
   -0.4300   -0.2500    0.0000 O   0  0  0  0  0  0
   -3.8000   -0.2400    0.0000 C   0  0  0  0  0  0
   -4.6400   -0.7300    0.0000 C   0  0  0  0  0  0
   -4.6400   -1.7100    0.0000 C   0  0  0  0  0  0
   -3.8000   -2.1900    0.0000 C   0  0  0  0  0  0
   -2.9500   -1.7100    0.0000 C   0  0  0  0  0  0
   -2.9500   -0.7300    0.0000 C   0  0  0  0  0  0
  1  2  1  0
  1  5  1  0
  1 21  1  0
  2  3  2  0
  3  4  1  0
  4  5  2  0
  5  6  1  0
  6  7  1  0
  7  8  1  0
  8  9  1  0
  8 20  2  0
  9 10  1  0
 10 11  1  0
 10 15  2  0
 11 12  2  0
 12 13  1  0
 13 14  2  0
 13 19  1  0
 14 15  1  0
 14 16  1  0
 16 17  1  0
 17 18  1  0
 18 19  1  0
 21 22  2  0
 21 26  1  0
 22 23  1  0
 23 24  2  0
 24 25  1  0
 25 26  2  0
M  END
>  <IDNUMBER>  (164)
L123897

>  <BRUTTO_FORMULA>  (164)
C17H15N5O3S

>  <MOLECULAR_WEIGHT>  (164)
369.403991699219

>  <SALTDATA>  (164)

>  <PLATE>  (164)
3

>  <ROW>  (164)
D

>  <COLUMN>  (164)
2

>  <LIBRARY>  (164)
MyriaScreenII

>  <WEBSITE>  (164)
http://myriascreen.com/

>  <SMILES>  (164)
n1(nnnc1SCC(Nc1ccc2c(c1)OCCO2)=O)c1ccccc1

>  <IUPACNAME>  (164)
N-(2H,3H-benzo[e]1,4-dioxin-6-yl)-2-(1-phenyl(1,2,3,4-tetraazol-5-ylthio))acet amide

>  <N_O>  (164)
8

>  <LIPINSKI>  (164)
4

>  <ROTATION_BONDS>  (164)
3

>  <SOLUBILITY_CALCULATED>  (164)
-4.54589176177979

>  <LOGP>  (164)
3.53991317749023

>  <ACCEPTORS>  (164)
3

>  <DONORS>  (164)
1

$$$$

          12131116032D
http://www.chemnavigator.com
 19 20  0  0  0  0  0  0  0  0999 V2000
   -2.6000    0.7500    0.0000 C   0  0  0  0  0  0
   -2.6000   -0.2500    0.0000 C   0  0  0  0  0  0
   -1.7300   -0.7500    0.0000 O   0  0  0  0  0  0
   -0.8700   -0.2500    0.0000 C   0  0  0  0  0  0
   -0.8700    0.7500    0.0000 C   0  0  0  0  0  0
   -1.7300    1.2500    0.0000 C   0  0  0  0  0  0
   -1.7300    2.2500    0.0000 O   0  0  0  0  0  0
    0.0000    1.2500    0.0000 C   0  0  0  0  0  0
    0.8700    0.7500    0.0000 C   0  0  0  0  0  0
    0.0000    2.2500    0.0000 O   0  0  0  0  0  0
    0.0000   -0.7500    0.0000 N   0  0  0  0  0  0
    0.8700   -0.2500    0.0000 N   0  0  0  0  0  0
    1.7300   -0.7500    0.0000 C   0  0  0  0  0  0
    2.6000   -0.2500    0.0000 C   0  0  0  0  0  0
    3.4600   -0.7500    0.0000 C   0  0  0  0  0  0
    3.4600   -1.7500    0.0000 N   0  0  0  0  0  0
    2.6000   -2.2500    0.0000 C   0  0  0  0  0  0
    1.7300   -1.7500    0.0000 C   0  0  0  0  0  0
   -3.4600   -0.7500    0.0000 C   0  0  0  0  0  0
  1  2  2  0
  1  6  1  0
  2  3  1  0
  2 19  1  0
  3  4  1  0
  4  5  2  0
  4 11  1  0
  5  6  1  0
  5  8  1  0
  6  7  2  0
  8  9  1  0
  8 10  2  0
 11 12  1  0
 12 13  1  0
 13 14  2  0
 13 18  1  0
 14 15  1  0
 15 16  2  0
 16 17  1  0
 17 18  2  0
M  END
>  <IDNUMBER>  (165)
L124311

>  <BRUTTO_FORMULA>  (165)
C13H13N3O3

>  <MOLECULAR_WEIGHT>  (165)
259.2646484375

>  <SALTDATA>  (165)

>  <PLATE>  (165)
3

>  <ROW>  (165)
E

>  <COLUMN>  (165)
2

>  <LIBRARY>  (165)
MyriaScreenII

>  <WEBSITE>  (165)
http://myriascreen.com/

>  <SMILES>  (165)
c1c(oc(c(c1=O)C(C)=O)NNc1ccncc1)C

>  <IUPACNAME>  (165)
3-acetyl-6-methyl-4-oxo-2-(2-(4-pyridyl)hydrazino)pyran

>  <N_O>  (165)
6

>  <LIPINSKI>  (165)
4

>  <ROTATION_BONDS>  (165)
2

>  <SOLUBILITY_CALCULATED>  (165)
-2.69597721099854

>  <LOGP>  (165)
-0.834037661552429

>  <ACCEPTORS>  (165)
3

>  <DONORS>  (165)
2

$$$$

          12131116032D
http://www.chemnavigator.com
 20 22  0  0  0  0  0  0  0  0999 V2000
   -2.7600    1.5600    0.0000 N   0  0  0  0  0  0
   -2.7600    0.5900    0.0000 C   0  0  0  0  0  0
   -1.9200    0.1100    0.0000 N   0  0  0  0  0  0
   -1.0800    0.5900    0.0000 C   0  0  0  0  0  0
   -1.0800    1.5600    0.0000 N   0  0  0  0  0  0
   -0.2400    0.1100    0.0000 C   0  0  0  0  0  0
    0.5900    0.5900    0.0000 N   0  0  0  0  0  0
    1.4300    0.1100    0.0000 C   0  0  0  0  0  0
    1.4300   -0.8600    0.0000 C   0  0  0  0  0  0
    2.2700   -1.3500    0.0000 C   0  0  0  0  0  0
    3.1100   -0.8600    0.0000 C   0  0  0  0  0  0
    3.1100    0.1100    0.0000 C   0  0  0  0  0  0
    2.2700    0.5900    0.0000 C   0  0  0  0  0  0
    3.9500    0.5900    0.0000 Cl  0  0  0  0  0  0
    3.9500   -1.3500    0.0000 Cl  0  0  0  0  0  0
   -1.7800   -0.8500    0.0000 C   0  0  0  0  0  0
   -2.4400   -1.5600    0.0000 C   0  0  0  0  0  0
   -3.4100   -1.4800    0.0000 C   0  0  0  0  0  0
   -3.9500   -0.6800    0.0000 C   0  0  0  0  0  0
   -3.6600    0.2500    0.0000 C   0  0  0  0  0  0
  1  2  2  0
  1  5  1  0
  2  3  1  0
  2 20  1  0
  3  4  1  0
  3 16  1  0
  4  5  2  0
  4  6  1  0
  6  7  1  0
  7  8  1  0
  8  9  2  0
  8 13  1  0
  9 10  1  0
 10 11  2  0
 11 12  1  0
 11 15  1  0
 12 13  2  0
 12 14  1  0
 16 17  1  0
 17 18  1  0
 18 19  1  0
 19 20  1  0
M  END
>  <IDNUMBER>  (166)
L124648

>  <BRUTTO_FORMULA>  (166)
C14H16Cl2N4

>  <MOLECULAR_WEIGHT>  (166)
311.213409423828

>  <SALTDATA>  (166)

>  <PLATE>  (166)
3

>  <ROW>  (166)
F

>  <COLUMN>  (166)
2

>  <LIBRARY>  (166)
MyriaScreenII

>  <WEBSITE>  (166)
http://myriascreen.com/

>  <SMILES>  (166)
n1c2n(c(n1)CNc1ccc(c(c1)Cl)Cl)CCCCC2

>  <IUPACNAME>  (166)
(3,4-dichlorophenyl)(5H,6H,7H,8H,9H-1,2,4-triazolo[4,5-a]azaperhydroepin-3-ylm ethyl)amine

>  <N_O>  (166)
4

>  <LIPINSKI>  (166)
4

>  <ROTATION_BONDS>  (166)
2

>  <SOLUBILITY_CALCULATED>  (166)
-4.68678617477417

>  <LOGP>  (166)
4.65678071975708

>  <ACCEPTORS>  (166)
0

>  <DONORS>  (166)
1

$$$$

          12131116032D
http://www.chemnavigator.com
 22 23  0  0  0  0  0  0  0  0999 V2000
   -0.4300   -1.2500    0.0000 S   0  0  0  0  0  0
    0.4300   -0.7500    0.0000 C   0  0  0  0  0  0
    1.3000   -1.2500    0.0000 C   0  0  0  0  0  0
    2.1600   -0.7500    0.0000 N   0  0  0  0  0  0
    3.0300   -1.2500    0.0000 C   0  0  0  0  0  0
    3.0300   -2.2500    0.0000 C   0  0  0  0  0  0
    3.9000   -0.7500    0.0000 C   0  0  0  0  0  0
    2.1600    0.2500    0.0000 C   0  0  0  0  0  0
    3.0300    0.7500    0.0000 C   0  0  0  0  0  0
    3.0300    1.7500    0.0000 C   0  0  0  0  0  0
    2.1600    2.2500    0.0000 C   0  0  0  0  0  0
    1.3000    1.7500    0.0000 C   0  0  0  0  0  0
    1.3000    0.7500    0.0000 C   0  0  0  0  0  0
    1.3000   -2.2500    0.0000 O   0  0  0  0  0  0
   -1.3000   -0.7500    0.0000 C   0  0  0  0  0  0
   -1.3000    0.2500    0.0000 N   0  0  0  0  0  0
   -2.1600    0.7500    0.0000 C   0  0  0  0  0  0
   -3.0300    0.2500    0.0000 C   0  0  0  0  0  0
   -3.0300   -0.7500    0.0000 C   0  0  0  0  0  0
   -2.1600   -1.2500    0.0000 N   0  0  0  0  0  0
   -3.9000   -1.2500    0.0000 C   0  0  0  0  0  0
   -2.1600    1.7500    0.0000 C   0  0  0  0  0  0
  1  2  1  0
  1 15  1  0
  2  3  1  0
  3  4  1  0
  3 14  2  0
  4  5  1  0
  4  8  1  0
  5  6  1  0
  5  7  1  0
  8  9  2  0
  8 13  1  0
  9 10  1  0
 10 11  2  0
 11 12  1  0
 12 13  2  0
 15 16  2  0
 15 20  1  0
 16 17  1  0
 17 18  2  0
 17 22  1  0
 18 19  1  0
 19 20  2  0
 19 21  1  0
M  END
>  <IDNUMBER>  (167)
L125059

>  <BRUTTO_FORMULA>  (167)
C17H21N3OS

>  <MOLECULAR_WEIGHT>  (167)
315.439361572266

>  <SALTDATA>  (167)

>  <PLATE>  (167)
3

>  <ROW>  (167)
G

>  <COLUMN>  (167)
2

>  <LIBRARY>  (167)
MyriaScreenII

>  <WEBSITE>  (167)
http://myriascreen.com/

>  <SMILES>  (167)
S(CC(N(C(C)C)c1ccccc1)=O)c1nc(cc(n1)C)C

>  <IUPACNAME>  (167)
2-(4,6-dimethylpyrimidin-2-ylthio)-N-(methylethyl)-N-phenylacetamide

>  <N_O>  (167)
4

>  <LIPINSKI>  (167)
4

>  <ROTATION_BONDS>  (167)
3

>  <SOLUBILITY_CALCULATED>  (167)
-4.7026515007019

>  <LOGP>  (167)
3.82841658592224

>  <ACCEPTORS>  (167)
1

>  <DONORS>  (167)
0

$$$$

          12131116032D
http://www.chemnavigator.com
 33 37  0  0  0  0  0  0  0  0999 V2000
   -2.1200    0.4900    0.0000 N   0  0  0  0  0  0
   -2.9700    0.9800    0.0000 C   0  0  0  0  0  0
   -2.9700    1.9600    0.0000 N   0  0  0  0  0  0
   -1.2700    1.9600    0.0000 N   0  0  0  0  0  0
   -1.2800    0.9800    0.0000 C   0  0  0  0  0  0
   -0.4300    0.4900    0.0000 S   0  0  0  0  0  0
    0.4200    0.9800    0.0000 C   0  0  0  0  0  0
    1.2700    0.4900    0.0000 C   0  0  0  0  0  0
    2.1200    0.9800    0.0000 N   0  0  0  0  0  0
    2.9700    0.4900    0.0000 C   0  0  0  0  0  0
    2.9700   -0.4900    0.0000 C   0  0  0  0  0  0
    3.8200   -0.9800    0.0000 C   0  0  0  0  0  0
    4.6700   -0.4900    0.0000 C   0  0  0  0  0  0
    4.6700    0.4900    0.0000 C   0  0  0  0  0  0
    3.8200    0.9800    0.0000 C   0  0  0  0  0  0
    5.5200    0.9800    0.0000 O   0  0  0  0  0  0
    6.3700    0.4900    0.0000 C   0  0  0  0  0  0
    6.3700   -0.4900    0.0000 C   0  0  0  0  0  0
    5.5200   -0.9800    0.0000 O   0  0  0  0  0  0
    1.2700   -0.4900    0.0000 O   0  0  0  0  0  0
   -3.8200    0.4900    0.0000 C   0  0  0  0  0  0
   -4.6700    0.9800    0.0000 C   0  0  0  0  0  0
   -4.6700    1.9600    0.0000 C   0  0  0  0  0  0
   -5.5200    2.4500    0.0000 C   0  0  0  0  0  0
   -6.3700    1.9600    0.0000 C   0  0  0  0  0  0
   -6.3700    0.9800    0.0000 C   0  0  0  0  0  0
   -5.5200    0.4900    0.0000 C   0  0  0  0  0  0
   -2.1200   -0.4900    0.0000 C   0  0  0  0  0  0
   -2.9700   -0.9800    0.0000 C   0  0  0  0  0  0
   -2.9700   -1.9600    0.0000 C   0  0  0  0  0  0
   -2.1200   -2.4500    0.0000 C   0  0  0  0  0  0
   -1.2700   -1.9600    0.0000 C   0  0  0  0  0  0
   -1.2700   -0.9800    0.0000 C   0  0  0  0  0  0
  1  2  1  0
  1  5  1  0
  1 28  1  0
  2  3  2  0
  2 21  1  0
  3  4  1  0
  4  5  2  0
  5  6  1  0
  6  7  1  0
  7  8  1  0
  8  9  1  0
  8 20  2  0
  9 10  1  0
 10 11  1  0
 10 15  2  0
 11 12  2  0
 12 13  1  0
 13 14  2  0
 13 19  1  0
 14 15  1  0
 14 16  1  0
 16 17  1  0
 17 18  1  0
 18 19  1  0
 21 22  1  0
 22 23  2  0
 22 27  1  0
 23 24  1  0
 24 25  2  0
 25 26  1  0
 26 27  2  0
 28 29  2  0
 28 33  1  0
 29 30  1  0
 30 31  2  0
 31 32  1  0
 32 33  2  0
M  END
>  <IDNUMBER>  (168)
L125091

>  <BRUTTO_FORMULA>  (168)
C25H22N4O3S

>  <MOLECULAR_WEIGHT>  (168)
458.540832519531

>  <SALTDATA>  (168)

>  <PLATE>  (168)
3

>  <ROW>  (168)
H

>  <COLUMN>  (168)
2

>  <LIBRARY>  (168)
MyriaScreenII

>  <WEBSITE>  (168)
http://myriascreen.com/

>  <SMILES>  (168)
n1(c(nnc1SCC(Nc1ccc2c(c1)OCCO2)=O)Cc1ccccc1)c1ccccc1

>  <IUPACNAME>  (168)
N-(2H,3H-benzo[e]1,4-dioxin-6-yl)-2-[4-phenyl-5-benzyl(1,2,4-triazol-3-ylthio) ]acetamide

>  <N_O>  (168)
7

>  <LIPINSKI>  (168)
4

>  <ROTATION_BONDS>  (168)
4

>  <SOLUBILITY_CALCULATED>  (168)
-5.81034278869629

>  <LOGP>  (168)
5.91690921783447

>  <ACCEPTORS>  (168)
3

>  <DONORS>  (168)
1

$$$$

          12131116032D
http://www.chemnavigator.com
 26 27  0  0  0  0  0  0  0  0999 V2000
   -3.9000    0.5000    0.0000 N   0  0  0  0  0  0
   -3.9000   -0.5000    0.0000 C   0  0  0  0  0  0
   -3.0300   -1.0000    0.0000 N   0  0  0  0  0  0
   -2.1700   -0.5000    0.0000 C   0  0  0  0  0  0
   -2.1700    0.5000    0.0000 N   0  0  0  0  0  0
   -3.0300    1.0000    0.0000 C   0  0  0  0  0  0
   -3.0300    2.0000    0.0000 N   0  0  0  0  0  0
   -2.1700    2.5000    0.0000 C   0  0  0  0  0  0
   -1.3000    2.0000    0.0000 C   0  0  0  0  0  0
   -1.3000   -1.0000    0.0000 N   0  0  0  0  0  0
   -0.4300   -0.5000    0.0000 N   0  0  0  0  0  0
    0.4300   -1.0000    0.0000 C   0  0  0  0  0  0
    1.3000   -0.5000    0.0000 N   0  0  0  0  0  0
    2.1700   -1.0000    0.0000 C   0  0  0  0  0  0
    2.1700   -2.0000    0.0000 C   0  0  0  0  0  0
    3.0300   -2.5000    0.0000 C   0  0  0  0  0  0
    3.9000   -2.0000    0.0000 C   0  0  0  0  0  0
    3.9000   -1.0000    0.0000 C   0  0  0  0  0  0
    3.0300   -0.5000    0.0000 C   0  0  0  0  0  0
    4.7600   -2.5000    0.0000 O   0  0  0  0  0  0
    5.6300   -2.0000    0.0000 C   0  0  0  0  0  0
    6.5000   -2.5000    0.0000 C   0  0  0  0  0  0
    0.4300   -2.0000    0.0000 S   0  0  0  0  0  0
   -4.7600   -1.0000    0.0000 N   0  0  0  0  0  0
   -5.6300   -0.5000    0.0000 C   0  0  0  0  0  0
   -6.5000   -1.0000    0.0000 C   0  0  0  0  0  0
  1  2  1  0
  1  6  2  0
  2  3  1  0
  2 24  2  0
  3  4  1  0
  4  5  2  0
  4 10  1  0
  5  6  1  0
  6  7  1  0
  7  8  1  0
  8  9  1  0
 10 11  1  0
 11 12  1  0
 12 13  1  0
 12 23  2  0
 13 14  1  0
 14 15  2  0
 14 19  1  0
 15 16  1  0
 16 17  2  0
 17 18  1  0
 17 20  1  0
 18 19  2  0
 20 21  1  0
 21 22  1  0
 24 25  1  0
 25 26  1  0
M  END
>  <IDNUMBER>  (169)
L125199

>  <BRUTTO_FORMULA>  (169)
C16H24N8OS

>  <MOLECULAR_WEIGHT>  (169)
376.485870361328

>  <SALTDATA>  (169)

>  <PLATE>  (169)
3

>  <ROW>  (169)
A

>  <COLUMN>  (169)
3

>  <LIBRARY>  (169)
MyriaScreenII

>  <WEBSITE>  (169)
http://myriascreen.com/

>  <SMILES>  (169)
n1/c([nH]c(nc1NCC)NNC(Nc1ccc(cc1)OCC)=S)=N/CC

>  <IUPACNAME>  (169)
{2-[2-(azapropylidene)-4-(ethylamino)(1H-1,3,5-triazin-6-yl)]hydrazino}[(4-eth oxyphenyl)amino]methane-1-thione

>  <N_O>  (169)
9

>  <LIPINSKI>  (169)
4

>  <ROTATION_BONDS>  (169)
4

>  <SOLUBILITY_CALCULATED>  (169)
-4.17238903045654

>  <LOGP>  (169)
2.93433880805969

>  <ACCEPTORS>  (169)
1

>  <DONORS>  (169)
5

$$$$

          12131116032D
http://www.chemnavigator.com
 25 27  0  0  0  0  0  0  0  0999 V2000
   -5.0600    0.4900    0.0000 N   0  0  0  0  0  0
   -5.0600   -0.4900    0.0000 C   0  0  0  0  0  0
   -4.2200   -0.9700    0.0000 N   0  0  0  0  0  0
   -3.3700   -0.4900    0.0000 C   0  0  0  0  0  0
   -3.3700    0.4900    0.0000 C   0  0  0  0  0  0
   -2.5300    0.9700    0.0000 C   0  0  0  0  0  0
   -1.6900    0.4900    0.0000 N   0  0  0  0  0  0
   -1.6900   -0.4900    0.0000 C   0  0  0  0  0  0
   -2.5300   -0.9700    0.0000 N   0  0  0  0  0  0
   -0.8400   -0.9700    0.0000 S   0  0  0  0  0  0
    0.0000   -0.4900    0.0000 C   0  0  0  0  0  0
    0.8400   -0.9700    0.0000 C   0  0  0  0  0  0
    1.6900   -0.4900    0.0000 C   0  0  0  0  0  0
    2.5300   -0.9700    0.0000 C   0  0  0  0  0  0
    3.3700   -0.4900    0.0000 C   0  0  0  0  0  0
    3.3700    0.4900    0.0000 C   0  0  0  0  0  0
    2.5300    0.9700    0.0000 C   0  0  0  0  0  0
    1.6900    0.4900    0.0000 C   0  0  0  0  0  0
    4.2200    0.9700    0.0000 O   0  0  0  0  0  0
    5.0600    0.4900    0.0000 C   0  0  0  0  0  0
    5.0600   -0.4900    0.0000 C   0  0  0  0  0  0
    4.2200   -0.9700    0.0000 O   0  0  0  0  0  0
    0.8400   -1.9500    0.0000 O   0  0  0  0  0  0
   -2.5300    1.9500    0.0000 O   0  0  0  0  0  0
   -0.2800    1.0600    0.0000 Br  0  0  0  0  0  0
  1  2  2  0
  1  5  1  0
  2  3  1  0
  3  4  1  0
  4  5  2  0
  4  9  1  0
  5  6  1  0
  6  7  1  0
  6 24  2  0
  7  8  1  0
  8  9  2  0
  8 10  1  0
 10 11  1  0
 11 12  1  0
 12 13  1  0
 12 23  2  0
 13 14  2  0
 13 18  1  0
 14 15  1  0
 15 16  2  0
 15 22  1  0
 16 17  1  0
 16 19  1  0
 17 18  2  0
 19 20  1  0
 20 21  1  0
 21 22  1  0
M  END
>  <IDNUMBER>  (170)
L126322

>  <BRUTTO_FORMULA>  (170)
C15H13BrN4O4S

>  <MOLECULAR_WEIGHT>  (170)
425.262786865234

>  <SALTDATA>  (170)

>  <PLATE>  (170)
3

>  <ROW>  (170)
B

>  <COLUMN>  (170)
3

>  <LIBRARY>  (170)
MyriaScreenII

>  <WEBSITE>  (170)
http://myriascreen.com/

>  <SMILES>  (170)
n1c[nH]c2c1c([nH]c(n2)SCC(c1cc2c(cc1)OCCO2)=O)=O.Br

>  <IUPACNAME>  (170)
2-(2-(2H,3H-benzo[3,4-e]1,4-dioxin-6-yl)-2-oxoethylthio)hydropurin-6-one, brom ide

>  <N_O>  (170)
8

>  <LIPINSKI>  (170)
4

>  <ROTATION_BONDS>  (170)
4

>  <SOLUBILITY_CALCULATED>  (170)
-3.7748875617981

>  <LOGP>  (170)
1.19028115272522

>  <ACCEPTORS>  (170)
4

>  <DONORS>  (170)
2

$$$$

          12131116032D
http://www.chemnavigator.com
 24 26  0  0  0  0  0  0  0  0999 V2000
   -0.4100   -1.1800    0.0000 N   0  0  0  0  0  0
    0.4100   -0.7100    0.0000 C   0  0  0  0  0  0
    0.4100    0.2400    0.0000 N   0  0  0  0  0  0
   -1.2300    0.2400    0.0000 N   0  0  0  0  0  0
   -1.2200   -0.7100    0.0000 C   0  0  0  0  0  0
   -2.0500   -1.1800    0.0000 N   0  0  0  0  0  0
   -2.8700   -0.7100    0.0000 C   0  0  0  0  0  0
   -2.8700    0.2400    0.0000 N   0  0  0  0  0  0
   -2.0500    0.7100    0.0000 C   0  0  0  0  0  0
   -2.0500    1.6600    0.0000 N   0  0  0  0  0  0
   -2.8700    2.1300    0.0000 C   0  0  0  0  0  0
   -3.6900    1.6600    0.0000 C   0  0  0  0  0  0
   -3.6900   -1.1800    0.0000 N   0  0  0  0  0  0
   -4.5100   -0.7100    0.0000 C   0  0  0  0  0  0
   -5.3300   -1.1800    0.0000 C   0  0  0  0  0  0
    1.2300   -1.1800    0.0000 S   0  0  0  0  0  0
    2.0500   -0.7100    0.0000 C   0  0  0  0  0  0
    2.8700   -1.1800    0.0000 C   0  0  0  0  0  0
    2.8700   -2.1300    0.0000 O   0  0  0  0  0  0
    3.6900   -0.7100    0.0000 C   0  0  0  0  0  0
    3.6900    0.2400    0.0000 C   0  0  0  0  0  0
    5.3300    0.2400    0.0000 C   0  0  0  0  0  0
    5.3300   -0.7100    0.0000 C   0  0  0  0  0  0
    4.5100   -1.1800    0.0000 S   0  0  0  0  0  0
  1  2  1  0
  1  5  2  0
  2  3  2  0
  2 16  1  0
  3  4  1  0
  4  5  1  0
  4  9  1  0
  5  6  1  0
  6  7  2  0
  7  8  1  0
  7 13  1  0
  8  9  1  0
  9 10  2  0
 10 11  1  0
 11 12  1  0
 13 14  1  0
 14 15  1  0
 16 17  1  0
 17 18  1  0
 18 19  2  0
 18 20  1  0
 20 21  2  0
 20 24  1  0
 21 22  1  0
 22 23  2  0
 23 24  1  0
M  END
>  <IDNUMBER>  (171)
L126985

>  <BRUTTO_FORMULA>  (171)
C14H17N7OS2

>  <MOLECULAR_WEIGHT>  (171)
363.467559814453

>  <SALTDATA>  (171)

>  <PLATE>  (171)
3

>  <ROW>  (171)
C

>  <COLUMN>  (171)
3

>  <LIBRARY>  (171)
MyriaScreenII

>  <WEBSITE>  (171)
http://myriascreen.com/

>  <SMILES>  (171)
n1c(nn\2c1nc([nH]c2=N\CC)NCC)SCC(=O)c1cccs1

>  <IUPACNAME>  (171)
2-[5-(azapropylidene)-7-(ethylamino)(6H-1,2,4-triazolo[1,5-c]1,3,5-triazin-2-y lthio)]-1-(2-thienyl)ethan-1-one

>  <N_O>  (171)
8

>  <LIPINSKI>  (171)
4

>  <ROTATION_BONDS>  (171)
6

>  <SOLUBILITY_CALCULATED>  (171)
-3.86421728134155

>  <LOGP>  (171)
1.32077944278717

>  <ACCEPTORS>  (171)
1

>  <DONORS>  (171)
2

$$$$

          12131116032D
http://www.chemnavigator.com
 24 26  0  0  0  0  0  0  0  0999 V2000
   -3.7900    0.4900    0.0000 N   0  0  0  0  0  0
   -4.6300    0.9800    0.0000 N   0  0  0  0  0  0
   -4.6300    1.9500    0.0000 N   0  0  0  0  0  0
   -2.9500    1.9500    0.0000 N   0  0  0  0  0  0
   -2.9500    0.9800    0.0000 C   0  0  0  0  0  0
   -2.1100    0.4900    0.0000 S   0  0  0  0  0  0
   -1.2700    0.9700    0.0000 C   0  0  0  0  0  0
   -0.4200    0.4800    0.0000 C   0  0  0  0  0  0
    0.4200    0.9700    0.0000 C   0  0  0  0  0  0
    1.2600    0.4800    0.0000 N   0  0  0  0  0  0
    2.1000    0.9700    0.0000 C   0  0  0  0  0  0
    2.1000    1.9400    0.0000 C   0  0  0  0  0  0
    2.9500    2.4300    0.0000 C   0  0  0  0  0  0
    3.7900    1.9400    0.0000 C   0  0  0  0  0  0
    3.7900    0.9700    0.0000 C   0  0  0  0  0  0
    2.9500    0.4800    0.0000 C   0  0  0  0  0  0
    4.6300    2.4300    0.0000 F   0  0  0  0  0  0
   -0.4300   -0.4900    0.0000 O   0  0  0  0  0  0
   -3.7900   -0.4800    0.0000 C   0  0  0  0  0  0
   -4.6300   -0.9700    0.0000 C   0  0  0  0  0  0
   -4.6300   -1.9400    0.0000 C   0  0  0  0  0  0
   -3.7900   -2.4300    0.0000 C   0  0  0  0  0  0
   -2.9400   -1.9400    0.0000 C   0  0  0  0  0  0
   -2.9400   -0.9700    0.0000 C   0  0  0  0  0  0
  1  2  1  0
  1  5  1  0
  1 19  1  0
  2  3  2  0
  3  4  1  0
  4  5  2  0
  5  6  1  0
  6  7  1  0
  7  8  1  0
  8  9  1  0
  8 18  1  0
  9 10  1  0
 10 11  1  0
 11 12  2  0
 11 16  1  0
 12 13  1  0
 13 14  2  0
 14 15  1  0
 14 17  1  0
 15 16  2  0
 19 20  2  0
 19 24  1  0
 20 21  1  0
 21 22  2  0
 22 23  1  0
 23 24  2  0
M  END
>  <IDNUMBER>  (172)
L127884

>  <BRUTTO_FORMULA>  (172)
C16H16FN5OS

>  <MOLECULAR_WEIGHT>  (172)
345.400543212891

>  <SALTDATA>  (172)

>  <PLATE>  (172)
3

>  <ROW>  (172)
D

>  <COLUMN>  (172)
3

>  <LIBRARY>  (172)
MyriaScreenII

>  <WEBSITE>  (172)
http://myriascreen.com/

>  <SMILES>  (172)
n1(nnnc1SCC(CNc1ccc(cc1)F)O)c1ccccc1

>  <IUPACNAME>  (172)
3-[(4-fluorophenyl)amino]-1-(1-phenyl(1,2,3,4-tetraazol-5-yl)thio)propan-2-ol

>  <N_O>  (172)
6

>  <LIPINSKI>  (172)
4

>  <ROTATION_BONDS>  (172)
6

>  <SOLUBILITY_CALCULATED>  (172)
-4.39808034896851

>  <LOGP>  (172)
3.30192351341248

>  <ACCEPTORS>  (172)
1

>  <DONORS>  (172)
2

$$$$

          12131116032D
http://www.chemnavigator.com
 24 25  0  0  0  0  0  0  0  0999 V2000
   -4.3300    1.2500    0.0000 C   0  0  0  0  0  0
   -3.4600    1.7500    0.0000 O   0  0  0  0  0  0
   -2.6000    1.2500    0.0000 C   0  0  0  0  0  0
   -1.7300    1.7500    0.0000 C   0  0  0  0  0  0
   -0.8700    1.2500    0.0000 C   0  0  0  0  0  0
   -0.8700    0.2500    0.0000 C   0  0  0  0  0  0
   -1.7300   -0.2500    0.0000 C   0  0  0  0  0  0
   -2.6000    0.2500    0.0000 C   0  0  0  0  0  0
   -3.4600   -0.2500    0.0000 C   0  0  0  0  0  0
    0.0000   -0.2500    0.0000 C   0  0  0  0  0  0
    0.8700    0.2500    0.0000 O   0  0  0  0  0  0
    1.7300   -0.2500    0.0000 C   0  0  0  0  0  0
    1.7300   -1.2500    0.0000 C   0  0  0  0  0  0
    2.6000   -1.7500    0.0000 C   0  0  0  0  0  0
    3.4600   -1.2500    0.0000 C   0  0  0  0  0  0
    3.4600   -0.2500    0.0000 C   0  0  0  0  0  0
    2.6000    0.2500    0.0000 C   0  0  0  0  0  0
    4.3300   -1.7500    0.0000 C   0  0  0  0  0  0
    5.2000   -1.2500    0.0000 C   0  0  0  0  0  0
    6.0600   -1.7500    0.0000 O   0  0  0  0  0  0
    5.2000   -0.2500    0.0000 O   0  0  0  0  0  0
    0.8700   -1.7500    0.0000 C   0  0  0  0  0  0
   -5.2000    1.7500    0.0000 C   0  0  0  0  0  0
   -6.0600    1.2500    0.0000 C   0  0  0  0  0  0
  1  2  1  0
  1 23  1  0
  2  3  1  0
  3  4  2  0
  3  8  1  0
  4  5  1  0
  5  6  2  0
  6  7  1  0
  6 10  1  0
  7  8  2  0
  8  9  1  0
 10 11  1  0
 11 12  1  0
 12 13  2  0
 12 17  1  0
 13 14  1  0
 13 22  1  0
 14 15  2  0
 15 16  1  0
 15 18  1  0
 16 17  2  0
 18 19  1  0
 19 20  1  0
 19 21  2  0
 23 24  2  0
M  END
>  <IDNUMBER>  (173)
L128309

>  <BRUTTO_FORMULA>  (173)
C20H22O4

>  <MOLECULAR_WEIGHT>  (173)
326.392272949219

>  <SALTDATA>  (173)

>  <PLATE>  (173)
3

>  <ROW>  (173)
E

>  <COLUMN>  (173)
3

>  <LIBRARY>  (173)
MyriaScreenII

>  <WEBSITE>  (173)
http://myriascreen.com/

>  <SMILES>  (173)
C(Oc1ccc(cc1C)COc1c(cc(cc1)CC(O)=O)C)C=C

>  <IUPACNAME>  (173)
2-{3-methyl-4-[(3-methyl-4-prop-2-enyloxyphenyl)methoxy]phenyl}acetic acid

>  <N_O>  (173)
4

>  <LIPINSKI>  (173)
4

>  <ROTATION_BONDS>  (173)
9

>  <SOLUBILITY_CALCULATED>  (173)
-5.10277462005615

>  <LOGP>  (173)
5.62276172637939

>  <ACCEPTORS>  (173)
4

>  <DONORS>  (173)
1

$$$$

          12131116032D
http://www.chemnavigator.com
 19 20  0  0  0  0  0  0  0  0999 V2000
    2.0900    0.4800    0.0000 N   0  0  0  0  0  0
    1.2500    0.9600    0.0000 C   0  0  0  0  0  0
    1.2500    1.9300    0.0000 N   0  0  0  0  0  0
    2.9200    1.9300    0.0000 N   0  0  0  0  0  0
    2.9200    0.9600    0.0000 C   0  0  0  0  0  0
    3.7500    0.4800    0.0000 S   0  0  0  0  0  0
    0.4200    0.4800    0.0000 C   0  0  0  0  0  0
   -0.4200    0.9600    0.0000 O   0  0  0  0  0  0
   -1.2500    0.4800    0.0000 C   0  0  0  0  0  0
   -2.0900    0.9600    0.0000 C   0  0  0  0  0  0
   -2.9300    0.4800    0.0000 C   0  0  0  0  0  0
   -2.9300   -0.4800    0.0000 C   0  0  0  0  0  0
   -2.0900   -0.9700    0.0000 C   0  0  0  0  0  0
   -1.2500   -0.4800    0.0000 C   0  0  0  0  0  0
   -3.7600   -0.9700    0.0000 Cl  0  0  0  0  0  0
    2.0900   -0.4800    0.0000 C   0  0  0  0  0  0
    2.9300   -0.9600    0.0000 C   0  0  0  0  0  0
    3.7600   -0.4800    0.0000 C   0  0  0  0  0  0
    2.9300   -1.9300    0.0000 C   0  0  0  0  0  0
  1  2  1  0
  1  5  1  0
  1 16  1  0
  2  3  2  0
  2  7  1  0
  3  4  1  0
  4  5  2  0
  5  6  1  0
  7  8  1  0
  8  9  1  0
  9 10  2  0
  9 14  1  0
 10 11  1  0
 11 12  2  0
 12 13  1  0
 12 15  1  0
 13 14  2  0
 16 17  1  0
 17 18  2  0
 17 19  1  0
M  END
>  <IDNUMBER>  (174)
L128562

>  <BRUTTO_FORMULA>  (174)
C13H14ClN3OS

>  <MOLECULAR_WEIGHT>  (174)
295.79248046875

>  <SALTDATA>  (174)

>  <PLATE>  (174)
3

>  <ROW>  (174)
F

>  <COLUMN>  (174)
3

>  <LIBRARY>  (174)
MyriaScreenII

>  <WEBSITE>  (174)
http://myriascreen.com/

>  <SMILES>  (174)
n1(c(nnc1S)COc1ccc(cc1)Cl)CC(=C)C

>  <IUPACNAME>  (174)
5-[(4-chlorophenoxy)methyl]-4-(2-methylprop-2-enyl)-1,2,4-triazole-3-thiol

>  <N_O>  (174)
4

>  <LIPINSKI>  (174)
4

>  <ROTATION_BONDS>  (174)
5

>  <SOLUBILITY_CALCULATED>  (174)
-4.426598072052

>  <LOGP>  (174)
3.87068605422974

>  <ACCEPTORS>  (174)
1

>  <DONORS>  (174)
0

$$$$

          12131116032D
http://www.chemnavigator.com
 28 33  0  0  0  0  0  0  0  0999 V2000
   -2.9000    1.2000    0.0000 C   0  0  0  0  0  0
   -2.9000    0.2400    0.0000 C   0  0  0  0  0  0
   -2.0700   -0.2400    0.0000 C   0  0  0  0  0  0
   -1.2400    0.2400    0.0000 C   0  0  0  0  0  0
   -1.2400    1.2000    0.0000 C   0  0  0  0  0  0
   -0.4100    1.6800    0.0000 C   0  0  0  0  0  0
    0.4100    1.2000    0.0000 C   0  0  0  0  0  0
    0.4100    0.2400    0.0000 C   0  0  0  0  0  0
   -0.4100   -0.2400    0.0000 C   0  0  0  0  0  0
    0.4100   -1.6800    0.0000 C   0  0  0  0  0  0
    1.2400   -1.2000    0.0000 N   0  0  0  0  0  0
    1.2400   -0.2400    0.0000 O   0  0  0  0  0  0
    2.0700   -1.6800    0.0000 C   0  0  0  0  0  0
    2.0700   -2.6300    0.0000 C   0  0  0  0  0  0
    2.9000   -3.1100    0.0000 C   0  0  0  0  0  0
    3.7300   -2.6300    0.0000 C   0  0  0  0  0  0
    3.7300   -1.6800    0.0000 C   0  0  0  0  0  0
    2.9000   -1.2000    0.0000 C   0  0  0  0  0  0
    4.5600   -3.1100    0.0000 F   0  0  0  0  0  0
    1.2400    1.6800    0.0000 C   0  0  0  0  0  0
    1.2400    2.6300    0.0000 C   0  0  0  0  0  0
    0.4100    3.1100    0.0000 C   0  0  0  0  0  0
   -0.4100    2.6300    0.0000 C   0  0  0  0  0  0
   -2.0700   -1.2000    0.0000 O   0  0  0  0  0  0
   -3.7300   -0.2400    0.0000 C   0  0  0  0  0  0
   -4.5600    0.2400    0.0000 C   0  0  0  0  0  0
   -4.5600    1.2000    0.0000 C   0  0  0  0  0  0
   -3.7300    1.6800    0.0000 C   0  0  0  0  0  0
  1  2  2  0
  1  5  1  0
  1 28  1  0
  2  3  1  0
  2 25  1  0
  3  4  1  0
  3 24  2  0
  4  5  2  0
  4  9  1  0
  5  6  1  0
  6  7  2  0
  6 23  1  0
  7  8  1  0
  7 20  1  0
  8  9  2  0
  8 12  1  0
  9 10  1  0
 10 11  1  0
 11 12  1  0
 11 13  1  0
 13 14  2  0
 13 18  1  0
 14 15  1  0
 15 16  2  0
 16 17  1  0
 16 19  1  0
 17 18  2  0
 20 21  2  0
 21 22  1  0
 22 23  2  0
 25 26  2  0
 26 27  1  0
 27 28  2  0
M  END
>  <IDNUMBER>  (175)
L128643

>  <BRUTTO_FORMULA>  (175)
C24H14FNO2

>  <MOLECULAR_WEIGHT>  (175)
367.379089355469

>  <SALTDATA>  (175)

>  <PLATE>  (175)
3

>  <ROW>  (175)
G

>  <COLUMN>  (175)
3

>  <LIBRARY>  (175)
MyriaScreenII

>  <WEBSITE>  (175)
http://myriascreen.com/

>  <SMILES>  (175)
c12c(C(c3c2c2c(c4c3CN(O4)c3ccc(cc3)F)cccc2)=O)cccc1

>  <IUPACNAME>  (175)
2-(4-fluorophenyl)-2,3-dihydrobenzo[c]isoxazolo[4,5-a]fluoren-4-one

>  <N_O>  (175)
3

>  <LIPINSKI>  (175)
3

>  <ROTATION_BONDS>  (175)
0

>  <SOLUBILITY_CALCULATED>  (175)
-5.6057391166687

>  <LOGP>  (175)
6.19461631774902

>  <ACCEPTORS>  (175)
2

>  <DONORS>  (175)
0

$$$$

          12131116032D
http://www.chemnavigator.com
 16 16  0  0  0  0  0  0  0  0999 V2000
   -3.0300    1.0000    0.0000 C   0  0  0  0  0  0
   -3.0300    0.0000    0.0000 C   0  0  0  0  0  0
   -2.1700   -0.5000    0.0000 C   0  0  0  0  0  0
   -1.3000    0.0000    0.0000 C   0  0  0  0  0  0
   -1.3000    1.0000    0.0000 C   0  0  0  0  0  0
   -2.1700    1.5000    0.0000 C   0  0  0  0  0  0
   -0.4300   -0.5000    0.0000 N   0  0  0  0  0  0
    0.4300    0.0000    0.0000 C   0  0  0  0  0  0
    1.3000   -0.5000    0.0000 C   0  0  0  0  0  0
    2.1700    0.0000    0.0000 C   0  0  0  0  0  0
    3.0300   -0.5000    0.0000 C   0  0  0  0  0  0
    3.9000    0.0000    0.0000 O   0  0  0  0  0  0
    3.0300   -1.5000    0.0000 O   0  0  0  0  0  0
    0.4300    1.0000    0.0000 O   0  0  0  0  0  0
   -3.9000   -0.5000    0.0000 F   0  0  0  0  0  0
   -3.9000    1.5000    0.0000 F   0  0  0  0  0  0
  1  2  2  0
  1  6  1  0
  1 16  1  0
  2  3  1  0
  2 15  1  0
  3  4  2  0
  4  5  1  0
  4  7  1  0
  5  6  2  0
  7  8  1  0
  8  9  1  0
  8 14  2  0
  9 10  1  0
 10 11  1  0
 11 12  1  0
[truncated: 21,625,689 more chars]
